# Supplementary material for: Simultaneous identification of viruses and viral variants with programmable DNA nanobait
Source: Nat Nanotechnol. 2023 Jan 16;18(3):290–8. doi: 10.1038/s41565-022-01287-x (PMC10020084; doi:10.1038/s41565-022-01287-x)
Supplement: Supplementary file 3 — Methods compared with nanobait. [file 41565_2022_1287_MOESM3_ESM.xlsx]

## Sheet: Methods compared to nanobait
Category	Reference	Specificity (%)	Sensitivity	Accuracy (%) when n patient samples are tested	Time of detection	Stability	Sample tested	Multiplexing	Preamplification
DNA aptamer-nanopore sensor	Peinetti, Ana S., et al. "Direct detection of human adenovirus or SARS-CoV-2 with ability to inform infectivity using DNA aptamer-nanopore sensors." Science advances 7.39 (2021): eabh2848.	Not reported	1 × 104 copies/ml	Not reproted	2 h	Not reproted	Cultivated pseudoviruses	No	No
Nanopores with machine learning	Taniguchi, Masateru, et al. "Combining machine learning and nanopore construction creates an artificial intelligence nanopore for coronavirus detection." Nature communications 12 (2021):3726	0.96	0.9	0.93	5 min*	Not reported	Saliva SARS-CoV-2 patient samples	No experimental proof	NA
Solid-State CRISPR-Cas12a-Assisted Nanopores	Nouri, R., Jiang, Y., Tang, Z., Lian, X. L., & Guan, W. (2021). Detection of SARS-CoV-2 with Solid-State CRISPR-Cas12a-Assisted Nanopores. Nano letters, 21(19), 8393-8400.	Not reported	22.5 aM with preamplification	Not reproted	2 h	Not reported	Synthetic SARS-CoV-2 RNA	No	Required
RT-qNP	Rozevsky, Yana, et al. "Quantification of mRNA expression using single-molecule nanopore sensing." ACS nano 14.10 (2020): 13964-13974.	Not reported	2500 copies	Not reported	20 min + RT-qPCR	Not reported	Synthetic SARS-CoV-2 RNA	No	Required
Single-viruses detection using solid-state nanopores	Arima, Akihide, et al. "Selective detections of single-viruses using solid-state nanopores." Scientific reports 8.1 (2018): 16305.	Not reported	Not reported	0.67	Not reported	Not reported	Cultivated Influenza A viruses	Limited	NA
Nanobait	Bošković, Filip, et al. "Simultaneous identification of viruses and viral variants with programmable DNA nanobait." (this work)	100% (n=13)	(for patient samples Ct<20, 100%); demonstrated detection in the range of 1-10 fM with SARS-CoV-2 viral RNA standards	100% (n=13)	<1.5 h	At least two years	Oropharyngeal SARS-CoV-2 patient swabs	Yes	No
