# Supplementary material for: Simultaneous identification of viruses and viral variants with programmable DNA nanobait
Source: Nat Nanotechnol. 2023 Jan 16;18(3):290–8. doi: 10.1038/s41565-022-01287-x (PMC10020084; doi:10.1038/s41565-022-01287-x)
Supplement: Source Data Fig. 1 — Statistical source data and raw ionic current data. [file 41565_2022_1287_MOESM4_ESM.zip › Figure 1/Figure 1 events.xlsx]

## Sheet: Figure 1f
t (ms)	I (pA)
0.004	-14.54
0.008	-16.47
0.012	-15.18
0.016	-13.25
0.02	-8.09
0.024	-5.52
0.028	-0.361855
0.032	1.57
0.036	2.86
0.04	2.86
0.044	2.86
0.048	2.22
0.052	0.926635
0.056	0.28239
0.06	-2.29
0.064	-5.52
0.068	-8.09
0.072	-10.03
0.076	-12.6
0.08	-12.6
0.084	-15.18
0.088	-14.54
0.092	-10.67
0.096	-9.38
0.1	-5.52
0.104	-2.94
0.108	0.28239
0.112	4.79
0.116	7.37
0.12	8.66
0.124	8.01
0.128	6.72
0.132	5.44
0.136	0.926635
0.14	-2.94
0.144	-7.45
0.148	-10.67
0.152	-13.25
0.156	-14.54
0.16	-14.54
0.164	-13.25
0.168	-12.6
0.172	-10.67
0.176	-6.16
0.18	-2.29
0.184	0.28239
0.188	3.5
0.192	3.5
0.196	4.79
0.2	4.15
0.204	1.57
0.208	2.86
0.212	-1.01
0.216	-1.65
0.22	-3.58
0.224	-5.52
0.228	-5.52
0.232	-6.16
0.236	-5.52
0.24	-6.16
0.244	-3.58
0.248	-4.23
0.252	-2.29
0.256	-1.01
0.26	-0.361855
0.264	-0.361855
0.268	0.926635
0.272	0.926635
0.276	0.28239
0.28	-1.01
0.284	-1.01
0.288	-1.65
0.292	-2.29
0.296	-4.23
0.3	-4.23
0.304	-5.52
0.308	-8.09
0.312	-10.67
0.316	-12.6
0.32	-13.89
0.324	-17.11
0.328	-15.82
0.332	-12.6
0.336	-9.38
0.34	-5.52
0.344	-1.65
0.348	0.28239
0.352	2.22
0.356	3.5
0.36	2.86
0.364	0.926635
0.368	0.28239
0.372	-1.65
0.376	-3.58
0.38	-4.23
0.384	-6.16
0.388	-7.45
0.392	-10.67
0.396	-13.89
0.4	-17.76
0.404	-22.27
0.408	-27.42
0.412	-33.86
0.416	-42.24
0.42	-51.26
0.424	-58.34
0.428	-64.79
0.432	-71.87
0.436	-76.38
0.44	-79.6
0.444	-82.18
0.448	-84.76
0.452	-86.05
0.456	-88.62
0.46	-91.84
0.464	-95.71
0.468	-99.58
0.472	-104.73
0.476	-107.95
0.48	-112.46
0.484	-112.46
0.488	-113.11
0.492	-112.46
0.496	-110.53
0.5	-106.66
0.504	-104.09
0.508	-100.22
0.512	-98.93
0.516	-99.58
0.52	-99.58
0.524	-102.15
0.528	-106.02
0.532	-109.24
0.536	-112.46
0.54	-114.39
0.544	-114.39
0.548	-115.68
0.552	-115.68
0.556	-114.39
0.56	-115.68
0.564	-116.33
0.568	-116.97
0.572	-122.12
0.576	-127.28
0.58	-133.08
0.584	-140.16
0.588	-145.96
0.592	-150.47
0.596	-154.34
0.6	-153.69
0.604	-151.76
0.608	-145.32
0.612	-140.81
0.616	-135.65
0.62	-131.79
0.624	-129.21
0.628	-127.92
0.632	-127.28
0.636	-126.63
0.64	-128.57
0.644	-129.21
0.648	-130.5
0.652	-128.57
0.656	-129.86
0.66	-131.79
0.664	-131.14
0.668	-133.72
0.672	-134.37
0.676	-136.94
0.68	-136.94
0.684	-136.3
0.688	-135.01
0.692	-133.08
0.696	-130.5
0.7	-128.57
0.704	-128.57
0.708	-126.63
0.712	-127.28
0.716	-125.99
0.72	-125.35
0.724	-125.35
0.728	-122.77
0.732	-122.77
0.736	-123.41
0.74	-122.77
0.744	-124.06
0.748	-125.35
0.752	-124.06
0.756	-122.77
0.76	-122.12
0.764	-120.19
0.768	-122.12
0.772	-122.12
0.776	-124.06
0.78	-124.7
0.784	-125.99
0.788	-125.35
0.792	-124.7
0.796	-123.41
0.8	-122.12
0.804	-122.77
0.808	-123.41
0.812	-125.99
0.816	-127.92
0.82	-129.21
0.824	-130.5
0.828	-130.5
0.832	-130.5
0.836	-129.86
0.84	-130.5
0.844	-129.86
0.848	-130.5
0.852	-127.28
0.856	-126.63
0.86	-125.35
0.864	-124.06
0.868	-122.77
0.872	-122.77
0.876	-122.77
0.88	-127.28
0.884	-130.5
0.888	-134.37
0.892	-137.59
0.896	-140.16
0.9	-139.52
0.904	-139.52
0.908	-135.65
0.912	-133.08
0.916	-131.14
0.92	-135.01
0.924	-138.23
0.928	-143.38
0.932	-151.76
0.936	-158.2
0.94	-164.64
0.944	-173.02
0.948	-179.46
0.952	-182.68
0.956	-187.84
0.96	-191.06
0.964	-191.7
0.968	-192.99
0.972	-194.92
0.976	-193.64
0.98	-193.64
0.984	-194.28
0.988	-193.64
0.992	-195.57
0.996	-195.57
1	-195.57
1.004	-194.92
1.008	-192.35
1.012	-190.41
1.016	-185.9
1.02	-180.75
1.024	-176.89
1.028	-173.02
1.032	-168.51
1.036	-164.64
1.04	-162.71
1.044	-159.49
1.048	-158.2
1.052	-155.63
1.056	-154.34
1.06	-151.12
1.064	-147.89
1.068	-145.96
1.072	-145.32
1.076	-144.67
1.08	-143.38
1.084	-145.32
1.088	-144.67
1.092	-143.38
1.096	-142.1
1.1	-140.81
1.104	-137.59
1.108	-135.65
1.112	-135.01
1.116	-134.37
1.12	-131.79
1.124	-131.14
1.128	-133.08
1.132	-133.72
1.136	-135.01
1.14	-135.01
1.144	-135.01
1.148	-133.72
1.152	-133.72
1.156	-134.37
1.16	-133.72
1.164	-133.08
1.168	-136.94
1.172	-138.87
1.176	-141.45
1.18	-141.45
1.184	-144.03
1.188	-148.54
1.192	-152.4
1.196	-158.2
1.2	-165.93
1.204	-176.89
1.208	-189.13
1.212	-201.37
1.216	-211.67
1.22	-221.34
1.224	-227.78
1.228	-229.71
1.232	-228.43
1.236	-223.27
1.24	-215.54
1.244	-208.45
1.248	-196.86
1.252	-188.48
1.256	-178.82
1.26	-174.31
1.264	-172.38
1.268	-171.09
1.272	-173.02
1.276	-175.6
1.28	-178.17
1.284	-180.75
1.288	-181.4
1.292	-181.4
1.296	-180.75
1.3	-176.89
1.304	-174.31
1.308	-168.51
1.312	-164
1.316	-159.49
1.32	-153.69
1.324	-149.18
1.328	-145.32
1.332	-142.1
1.336	-141.45
1.34	-140.16
1.344	-140.16
1.348	-139.52
1.352	-138.23
1.356	-136.94
1.36	-136.94
1.364	-135.01
1.368	-136.3
1.372	-135.01
1.376	-135.65
1.38	-136.3
1.384	-138.23
1.388	-138.23
1.392	-136.94
1.396	-138.23
1.4	-137.59
1.404	-138.87
1.408	-138.23
1.412	-139.52
1.416	-140.16
1.42	-138.87
1.424	-138.23
1.428	-139.52
1.432	-138.87
1.436	-138.23
1.44	-141.45
1.444	-142.74
1.448	-144.03
1.452	-146.61
1.456	-149.83
1.46	-151.76
1.464	-154.98
1.468	-158.85
1.472	-163.36
1.476	-169.8
1.48	-174.31
1.484	-182.04
1.488	-188.48
1.492	-194.92
1.496	-202.01
1.5	-207.81
1.504	-211.67
1.508	-216.18
1.512	-217.47
1.516	-218.12
1.52	-218.76
1.524	-215.54
1.528	-210.39
1.532	-202.66
1.536	-196.21
1.54	-188.48
1.544	-182.68
1.548	-176.89
1.552	-173.02
1.556	-171.09
1.56	-170.44
1.564	-171.09
1.568	-171.09
1.572	-171.73
1.576	-173.66
1.58	-173.02
1.584	-173.66
1.588	-173.66
1.592	-172.38
1.596	-171.09
1.6	-168.51
1.604	-167.87
1.608	-167.22
1.612	-168.51
1.616	-171.09
1.62	-173.02
1.624	-177.53
1.628	-180.11
1.632	-182.68
1.636	-181.4
1.64	-180.11
1.644	-173.02
1.648	-167.22
1.652	-160.78
1.656	-153.69
1.66	-151.12
1.664	-147.89
1.668	-147.25
1.672	-147.25
1.676	-147.25
1.68	-146.61
1.684	-146.61
1.688	-144.03
1.692	-142.74
1.696	-140.81
1.7	-139.52
1.704	-136.94
1.708	-137.59
1.712	-135.65
1.716	-136.94
1.72	-140.81
1.724	-143.38
1.728	-148.54
1.732	-154.98
1.736	-158.85
1.74	-161.42
1.744	-164
1.748	-163.36
1.752	-162.71
1.756	-160.78
1.76	-158.85
1.764	-155.63
1.768	-155.63
1.772	-153.69
1.776	-152.4
1.78	-151.76
1.784	-158.85
1.788	-167.22
1.792	-178.17
1.796	-190.41
1.8	-202.66
1.804	-212.32
1.808	-218.12
1.812	-221.98
1.816	-220.05
1.82	-216.18
1.824	-212.96
1.828	-208.45
1.832	-205.23
1.836	-203.94
1.84	-202.66
1.844	-203.3
1.848	-200.72
1.852	-199.43
1.856	-196.86
1.86	-195.57
1.864	-191.06
1.868	-186.55
1.872	-185.26
1.876	-181.4
1.88	-179.46
1.884	-176.24
1.888	-174.31
1.892	-172.38
1.896	-171.09
1.9	-169.15
1.904	-167.87
1.908	-165.93
1.912	-165.29
1.916	-167.87
1.92	-170.44
1.924	-172.38
1.928	-173.66
1.932	-176.24
1.936	-178.82
1.94	-179.46
1.944	-177.53
1.948	-177.53
1.952	-176.24
1.956	-173.66
1.96	-169.15
1.964	-166.58
1.968	-160.78
1.972	-154.98
1.976	-149.83
1.98	-145.32
1.984	-142.1
1.988	-139.52
1.992	-137.59
1.996	-140.16
2	-143.38
2.004	-145.32
2.008	-147.89
2.012	-149.18
2.016	-149.83
2.02	-149.18
2.024	-148.54
2.028	-149.18
2.032	-148.54
2.036	-151.76
2.04	-152.4
2.044	-153.05
2.048	-154.34
2.052	-153.69
2.056	-153.69
2.06	-150.47
2.064	-147.89
2.068	-145.96
2.072	-145.32
2.076	-141.45
2.08	-143.38
2.084	-140.81
2.088	-140.81
2.092	-142.1
2.096	-142.1
2.1	-142.1
2.104	-145.96
2.108	-149.83
2.112	-155.63
2.116	-162.71
2.12	-175.6
2.124	-186.55
2.128	-198.79
2.132	-209.74
2.136	-220.69
2.14	-228.43
2.144	-233.58
2.148	-236.16
2.152	-237.44
2.156	-235.51
2.16	-232.29
2.164	-227.78
2.168	-222.63
2.172	-220.69
2.176	-219.41
2.18	-218.76
2.184	-218.76
2.188	-216.83
2.192	-212.96
2.196	-206.52
2.2	-202.01
2.204	-196.21
2.208	-191.7
2.212	-187.19
2.216	-182.04
2.22	-178.82
2.224	-175.6
2.228	-172.38
2.232	-169.8
2.236	-170.44
2.24	-172.38
2.244	-176.89
2.248	-178.17
2.252	-181.4
2.256	-183.97
2.26	-183.97
2.264	-182.04
2.268	-179.46
2.272	-176.89
2.276	-174.31
2.28	-174.31
2.284	-173.02
2.288	-174.95
2.292	-175.6
2.296	-176.24
2.3	-178.82
2.304	-180.11
2.308	-179.46
2.312	-179.46
2.316	-174.95
2.32	-167.87
2.324	-161.42
2.328	-155.63
2.332	-149.83
2.336	-147.89
2.34	-149.18
2.344	-149.83
2.348	-151.12
2.352	-153.69
2.356	-157.56
2.36	-156.91
2.364	-157.56
2.368	-156.91
2.372	-154.34
2.376	-153.69
2.38	-152.4
2.384	-149.83
2.388	-147.89
2.392	-145.32
2.396	-142.74
2.4	-140.81
2.404	-138.87
2.408	-140.81
2.412	-144.67
2.416	-151.76
2.42	-162.71
2.424	-177.53
2.428	-189.13
2.432	-203.3
2.436	-212.32
2.44	-218.12
2.444	-220.05
2.448	-218.76
2.452	-212.96
2.456	-208.45
2.46	-203.94
2.464	-199.43
2.468	-198.15
2.472	-196.86
2.476	-197.5
2.48	-197.5
2.484	-198.79
2.488	-198.15
2.492	-198.15
2.496	-195.57
2.5	-192.99
2.504	-189.77
2.508	-186.55
2.512	-182.68
2.516	-182.04
2.52	-180.75
2.524	-178.17
2.528	-176.24
2.532	-173.66
2.536	-171.73
2.54	-168.51
2.544	-167.22
2.548	-165.29
2.552	-165.93
2.556	-164
2.56	-167.22
2.564	-166.58
2.568	-168.51
2.572	-168.51
2.576	-167.87
2.58	-167.22
2.584	-165.93
2.588	-165.93
2.592	-164.64
2.596	-165.93
2.6	-165.93
2.604	-167.22
2.608	-167.22
2.612	-166.58
2.616	-164
2.62	-160.78
2.624	-159.49
2.628	-155.63
2.632	-153.69
2.636	-151.12
2.64	-152.4
2.644	-156.27
2.648	-158.2
2.652	-163.36
2.656	-171.09
2.66	-177.53
2.664	-185.9
2.668	-194.92
2.672	-204.59
2.676	-215.54
2.68	-223.27
2.684	-231.65
2.688	-236.8
2.692	-240.02
2.696	-240.67
2.7	-240.67
2.704	-237.44
2.708	-232.93
2.712	-226.49
2.716	-219.41
2.72	-211.67
2.724	-204.59
2.728	-199.43
2.732	-194.92
2.736	-191.7
2.74	-191.06
2.744	-189.77
2.748	-189.13
2.752	-188.48
2.756	-189.77
2.76	-189.77
2.764	-191.06
2.768	-191.7
2.772	-190.41
2.776	-191.7
2.78	-191.06
2.784	-189.77
2.788	-185.26
2.792	-183.33
2.796	-178.82
2.8	-174.31
2.804	-171.73
2.808	-169.8
2.812	-167.22
2.816	-163.36
2.82	-160.78
2.824	-159.49
2.828	-157.56
2.832	-158.2
2.836	-158.2
2.84	-159.49
2.844	-159.49
2.848	-160.78
2.852	-162.07
2.856	-161.42
2.86	-162.07
2.864	-160.14
2.868	-158.2
2.872	-157.56
2.876	-158.2
2.88	-157.56
2.884	-157.56
2.888	-158.2
2.892	-156.27
2.896	-156.91
2.9	-156.27
2.904	-157.56
2.908	-156.91
2.912	-157.56
2.916	-158.2
2.92	-158.85
2.924	-161.42
2.928	-164
2.932	-164.64
2.936	-166.58
2.94	-168.51
2.944	-169.8
2.948	-169.8
2.952	-170.44
2.956	-167.22
2.96	-165.93
2.964	-162.07
2.968	-158.85
2.972	-154.98
2.976	-151.76
2.98	-147.89
2.984	-145.96
2.988	-147.25
2.992	-149.83
2.996	-151.76
3	-157.56
3.004	-161.42
3.008	-165.93
3.012	-170.44
3.016	-174.31
3.02	-174.31
3.024	-173.02
3.028	-168.51
3.032	-165.29
3.036	-162.07
3.04	-158.85
3.044	-156.27
3.048	-153.69
3.052	-152.4
3.056	-149.83
3.06	-149.18
3.064	-147.89
3.068	-149.18
3.072	-151.12
3.076	-153.69
3.08	-156.91
3.084	-160.78
3.088	-164
3.092	-167.22
3.096	-169.8
3.1	-173.66
3.104	-174.95
3.108	-176.24
3.112	-176.24
3.116	-174.95
3.12	-173.02
3.124	-169.8
3.128	-165.29
3.132	-164
3.136	-160.78
3.14	-161.42
3.144	-162.07
3.148	-164.64
3.152	-167.22
3.156	-169.15
3.16	-170.44
3.164	-169.15
3.168	-166.58
3.172	-164
3.176	-160.14
3.18	-157.56
3.184	-155.63
3.188	-154.34
3.192	-156.91
3.196	-159.49
3.2	-162.71
3.204	-164
3.208	-168.51
3.212	-171.09
3.216	-174.31
3.22	-175.6
3.224	-178.17
3.228	-178.82
3.232	-178.82
3.236	-177.53
3.24	-173.02
3.244	-169.15
3.248	-165.93
3.252	-162.07
3.256	-159.49
3.26	-158.2
3.264	-159.49
3.268	-160.14
3.272	-164
3.276	-165.93
3.28	-169.15
3.284	-169.8
3.288	-167.87
3.292	-167.87
3.296	-164.64
3.3	-163.36
3.304	-159.49
3.308	-156.91
3.312	-154.34
3.316	-153.69
3.32	-154.34
3.324	-155.63
3.328	-157.56
3.332	-159.49
3.336	-160.78
3.34	-161.42
3.344	-162.07
3.348	-160.78
3.352	-158.85
3.356	-159.49
3.36	-158.85
3.364	-159.49
3.368	-158.2
3.372	-160.14
3.376	-160.78
3.38	-158.2
3.384	-155.63
3.388	-153.69
3.392	-149.18
3.396	-147.25
3.4	-145.32
3.404	-145.32
3.408	-149.18
3.412	-151.76
3.416	-154.98
3.42	-156.91
3.424	-158.85
3.428	-160.14
3.432	-162.07
3.436	-160.78
3.44	-160.14
3.444	-160.78
3.448	-160.78
3.452	-160.14
3.456	-159.49
3.46	-159.49
3.464	-158.85
3.468	-156.91
3.472	-154.34
3.476	-153.69
3.48	-153.69
3.484	-151.76
3.488	-150.47
3.492	-152.4
3.496	-153.69
3.5	-154.34
3.504	-158.85
3.508	-161.42
3.512	-163.36
3.516	-163.36
3.52	-162.71
3.524	-160.78
3.528	-158.85
3.532	-156.91
3.536	-154.98
3.54	-153.69
3.544	-153.05
3.548	-153.05
3.552	-153.05
3.556	-153.69
3.56	-154.98
3.564	-154.98
3.568	-154.98
3.572	-154.34
3.576	-153.69
3.58	-152.4
3.584	-152.4
3.588	-151.12
3.592	-153.05
3.596	-154.98
3.6	-155.63
3.604	-158.85
3.608	-160.78
3.612	-162.71
3.616	-164
3.62	-165.29
3.624	-169.15
3.628	-172.38
3.632	-174.95
3.636	-174.95
3.64	-175.6
3.644	-174.31
3.648	-171.09
3.652	-167.87
3.656	-164.64
3.66	-162.07
3.664	-160.14
3.668	-160.78
3.672	-162.07
3.676	-164
3.68	-163.36
3.684	-163.36
3.688	-161.42
3.692	-159.49
3.696	-153.05
3.7	-151.76
3.704	-149.83
3.708	-146.61
3.712	-145.96
3.716	-145.32
3.72	-147.25
3.724	-149.18
3.728	-150.47
3.732	-151.12
3.736	-154.98
3.74	-155.63
3.744	-156.27
3.748	-156.91
3.752	-156.91
3.756	-155.63
3.76	-154.34
3.764	-154.34
3.768	-152.4
3.772	-151.12
3.776	-153.05
3.78	-151.12
3.784	-153.05
3.788	-155.63
3.792	-157.56
3.796	-160.78
3.8	-162.07
3.804	-164.64
3.808	-165.93
3.812	-165.93
3.816	-165.93
3.82	-168.51
3.824	-168.51
3.828	-167.87
3.832	-168.51
3.836	-169.8
3.84	-169.15
3.844	-169.8
3.848	-169.8
3.852	-168.51
3.856	-167.87
3.86	-166.58
3.864	-163.36
3.868	-160.78
3.872	-158.85
3.876	-157.56
3.88	-157.56
3.884	-160.14
3.888	-162.07
3.892	-164.64
3.896	-167.22
3.9	-169.8
3.904	-169.8
3.908	-171.73
3.912	-169.15
3.916	-168.51
3.92	-167.87
3.924	-166.58
3.928	-164.64
3.932	-161.42
3.936	-161.42
3.94	-160.14
3.944	-157.56
3.948	-156.27
3.952	-155.63
3.956	-155.63
3.96	-154.98
3.964	-155.63
3.968	-154.98
3.972	-154.34
3.976	-153.69
3.98	-151.12
3.984	-151.12
3.988	-148.54
3.992	-149.83
3.996	-151.12
4	-152.4
4.004	-155.63
4.008	-160.78
4.012	-165.93
4.016	-171.09
4.02	-172.38
4.024	-172.38
4.028	-170.44
4.032	-166.58
4.036	-159.49
4.04	-153.05
4.044	-151.12
4.048	-148.54
4.052	-148.54
4.056	-149.83
4.06	-154.34
4.064	-156.27
4.068	-156.27
4.072	-158.85
4.076	-159.49
4.08	-160.14
4.084	-160.14
4.088	-160.14
4.092	-158.85
4.096	-158.2
4.1	-156.91
4.104	-157.56
4.108	-154.98
4.112	-153.69
4.116	-154.98
4.12	-154.98
4.124	-154.98
4.128	-154.98
4.132	-156.91
4.136	-156.27
4.14	-157.56
4.144	-159.49
4.148	-158.85
4.152	-160.78
4.156	-160.78
4.16	-160.78
4.164	-159.49
4.168	-158.85
4.172	-158.2
4.176	-157.56
4.18	-156.27
4.184	-156.91
4.188	-153.69
4.192	-156.27
4.196	-153.05
4.2	-152.4
4.204	-151.12
4.208	-152.4
4.212	-154.98
4.216	-156.91
4.22	-163.36
4.224	-165.29
4.228	-167.87
4.232	-169.8
4.236	-167.87
4.24	-167.22
4.244	-164
4.248	-160.14
4.252	-153.69
4.256	-147.25
4.26	-140.16
4.264	-133.08
4.268	-125.99
4.272	-119.55
4.276	-113.11
4.28	-109.24
4.284	-106.02
4.288	-102.15
4.292	-100.22
4.296	-97
4.3	-93.78
4.304	-88.62
4.308	-86.05
4.312	-83.47
4.316	-79.6
4.32	-77.03
4.324	-75.74
4.328	-73.16
4.332	-69.94
4.336	-66.72
4.34	-62.21
4.344	-60.28
4.348	-55.77
4.352	-53.83
4.356	-50.61
4.36	-49.32
4.364	-48.68
4.368	-48.68
4.372	-48.04
4.376	-47.39
4.38	-46.75
4.384	-45.46
4.388	-46.1
4.392	-44.81
4.396	-48.04
4.4	-48.68
4.404	-53.19
4.408	-55.77
4.412	-57.7
4.416	-58.99
4.42	-58.34
4.424	-57.06
4.428	-49.97
4.432	-49.32
4.436	-49.97
4.44	-43.53
4.444	-42.88
4.448	-44.17
4.452	-48.68
4.456	-53.19
4.46	-56.41
4.464	-58.34
4.468	-57.06
4.472	-55.77
4.476	-53.83
4.48	-49.97
4.484	-48.68
4.488	-46.1
4.492	-43.53
4.496	-42.24
4.5	-40.31
4.504	-37.73
4.508	-37.08
4.512	-33.86
4.516	-33.22
4.52	-33.22
4.524	-34.51
4.528	-36.44
4.532	-38.37
4.536	-39.66
4.54	-42.24
4.544	-41.59
4.548	-42.88
4.552	-42.24
4.556	-42.24
4.56	-40.95
4.564	-40.31
4.568	-39.66
4.572	-40.31
4.576	-42.24
4.58	-42.88
4.584	-46.1
4.588	-46.75
4.592	-47.39
4.596	-48.04
4.6	-44.81
4.604	-44.17
4.608	-44.81
4.612	-41.59
4.616	-40.31
4.62	-35.8
4.624	-33.86
4.628	-30.64
4.632	-30
4.636	-28.06
4.64	-29.35
4.644	-29.35
4.648	-32.57
4.652	-34.51
4.656	-37.08
4.66	-39.66
4.664	-40.95
4.668	-40.95
4.672	-39.02
4.676	-37.08
4.68	-35.15
4.684	-34.51
4.688	-31.93
4.692	-31.29
4.696	-33.22
4.7	-32.57
4.704	-32.57
4.708	-33.22
4.712	-32.57
4.716	-32.57
4.72	-32.57
4.724	-31.29
4.728	-31.93
4.732	-31.93
4.736	-32.57
4.74	-33.86
4.744	-32.57
4.748	-31.29
4.752	-30.64
4.756	-28.06
4.76	-28.71
4.764	-28.71
4.768	-26.78
4.772	-28.71
4.776	-29.35
4.78	-30
4.784	-31.93
4.788	-34.51
4.792	-35.15
4.796	-35.8
4.8	-35.15
4.804	-36.44
4.808	-35.8
4.812	-35.15
4.816	-33.22
4.82	-31.29
4.824	-30.64
4.828	-28.71
4.832	-26.13
4.836	-25.49
4.84	-26.13
4.844	-28.06
4.848	-29.35
4.852	-31.93
4.856	-32.57
4.86	-33.86
4.864	-33.22
4.868	-32.57
4.872	-30.64
4.876	-28.06
4.88	-26.13
4.884	-23.55
4.888	-21.62
4.892	-19.69
4.896	-17.76
4.9	-16.47
4.904	-15.82
4.908	-15.18
4.912	-15.82
4.916	-15.18
4.92	-15.18
4.924	-15.18
4.928	-16.47
4.932	-15.82
4.936	-15.82
4.94	-14.54
4.944	-15.82
4.948	-17.76
4.952	-21.62
4.956	-24.84
4.96	-31.93
4.964	-36.44
4.968	-39.66
4.972	-39.02
4.976	-38.37
4.98	-35.8
4.984	-30
4.988	-25.49
4.992	-19.05
4.996	-16.47
5	-11.96
5.004	-10.03
5.008	-13.25
5.012	-17.11
5.016	-20.33
5.02	-25.49
5.024	-30
5.028	-31.93
5.032	-32.57
5.036	-32.57
5.04	-30
5.044	-30
5.048	-28.71
5.052	-30
5.056	-26.78
5.06	-28.71
5.064	-30.64
5.068	-30
5.072	-30
5.076	-31.93
5.08	-32.57
5.084	-35.8
5.088	-36.44
5.092	-37.08
5.096	-35.8
5.1	-33.86
5.104	-30
5.108	-26.13
5.112	-20.33
5.116	-14.54
5.12	-10.67
5.124	-10.67
5.128	-11.96
5.132	-14.54
5.136	-19.05
5.14	-23.55
5.144	-24.84
5.148	-26.78
5.152	-28.71
5.156	-29.35
5.16	-28.71
5.164	-28.06
5.168	-28.71
5.172	-30.64
5.176	-30
5.18	-31.29
5.184	-31.93
5.188	-30
5.192	-27.42
5.196	-24.2
5.2	-20.33
5.204	-17.11
5.208	-16.47
5.212	-16.47
5.216	-17.11
5.22	-19.05
5.224	-19.69
5.228	-19.69
5.232	-18.4
5.236	-15.18
5.24	-12.6
5.244	-11.96
5.248	-11.31
5.252	-12.6
5.256	-15.18
5.26	-19.05
5.264	-22.91
5.268	-27.42
5.272	-30.64
5.276	-31.93
5.28	-34.51
5.284	-34.51
5.288	-31.93

## Sheet: Figure 1g
t (ms)	I (pA)
0.004	4.24
0.008	2.31
0.012	1.02
0.016	-0.911746
0.02	-4.13
0.024	-0.911746
0.028	-0.911746
0.032	-0.267914
0.036	-1.56
0.04	-1.56
0.044	2.31
0.048	8.75
0.052	10.68
0.056	8.1
0.06	9.39
0.064	2.95
0.068	4.24
0.072	5.53
0.076	4.24
0.08	3.6
0.084	3.6
0.088	4.88
0.092	9.39
0.096	11.32
0.1	11.96
0.104	8.1
0.108	5.53
0.112	4.24
0.116	4.24
0.12	0.375918
0.124	-3.49
0.128	-3.49
0.132	-9.93
0.136	-2.84
0.14	2.31
0.144	0.375918
0.148	1.02
0.152	-2.2
0.156	-2.84
0.16	-2.84
0.164	-2.2
0.168	-2.84
0.172	-3.49
0.176	-3.49
0.18	-0.911746
0.184	3.6
0.188	4.24
0.192	4.88
0.196	5.53
0.2	4.24
0.204	7.46
0.208	10.68
0.212	13.25
0.216	12.61
0.22	10.68
0.224	8.75
0.228	6.81
0.232	4.88
0.236	0.375918
0.24	-5.42
0.244	-6.71
0.248	-11.86
0.252	-6.06
0.256	-5.42
0.26	-6.71
0.264	-4.13
0.268	-2.2
0.272	1.66
0.276	8.1
0.28	9.39
0.284	6.81
0.288	4.24
0.292	3.6
0.296	2.31
0.3	3.6
0.304	2.31
0.308	-0.911746
0.312	-2.2
0.316	-4.13
0.32	2.31
0.324	2.95
0.328	1.02
0.332	2.31
0.336	-1.56
0.34	2.95
0.344	5.53
0.348	8.75
0.352	6.17
0.356	6.81
0.36	4.24
0.364	6.81
0.368	8.75
0.372	6.81
0.376	0.375918
0.38	0.375918
0.384	-2.2
0.388	1.66
0.392	1.66
0.396	1.02
0.4	0.375918
0.404	-3.49
0.408	0.375918
0.412	2.95
0.416	3.6
0.42	1.02
0.424	-0.911746
0.428	-4.13
0.432	-2.84
0.436	0.375918
0.44	-0.911746
0.444	-2.2
0.448	-1.56
0.452	-0.267914
0.456	2.31
0.46	4.24
0.464	-0.267914
0.468	-1.56
0.472	-5.42
0.476	-5.42
0.48	-4.13
0.484	-3.49
0.488	-4.13
0.492	-6.06
0.496	-4.77
0.5	-2.2
0.504	2.31
0.508	4.24
0.512	4.88
0.516	2.95
0.52	4.88
0.524	7.46
0.528	11.32
0.532	10.68
0.536	9.39
0.54	4.88
0.544	1.66
0.548	2.95
0.552	2.31
0.556	-2.84
0.56	-6.06
0.564	-9.28
0.568	-15.72
0.572	-15.72
0.576	-20.23
0.58	-27.31
0.584	-34.39
0.588	-40.19
0.592	-43.4
0.596	-45.34
0.6	-48.56
0.604	-54.35
0.608	-58.86
0.612	-60.14
0.616	-57.57
0.62	-58.21
0.624	-62.08
0.628	-66.58
0.632	-73.02
0.636	-74.95
0.64	-71.09
0.644	-73.66
0.648	-74.95
0.652	-74.95
0.656	-77.53
0.66	-71.73
0.664	-71.09
0.668	-75.6
0.672	-80.75
0.676	-84.61
0.68	-88.47
0.684	-88.47
0.688	-87.19
0.692	-91.05
0.696	-92.98
0.7	-93.62
0.704	-92.98
0.708	-89.76
0.712	-92.98
0.716	-96.2
0.72	-100.06
0.724	-106.5
0.728	-103.28
0.732	-103.28
0.736	-103.93
0.74	-103.93
0.744	-103.28
0.748	-102.64
0.752	-98.13
0.756	-92.98
0.76	-95.56
0.764	-95.56
0.768	-98.77
0.772	-99.42
0.776	-97.49
0.78	-92.34
0.784	-92.98
0.788	-94.27
0.792	-94.91
0.796	-94.91
0.8	-92.34
0.804	-91.69
0.808	-92.98
0.812	-94.27
0.816	-96.2
0.82	-96.2
0.824	-94.27
0.828	-95.56
0.832	-96.84
0.836	-101.35
0.84	-106.5
0.844	-106.5
0.848	-109.72
0.852	-113.58
0.856	-118.09
0.86	-120.66
0.864	-121.95
0.868	-120.66
0.872	-119.38
0.876	-121.31
0.88	-120.02
0.884	-119.38
0.888	-114.87
0.892	-106.5
0.896	-107.79
0.9	-106.5
0.904	-105.86
0.908	-109.08
0.912	-105.21
0.916	-105.86
0.92	-106.5
0.924	-108.43
0.928	-111.65
0.932	-109.08
0.936	-105.21
0.94	-103.93
0.944	-105.21
0.948	-103.93
0.952	-107.14
0.956	-100.06
0.96	-96.2
0.964	-94.91
0.968	-96.2
0.972	-97.49
0.976	-98.13
0.98	-96.2
0.984	-98.13
0.988	-99.42
0.992	-103.28
0.996	-107.14
1	-105.21
1.004	-104.57
1.008	-101.35
1.012	-102.64
1.016	-100.71
1.02	-103.28
1.024	-102.64
1.028	-100.71
1.032	-105.21
1.036	-109.08
1.04	-114.87
1.044	-113.58
1.048	-113.58
1.052	-111.65
1.056	-107.79
1.06	-108.43
1.064	-107.79
1.068	-105.86
1.072	-102.64
1.076	-101.35
1.08	-103.93
1.084	-104.57
1.088	-109.08
1.092	-112.3
1.096	-115.51
1.1	-125.17
1.104	-136.12
1.108	-148.99
1.112	-158.01
1.116	-166.38
1.12	-170.88
1.124	-177.32
1.128	-183.76
1.132	-187.62
1.136	-192.13
1.14	-188.27
1.144	-185.69
1.148	-185.69
1.152	-179.25
1.156	-179.9
1.16	-176.03
1.164	-167.02
1.168	-164.45
1.172	-162.51
1.176	-159.94
1.18	-160.58
1.184	-156.08
1.188	-150.93
1.192	-150.28
1.196	-151.57
1.2	-151.57
1.204	-152.21
1.208	-147.71
1.212	-147.71
1.216	-147.71
1.22	-147.71
1.224	-148.35
1.228	-145.13
1.232	-139.34
1.236	-138.05
1.24	-138.05
1.244	-138.69
1.248	-138.05
1.252	-135.47
1.256	-133.54
1.26	-132.9
1.264	-134.19
1.268	-132.9
1.272	-131.61
1.276	-127.1
1.28	-125.82
1.284	-125.82
1.288	-126.46
1.292	-130.32
1.296	-127.1
1.3	-127.1
1.304	-128.39
1.308	-129.68
1.312	-132.25
1.316	-133.54
1.32	-130.97
1.324	-127.75
1.328	-126.46
1.332	-124.53
1.336	-121.95
1.34	-119.38
1.344	-114.87
1.348	-112.3
1.352	-113.58
1.356	-112.94
1.36	-116.16
1.364	-118.73
1.368	-116.8
1.372	-114.87
1.376	-118.09
1.38	-121.31
1.384	-122.6
1.388	-123.88
1.392	-120.02
1.396	-117.45
1.4	-114.87
1.404	-112.94
1.408	-111.65
1.412	-103.28
1.416	-99.42
1.42	-99.42
1.424	-98.77
1.428	-103.28
1.432	-105.21
1.436	-103.93
1.44	-105.21
1.444	-109.72
1.448	-113.58
1.452	-116.16
1.456	-118.09
1.46	-116.16
1.464	-120.02
1.468	-124.53
1.472	-127.75
1.476	-132.25
1.48	-130.97
1.484	-132.9
1.488	-133.54
1.492	-136.76
1.496	-138.05
1.5	-138.69
1.504	-132.9
1.508	-132.25
1.512	-130.97
1.516	-133.54
1.52	-138.05
1.524	-138.05
1.528	-134.83
1.532	-137.4
1.536	-141.27
1.54	-141.27
1.544	-143.2
1.548	-138.05
1.552	-132.25
1.556	-128.39
1.56	-129.68
1.564	-127.75
1.568	-126.46
1.572	-123.88
1.576	-120.66
1.58	-122.6
1.584	-122.6
1.588	-123.88
1.592	-121.95
1.596	-119.38
1.6	-119.38
1.604	-120.66
1.608	-120.02
1.612	-123.88
1.616	-121.31
1.62	-117.45
1.624	-118.73
1.628	-118.09
1.632	-121.95
1.636	-122.6
1.64	-124.53
1.644	-123.24
1.648	-125.17
1.652	-124.53
1.656	-122.6
1.66	-120.02
1.664	-112.94
1.668	-107.14
1.672	-106.5
1.676	-107.14
1.68	-109.08
1.684	-110.36
1.688	-111.01
1.692	-113.58
1.696	-115.51
1.7	-120.02
1.704	-118.73
1.708	-116.16
1.712	-110.36
1.716	-109.72
1.72	-109.08
1.724	-109.08
1.728	-111.01
1.732	-103.93
1.736	-101.35
1.74	-101.35
1.744	-101.99
1.748	-107.14
1.752	-108.43
1.756	-107.79
1.76	-109.08
1.764	-113.58
1.768	-116.8
1.772	-118.73
1.776	-116.16
1.78	-111.01
1.784	-111.01
1.788	-111.65
1.792	-112.94
1.796	-114.87
1.8	-112.94
1.804	-114.23
1.808	-116.8
1.812	-118.73
1.816	-123.24
1.82	-120.02
1.824	-119.38
1.828	-120.66
1.832	-123.88
1.836	-127.1
1.84	-133.54
1.844	-129.68
1.848	-127.1
1.852	-127.75
1.856	-125.82
1.86	-121.95
1.864	-120.02
1.868	-112.94
1.872	-108.43
1.876	-106.5
1.88	-107.79
1.884	-109.08
1.888	-109.72
1.892	-108.43
1.896	-109.08
1.9	-112.3
1.904	-114.87
1.908	-118.73
1.912	-118.73
1.916	-115.51
1.92	-116.16
1.924	-114.23
1.928	-114.87
1.932	-113.58
1.936	-110.36
1.94	-105.21
1.944	-105.21
1.948	-107.79
1.952	-110.36
1.956	-114.23
1.96	-112.94
1.964	-112.94
1.968	-118.09
1.972	-120.02
1.976	-125.17
1.98	-127.1
1.984	-123.88
1.988	-125.17
1.992	-123.88
1.996	-123.88
2	-124.53
2.004	-118.73
2.008	-114.87
2.012	-116.16
2.016	-116.8
2.02	-120.02
2.024	-121.95
2.028	-120.02
2.032	-120.02
2.036	-125.82
2.04	-127.75
2.044	-131.61
2.048	-132.9
2.052	-129.03
2.056	-131.61
2.06	-133.54
2.064	-132.25
2.068	-134.19
2.072	-127.1
2.076	-123.88
2.08	-121.31
2.084	-121.95
2.088	-123.88
2.092	-125.82
2.096	-123.88
2.1	-124.53
2.104	-127.1
2.108	-129.03
2.112	-131.61
2.116	-129.03
2.12	-125.82
2.124	-125.17
2.128	-125.17
2.132	-125.17
2.136	-127.75
2.14	-126.46
2.144	-123.88
2.148	-123.24
2.152	-125.17
2.156	-124.53
2.16	-123.24
2.164	-121.95
2.168	-116.8
2.172	-118.09
2.176	-120.02
2.18	-121.31
2.184	-119.38
2.188	-117.45
2.192	-116.16
2.196	-116.16
2.2	-116.8
2.204	-118.73
2.208	-118.73
2.212	-118.73
2.216	-116.8
2.22	-120.66
2.224	-120.02
2.228	-121.31
2.232	-121.31
2.236	-117.45
2.24	-121.31
2.244	-123.24
2.248	-127.1
2.252	-131.61
2.256	-129.03
2.26	-131.61
2.264	-132.25
2.268	-136.12
2.272	-134.19
2.276	-134.83
2.28	-132.25
2.284	-130.97
2.288	-134.83
2.292	-138.69
2.296	-141.91
2.3	-139.34
2.304	-138.05
2.308	-140.62
2.312	-138.69
2.316	-141.27
2.32	-140.62
2.324	-136.12
2.328	-134.19
2.332	-135.47
2.336	-137.4
2.34	-140.62
2.344	-141.27
2.348	-138.69
2.352	-138.69
2.356	-141.91
2.36	-144.49
2.364	-147.71
2.368	-143.84
2.372	-145.13
2.376	-147.71
2.38	-148.35
2.384	-152.86
2.388	-152.21
2.392	-150.93
2.396	-147.71
2.4	-147.71
2.404	-146.42
2.408	-147.71
2.412	-145.13
2.416	-139.98
2.42	-138.05
2.424	-135.47
2.428	-134.19
2.432	-134.19
2.436	-130.97
2.44	-128.39
2.444	-128.39
2.448	-128.39
2.452	-130.97
2.456	-130.32
2.46	-130.97
2.464	-129.03
2.468	-130.32
2.472	-135.47
2.476	-135.47
2.48	-138.05
2.484	-136.76
2.488	-136.12
2.492	-136.12
2.496	-139.34
2.5	-139.34
2.504	-138.05
2.508	-131.61
2.512	-132.9
2.516	-129.68
2.52	-132.25
2.524	-131.61
2.528	-127.1
2.532	-122.6
2.536	-121.31
2.54	-121.95
2.544	-121.95
2.548	-125.17
2.552	-121.31
2.556	-120.02
2.56	-122.6
2.564	-124.53
2.568	-129.03
2.572	-128.39
2.576	-127.1
2.58	-129.03
2.584	-131.61
2.588	-134.19
2.592	-136.12
2.596	-133.54
2.6	-129.03
2.604	-130.32
2.608	-130.32
2.612	-129.03
2.616	-129.68
2.62	-123.88
2.624	-123.88
2.628	-127.1
2.632	-128.39
2.636	-130.32
2.64	-127.75
2.644	-129.03
2.648	-127.1
2.652	-130.97
2.656	-133.54
2.66	-136.12
2.664	-135.47
2.668	-133.54
2.672	-134.83
2.676	-136.76
2.68	-136.76
2.684	-137.4
2.688	-134.19
2.692	-132.25
2.696	-134.19
2.7	-135.47
2.704	-140.62
2.708	-140.62
2.712	-138.05
2.716	-136.76
2.72	-137.4
2.724	-138.69
2.728	-140.62
2.732	-139.98
2.736	-134.83
2.74	-134.19
2.744	-135.47
2.748	-135.47
2.752	-138.05
2.756	-135.47
2.76	-132.25
2.764	-132.9
2.768	-134.19
2.772	-134.19
2.776	-132.25
2.78	-127.75
2.784	-122.6
2.788	-122.6
2.792	-123.24
2.796	-122.6
2.8	-120.02
2.804	-115.51
2.808	-116.8
2.812	-120.02
2.816	-120.66
2.82	-126.46
2.824	-123.24
2.828	-123.88
2.832	-125.82
2.836	-128.39
2.84	-129.03
2.844	-128.39
2.848	-122.6
2.852	-118.73
2.856	-118.73
2.86	-121.95
2.864	-122.6
2.868	-123.24
2.872	-120.02
2.876	-122.6
2.88	-126.46
2.884	-127.75
2.888	-132.25
2.892	-127.75
2.896	-127.75
2.9	-127.75
2.904	-130.97
2.908	-132.9
2.912	-132.25
2.916	-131.61
2.92	-127.1
2.924	-129.03
2.928	-128.39
2.932	-132.9
2.936	-131.61
2.94	-127.1
2.944	-123.24
2.948	-125.17
2.952	-123.88
2.956	-125.82
2.96	-125.82
2.964	-125.82
2.968	-124.53
2.972	-129.68
2.976	-129.68
2.98	-130.32
2.984	-131.61
2.988	-129.03
2.992	-130.32
2.996	-132.9
3	-137.4
3.004	-140.62
3.008	-137.4
3.012	-138.69
3.016	-138.69
3.02	-138.05
3.024	-139.34
3.028	-137.4
3.032	-134.19
3.036	-131.61
3.04	-134.19
3.044	-136.12
3.048	-138.05
3.052	-135.47
3.056	-133.54
3.06	-134.19
3.064	-136.12
3.068	-138.69
3.072	-139.34
3.076	-133.54
3.08	-131.61
3.084	-132.9
3.088	-134.83
3.092	-138.69
3.096	-137.4
3.1	-132.25
3.104	-130.97
3.108	-131.61
3.112	-130.32
3.116	-132.9
3.12	-126.46
3.124	-123.24
3.128	-123.24
3.132	-124.53
3.136	-126.46
3.14	-126.46
3.144	-123.24
3.148	-123.24
3.152	-123.24
3.156	-125.17
3.16	-128.39
3.164	-129.03
3.168	-130.32
3.172	-130.32
3.176	-134.83
3.18	-138.05
3.184	-141.27
3.188	-141.27
3.192	-138.69
3.196	-138.05
3.2	-136.12
3.204	-138.05
3.208	-136.12
3.212	-131.61
3.216	-128.39
3.22	-126.46
3.224	-122.6
3.228	-120.66
3.232	-118.73
3.236	-114.23
3.24	-111.65
3.244	-115.51
3.248	-117.45
3.252	-120.02
3.256	-124.53
3.26	-122.6
3.264	-123.88
3.268	-125.82
3.272	-128.39
3.276	-127.1
3.28	-126.46
3.284	-121.95
3.288	-122.6
3.292	-123.24
3.296	-125.82
3.3	-128.39
3.304	-124.53
3.308	-120.66
3.312	-120.66
3.316	-120.66
3.32	-122.6
3.324	-121.95
3.328	-119.38
3.332	-121.95
3.336	-127.1
3.34	-131.61
3.344	-135.47
3.348	-129.68
3.352	-129.03
3.356	-128.39
3.36	-128.39
3.364	-125.82
3.368	-127.1
3.372	-123.24
3.376	-120.02
3.38	-122.6
3.384	-122.6
3.388	-127.1
3.392	-125.82
3.396	-123.88
3.4	-126.46
3.404	-130.32
3.408	-136.12
3.412	-143.2
3.416	-146.42
3.42	-150.93
3.424	-157.36
3.428	-165.73
3.432	-170.88
3.436	-175.39
3.44	-176.03
3.444	-174.1
3.448	-174.1
3.452	-174.1
3.456	-176.68
3.46	-176.68
3.464	-176.03
3.468	-176.68
3.472	-177.97
3.476	-181.83
3.48	-185.05
3.484	-186.98
3.488	-183.76
3.492	-180.54
3.496	-183.76
3.5	-180.54
3.504	-179.9
3.508	-171.53
3.512	-166.38
3.516	-166.38
3.52	-165.73
3.524	-165.09
3.528	-165.73
3.532	-160.58
3.536	-158.65
3.54	-156.08
3.544	-156.72
3.548	-155.43
3.552	-152.21
3.556	-145.13
3.56	-143.84
3.564	-142.56
3.568	-143.2
3.572	-146.42
3.576	-141.27
3.58	-136.76
3.584	-136.76
3.588	-135.47
3.592	-136.12
3.596	-133.54
3.6	-129.68
3.604	-128.39
3.608	-126.46
3.612	-126.46
3.616	-127.75
3.62	-126.46
3.624	-124.53
3.628	-126.46
3.632	-132.25
3.636	-134.83
3.64	-141.27
3.644	-139.34
3.648	-139.98
3.652	-141.27
3.656	-143.2
3.66	-145.77
3.664	-143.84
3.668	-141.91
3.672	-137.4
3.676	-136.76
3.68	-137.4
3.684	-136.12
3.688	-132.9
3.692	-127.1
3.696	-124.53
3.7	-124.53
3.704	-124.53
3.708	-128.39
3.712	-125.17
3.716	-123.24
3.72	-123.24
3.724	-123.88
3.728	-127.75
3.732	-130.32
3.736	-131.61
3.74	-130.97
3.744	-135.47
3.748	-138.69
3.752	-143.2
3.756	-146.42
3.76	-143.2
3.764	-144.49
3.768	-147.06
3.772	-148.35
3.776	-150.93
3.78	-150.93
3.784	-147.71
3.788	-146.42
3.792	-145.77
3.796	-147.06
3.8	-145.13
3.804	-143.2
3.808	-138.69
3.812	-138.05
3.816	-139.98
3.82	-138.69
3.824	-141.27
3.828	-136.12
3.832	-136.12
3.836	-139.34
3.84	-140.62
3.844	-145.77
3.848	-141.91
3.852	-138.05
3.856	-135.47
3.86	-133.54
3.864	-133.54
3.868	-132.9
3.872	-129.03
3.876	-125.17
3.88	-126.46
3.884	-129.03
3.888	-131.61
3.892	-132.9
3.896	-131.61
3.9	-133.54
3.904	-137.4
3.908	-143.2
3.912	-150.28
3.916	-150.93
3.92	-152.86
3.924	-154.14
3.928	-154.14
3.932	-154.14
3.936	-153.5
3.94	-150.28
3.944	-144.49
3.948	-142.56
3.952	-142.56
3.956	-143.2
3.96	-143.2
3.964	-143.2
3.968	-143.2
3.972	-142.56
3.976	-144.49
3.98	-145.13
3.984	-145.13
3.988	-140.62
3.992	-136.76
3.996	-135.47
4	-132.9
4.004	-132.25
4.008	-130.97
4.012	-127.1
4.016	-125.82
4.02	-130.32
4.024	-129.68
4.028	-134.19
4.032	-132.25
4.036	-129.68
4.04	-130.32
4.044	-130.97
4.048	-132.9
4.052	-132.25
4.056	-126.46
4.06	-125.17
4.064	-126.46
4.068	-129.03
4.072	-129.68
4.076	-127.1
4.08	-123.24
4.084	-123.24
4.088	-126.46
4.092	-128.39
4.096	-133.54
4.1	-129.03
4.104	-129.68
4.108	-131.61
4.112	-134.83
4.116	-138.05
4.12	-139.34
4.124	-137.4
4.128	-136.12
4.132	-138.05
4.136	-140.62
4.14	-142.56
4.144	-141.91
4.148	-138.69
4.152	-138.69
4.156	-140.62
4.16	-141.27
4.164	-141.91
4.168	-137.4
4.172	-134.19
4.176	-129.68
4.18	-127.75
4.184	-127.1
4.188	-124.53
4.192	-121.95
4.196	-118.09
4.2	-120.66
4.204	-121.31
4.208	-123.24
4.212	-126.46
4.216	-124.53
4.22	-123.24
4.224	-124.53
4.228	-124.53
4.232	-127.1
4.236	-128.39
4.24	-127.1
4.244	-127.75
4.248	-132.25
4.252	-135.47
4.256	-138.05
4.26	-136.12
4.264	-132.25
4.268	-132.9
4.272	-134.19
4.276	-135.47
4.28	-136.76
4.284	-130.97
4.288	-129.03
4.292	-129.68
4.296	-130.32
4.3	-132.25
4.304	-127.75
4.308	-125.82
4.312	-125.82
4.316	-129.68
4.32	-129.03
4.324	-136.12
4.328	-131.61
4.332	-130.97
4.336	-134.19
4.34	-138.05
4.344	-139.34
4.348	-141.91
4.352	-139.98
4.356	-140.62
4.36	-141.27
4.364	-143.2
4.368	-145.13
4.372	-141.91
4.376	-141.91
4.38	-140.62
4.384	-141.91
4.388	-141.91
4.392	-142.56
4.396	-138.05
4.4	-134.83
4.404	-134.83
4.408	-133.54
4.412	-136.12
4.416	-137.4
4.42	-136.76
4.424	-136.12
4.428	-137.4
4.432	-139.98
4.436	-139.98
4.44	-138.69
4.444	-134.83
4.448	-129.68
4.452	-128.39
4.456	-125.17
4.46	-125.82
4.464	-125.17
4.468	-123.24
4.472	-125.17
4.476	-129.03
4.48	-136.76
4.484	-142.56
4.488	-142.56
4.492	-142.56
4.496	-143.84
4.5	-147.06
4.504	-147.71
4.508	-147.71
4.512	-143.84
4.516	-141.91
4.52	-145.13
4.524	-147.06
4.528	-150.93
4.532	-150.28
4.536	-143.84
4.54	-144.49
4.544	-143.2
4.548	-141.91
4.552	-143.2
4.556	-136.76
4.56	-135.47
4.564	-134.19
4.568	-136.12
4.572	-137.4
4.576	-138.05
4.58	-136.76
4.584	-135.47
4.588	-137.4
4.592	-139.34
4.596	-141.91
4.6	-140.62
4.604	-134.19
4.608	-134.19
4.612	-132.25
4.616	-132.25
4.62	-131.61
4.624	-128.39
4.628	-126.46
4.632	-125.17
4.636	-128.39
4.64	-132.25
4.644	-135.47
4.648	-136.12
4.652	-139.34
4.656	-141.27
4.66	-143.84
4.664	-145.13
4.668	-143.84
4.672	-138.69
4.676	-136.12
4.68	-136.12
4.684	-138.69
4.688	-141.91
4.692	-145.13
4.696	-142.56
4.7	-142.56
4.704	-146.42
4.708	-142.56
4.712	-141.91
4.716	-136.76
4.72	-129.68
4.724	-127.75
4.728	-129.03
4.732	-132.25
4.736	-138.05
4.74	-138.05
4.744	-140.62
4.748	-147.06
4.752	-151.57
4.756	-155.43
4.76	-158.01
4.764	-156.08
4.768	-154.79
4.772	-157.36
4.776	-153.5
4.78	-154.79
4.784	-146.42
4.788	-142.56
4.792	-141.27
4.796	-138.69
4.8	-139.98
4.804	-140.62
4.808	-136.76
4.812	-136.76
4.816	-137.4
4.82	-138.69
4.824	-141.27
4.828	-139.98
4.832	-139.34
4.836	-138.69
4.84	-141.91
4.844	-141.91
4.848	-141.27
4.852	-134.83
4.856	-132.25
4.86	-132.9
4.864	-132.9
4.868	-139.98
4.872	-141.27
4.876	-141.91
4.88	-139.34
4.884	-139.98
4.888	-139.98
4.892	-139.34
4.896	-137.4
4.9	-130.97
4.904	-127.75
4.908	-128.39
4.912	-127.75
4.916	-130.32
4.92	-131.61
4.924	-132.9
4.928	-137.4
4.932	-141.27
4.936	-148.35
4.94	-152.21
4.944	-151.57
4.948	-150.28
4.952	-150.28
4.956	-150.28
4.96	-152.21
4.964	-154.14
4.968	-150.28
4.972	-148.99
4.976	-150.93
4.98	-151.57
4.984	-151.57
4.988	-146.42
4.992	-140.62
4.996	-137.4
5	-134.19
5.004	-132.9
5.008	-136.76
5.012	-134.19
5.016	-133.54
5.02	-138.05
5.024	-141.27
5.028	-142.56
5.032	-143.2
5.036	-139.34
5.04	-135.47
5.044	-136.12
5.048	-134.83
5.052	-136.12
5.056	-130.32
5.06	-128.39
5.064	-129.68
5.068	-130.97
5.072	-137.4
5.076	-143.2
5.08	-140.62
5.084	-139.98
5.088	-142.56
5.092	-143.84
5.096	-143.2
5.1	-141.91
5.104	-137.4
5.108	-134.19
5.112	-131.61
5.116	-131.61
5.12	-131.61
5.124	-129.68
5.128	-125.82
5.132	-123.88
5.136	-121.95
5.14	-123.24
5.144	-124.53
5.148	-124.53
5.152	-119.38
5.156	-120.02
5.16	-123.88
5.164	-124.53
5.168	-127.75
5.172	-127.75
5.176	-127.75
5.18	-129.68
5.184	-132.25
5.188	-134.83
5.192	-139.34
5.196	-139.34
5.2	-141.27
5.204	-147.06
5.208	-153.5
5.212	-156.08
5.216	-156.08
5.22	-153.5
5.224	-152.86
5.228	-154.14
5.232	-153.5
5.236	-155.43
5.24	-148.99
5.244	-147.71
5.248	-145.77
5.252	-145.77
5.256	-147.71
5.26	-143.2
5.264	-136.12
5.268	-127.75
5.272	-122.6
5.276	-118.73
5.28	-115.51
5.284	-107.14
5.288	-98.77
5.292	-96.84
5.296	-95.56
5.3	-94.27
5.304	-94.27
5.308	-89.76
5.312	-85.25
5.316	-84.61
5.32	-86.54
5.324	-87.83
5.328	-88.47
5.332	-85.25
5.336	-82.03
5.34	-79.46
5.344	-78.17
5.348	-76.88
5.352	-71.73
5.356	-64.65
5.36	-60.14
5.364	-59.5
5.368	-59.5
5.372	-62.08
5.376	-62.72
5.38	-62.72
5.384	-65.29
5.388	-69.16
5.392	-71.09
5.396	-71.73
5.4	-69.8
5.404	-65.29
5.408	-63.36
5.412	-62.72
5.416	-59.5
5.42	-59.5
5.424	-52.42
5.428	-52.42
5.432	-54.35
5.436	-58.21
5.44	-62.08
5.444	-60.79
5.448	-59.5
5.452	-56.93
5.456	-58.21
5.46	-58.21
5.464	-57.57
5.468	-49.84
5.472	-45.34
5.476	-45.98
5.48	-45.98
5.484	-49.2
5.488	-51.13
5.492	-44.05
5.496	-44.05
5.5	-44.05
5.504	-44.05
5.508	-48.56
5.512	-44.05
5.516	-41.47
5.52	-38.9
5.524	-40.19
5.528	-39.54
5.532	-38.9
5.536	-36.97
5.54	-34.39
5.544	-35.68
5.548	-36.97
5.552	-41.47
5.556	-44.69
5.56	-43.4
5.564	-45.34
5.568	-44.69
5.572	-45.98
5.576	-45.98
5.58	-45.34
5.584	-41.47
5.588	-39.54
5.592	-38.9
5.596	-39.54
5.6	-38.9
5.604	-38.9
5.608	-33.75
5.612	-33.75
5.616	-33.1
5.62	-35.68
5.624	-37.61
5.628	-37.61
5.632	-36.32
5.636	-37.61
5.64	-41.47
5.644	-44.05
5.648	-47.27
5.652	-44.69
5.656	-44.05
5.66	-47.27
5.664	-48.56
5.668	-51.13
5.672	-51.13
5.676	-45.34
5.68	-44.69
5.684	-41.47
5.688	-40.19
5.692	-41.47
5.696	-31.82
5.7	-29.88
5.704	-28.6
5.708	-30.53
5.712	-34.39
5.716	-37.61
5.72	-35.03
5.724	-32.46
5.728	-33.75
5.732	-34.39
5.736	-34.39
5.74	-31.82
5.744	-27.95
5.748	-27.95
5.752	-27.95
5.756	-28.6
5.76	-30.53
5.764	-28.6
5.768	-30.53
5.772	-30.53
5.776	-33.1
5.78	-33.75
5.784	-35.68
5.788	-34.39
5.792	-31.82
5.796	-33.75
5.8	-31.82
5.804	-29.88
5.808	-27.95
5.812	-24.09
5.816	-18.94
5.82	-18.94
5.824	-19.58
5.828	-22.16
5.832	-23.45
5.836	-24.09
5.84	-24.09
5.844	-28.6
5.848	-29.88
5.852	-33.1
5.856	-31.82
5.86	-28.6
5.864	-31.17
5.868	-31.17
5.872	-33.1
5.876	-35.68
5.88	-27.31
5.884	-27.95
5.888	-26.67
5.892	-28.6
5.896	-29.88
5.9	-29.24
5.904	-26.67
5.908	-26.67
5.912	-28.6
5.916	-31.17
5.92	-35.03
5.924	-33.75
5.928	-32.46
5.932	-34.39
5.936	-36.97
5.94	-38.9
5.944	-37.61
5.948	-35.68
5.952	-31.82
5.956	-31.17
5.96	-33.1
5.964	-35.03
5.968	-33.75
5.972	-34.39
5.976	-33.75
5.98	-33.75
5.984	-31.82
5.988	-33.1
5.992	-28.6
5.996	-25.38
6	-23.45
6.004	-22.8
6.008	-24.09
6.012	-20.87
6.016	-20.23
6.02	-19.58
6.024	-18.3
6.028	-20.23
6.032	-22.16
6.036	-23.45
6.04	-22.8
6.044	-22.16
6.048	-24.73
6.052	-27.31
6.056	-29.88
6.06	-30.53
6.064	-27.31
