# Supplementary material for: Simultaneous identification of viruses and viral variants with programmable DNA nanobait
Source: Nat Nanotechnol. 2023 Jan 16;18(3):290–8. doi: 10.1038/s41565-022-01287-x (PMC10020084; doi:10.1038/s41565-022-01287-x)
Supplement: Source Data Fig. 2 — Statistical source data and raw ionic current data. [file 41565_2022_1287_MOESM5_ESM.zip › Figure 2/Bar chart data for each figure section.xlsx]

## Sheet: Figure 2c
Target name	Displacement efficiency (mean)	Standard deviation			Single values	Displacement efficiency
SARS-CoV-2	0.58	0.14142			SARS-CoV-2	0.56
RSV	0.87	0.07071			SARS-CoV-2	0.551
Rhinovirus	0.81	0.15556			SARS-CoV-2	0.629
Influenza type A	0.38	0.21214			RSV	0.86
Parainfluenza	0.7	0.05657			RSV	0.886
					RSV	0.864
					Rhinovirus	0.841
					Rhinovirus	0.79
					Rhinovirus	0.799
					Influenza type A	0.38236
					Influenza type A	0.33643
					Influenza type A	0.42121
					Parainfluenza	0.686
					Parainfluenza	0.6997
					Parainfluenza	0.7143

## Sheet: Figure 2f
Wild-type target name	Displacement efficiency (mean)	Standard deviation			Wild-type single values	Displacement efficiency		Variant single values	Displacement efficiency
B (reference)	0.85616	0.04271			B (reference)	0.89283		B (reference)	NA
B.1.617 (Delta)	0.15814	0.03389			B (reference)	0.81283		B (reference)	NA
B.1 (European)	0.27313	0.0506128			B (reference)	0.86282		B (reference)	NA
B.1.1.7 (Alpha)	0.02205	0.0205313			B.1.617 (Delta)	0.13397		B.1.617 (Delta)	0.53247
B.1.351 (Beta)	0.38959	0.11151			B.1.617 (Delta)	0.15647		B.1.617 (Delta)	0.55547
					B.1.617 (Delta)	0.18398		B.1.617 (Delta)	0.54088
Variant target name	Displacement efficiency (mean)	Standard deviation			B.1 (European)	0.3198		B.1 (European)	0.9198
B (reference)	NA	NA			B.1 (European)	0.2793		B.1 (European)	0.9298
B.1.617 (Delta)	0.54294	0.02235			B.1 (European)	0.22029		B.1 (European)	1.0292
B.1 (European)	0.9596	0.0572828			B.1.1.7 (Alpha)	0.02805		B.1.1.7 (Alpha)	0.93205
B.1.1.7 (Alpha)	0.9241	0.122731			B.1.1.7 (Alpha)	0.00705		B.1.1.7 (Alpha)	0.80005
B.1.351 (Beta)	0.80584	0.03191			B.1.1.7 (Alpha)	0.03105		B.1.1.7 (Alpha)	1.0402
					B.1.351 (Beta)	0.40292		B.1.351 (Beta)	0.77792
					B.1.351 (Beta)	0.28292		B.1.351 (Beta)	0.83792
					B.1.351 (Beta)	0.48293		B.1.351 (Beta)	0.80168
Wild-type and variant compared	B.1.617 (Delta)	B.1 (European)	B.1.1.7 (Alpha)	B.1.351 (Beta)
Statistic test used	one-paired Student's t test	one-paired Student's t test	one-paired Student's t test	one-paired Student's t test
p-value	< 0.0001	< 0.0001	< 0.0001	< 0.0001
Difference	0.385	0.686	0.902	0.416
Standard error	0.003	0.006	0.01	0.009
Degrees of freedom	298	298	298	298
t-statistic	116.09	109.989	88.783	43.954
