# Supplementary material for: Simultaneous identification of viruses and viral variants with programmable DNA nanobait
Source: Nat Nanotechnol. 2023 Jan 16;18(3):290–8. doi: 10.1038/s41565-022-01287-x (PMC10020084; doi:10.1038/s41565-022-01287-x)
Supplement: Source Data Fig. 2 — Statistical source data and raw ionic current data. [file 41565_2022_1287_MOESM5_ESM.zip › Figure 2/Figure 2 events.xlsx]

## Sheet: Figure 2b
No target		SARS-CoV-2		RSV		Rhinovirus		Influenza A		Parainfluenza
t (ms)	I (pA)	t (ms)	I (pA)	t (ms)	I (pA)	t (ms)	I (pA)	t (ms)	I (pA)	t (ms)	I (pA)
0.004	0.643825	0.004	5.6416	0.004	-1.28765	0.004	6.43827	0.004	1.28766	0.004	1.28766
0.008	0	0.008	8.86282	0.008	-3.86296	0.008	7.72592	0.008	1.93148	0.008	2.57531
0.012	-1.93147	0.012	4.35311	0.012	-6.43827	0.012	5.15061	0.012	6.43828	0.012	0.643828
0.016	-5.1506	0.016	-3.37783	0.016	-5.15062	0.016	3.21913	0.016	14.1642	0.016	-0.643828
0.02	-9.01354	0.02	-2.08934	0.02	-0.643827	0.02	5.15061	0.02	21.2463	0.02	3.86297
0.024	-7.72589	0.024	-0.156605	0.024	0.643827	0.024	10.3012	0.024	21.8901	0.024	3.21914
0.028	-9.01354	0.028	-1.44509	0.028	-1.28765	0.028	8.36974	0.028	19.9587	0.028	3.21914
0.032	-12.8765	0.032	-5.31056	0.032	-3.21914	0.032	3.86296	0.032	14.808	0.032	-1.28766
0.036	-14.1641	0.036	-4.66632	0.036	-6.43827	0.036	1.28765	0.036	13.5204	0.036	-3.86297
0.04	-18.0271	0.04	-5.95481	0.04	-2.57531	0.04	-6.43826	0.04	11.5889	0.04	-7.72593
0.044	-16.0956	0.044	-9.17603	0.044	-1.28765	0.044	-6.43826	0.044	7.0821	0.044	-5.79445
0.048	-13.5203	0.048	-4.66632	0.048	-2.57531	0.048	-5.79444	0.048	3.86297	0.048	-6.43828
0.052	-9.65737	0.052	-2.73358	0.052	-6.43827	0.052	-9.01357	0.052	-1.28766	0.052	-10.9451
0.056	-9.01354	0.056	-7.88754	0.056	-10.9451	0.056	-14.808	0.056	-7.72593	0.056	-11.5889
0.06	-7.08207	0.06	-9.17603	0.06	-14.808	0.06	-18.671	0.06	-2.57531	0.06	-15.4519
0.064	-9.01354	0.064	-12.3973	0.064	-13.5204	0.064	-19.3148	0.064	1.28766	0.064	-11.5889
0.068	-4.50677	0.068	-14.33	0.068	-8.36975	0.068	-16.7395	0.068	3.21914	0.068	-7.72593
0.072	-2.5753	0.072	-9.82027	0.072	-6.43827	0.072	-10.3012	0.072	1.93148	0.072	-10.9451
0.076	-0.643825	0.076	-4.02207	0.076	-5.79444	0.076	-12.2327	0.076	-0.643828	0.076	-13.5204
0.08	-1.93147	0.08	-0.80085	0.08	-1.93148	0.08	-11.5889	0.08	-5.15062	0.08	-16.7395
0.084	-3.86295	0.084	-1.44509	0.084	1.28765	0.084	-8.36974	0.084	-5.15062	0.084	-21.8901
0.088	-3.86295	0.088	-1.44509	0.088	3.86296	0.088	-3.86296	0.088	-3.21914	0.088	-18.671
0.092	-3.86295	0.092	-4.02207	0.092	6.43827	0.092	0.643826	0.092	-8.36976	0.092	-18.671
0.096	-1.93147	0.096	-2.73358	0.096	7.0821	0.096	4.50679	0.096	-10.3012	0.096	-21.2463
0.1	-1.28765	0.1	1.13188	0.1	5.15062	0.1	6.43827	0.1	-10.3012	0.1	-22.534
0.104	0	0.104	3.06462	0.104	0.643827	0.104	3.86296	0.104	-12.2327	0.104	-25.7531
0.108	0.643825	0.108	3.06462	0.108	0	0.108	1.28765	0.108	-8.36976	0.108	-24.4655
0.112	3.21912	0.112	1.13188	0.112	2.57531	0.112	3.21913	0.112	-1.93148	0.112	-22.534
0.116	8.36972	0.116	-1.44509	0.116	0	0.116	6.43827	0.116	1.93148	0.116	-20.6025
0.12	13.5203	0.12	-7.2433	0.12	-1.28765	0.12	5.15061	0.12	4.50679	0.12	-20.6025
0.124	12.8765	0.124	-7.88754	0.124	-3.21914	0.124	1.93148	0.124	9.01359	0.124	-17.3833
0.128	10.3012	0.128	-6.59905	0.128	-6.43827	0.128	-1.28765	0.128	14.1642	0.128	-12.8766
0.132	10.945	0.132	-8.53179	0.132	-3.86296	0.132	-6.43826	0.132	21.2463	0.132	-6.43828
0.136	9.01354	0.136	-9.82027	0.136	5.15062	0.136	-3.86296	0.136	23.8216	0.136	3.21914
0.14	10.945	0.14	-7.88754	0.14	5.15062	0.14	0.643826	0.14	23.8216	0.14	7.72593
0.144	10.3012	0.144	-10.4645	0.144	6.43827	0.144	1.28765	0.144	19.3148	0.144	9.65742
0.148	6.43825	0.148	-5.95481	0.148	7.0821	0.148	1.93148	0.148	14.808	0.148	10.3012
0.152	4.50677	0.152	-1.44509	0.152	5.15062	0.152	1.28765	0.152	14.808	0.152	11.5889
0.156	-1.93147	0.156	1.77613	0.156	10.3012	0.156	-2.57531	0.156	14.1642	0.156	9.65742
0.16	-0.643825	0.16	1.13188	0.16	9.65741	0.16	1.93148	0.16	7.0821	0.16	8.36976
0.164	1.28765	0.164	5.6416	0.164	5.79444	0.164	3.86296	0.164	0.643828	0.164	6.43828
0.168	-3.21912	0.168	8.21858	0.168	-1.28765	0.168	3.86296	0.168	-2.57531	0.168	-0.643828
0.172	-5.79442	0.172	4.35311	0.172	-9.01358	0.172	1.28765	0.172	-9.01359	0.172	-5.79445
0.176	-7.72589	0.176	4.35311	0.176	-9.65741	0.176	-2.57531	0.176	-5.79445	0.176	-9.65742
0.18	-10.945	0.18	6.28584	0.18	-10.3012	0.18	0	0.18	-5.79445	0.18	-8.36976
0.184	-7.08207	0.184	6.28584	0.184	-11.5889	0.184	2.57531	0.184	-7.72593	0.184	-7.0821
0.188	-5.79442	0.188	3.70886	0.188	-12.8765	0.188	7.08209	0.188	-7.0821	0.188	-7.72593
0.192	-7.08207	0.192	2.42037	0.192	-11.5889	0.192	5.15061	0.192	-10.3012	0.192	-7.0821
0.196	-8.36972	0.196	-0.80085	0.196	-15.4519	0.196	3.86296	0.196	-6.43828	0.196	-8.36976
0.2	-10.945	0.2	-3.37783	0.2	-7.72593	0.2	1.93148	0.2	-3.86297	0.2	-5.15062
0.204	-8.36972	0.204	1.13188	0.204	-3.21914	0.204	1.93148	0.204	-1.28766	0.204	0.643828
0.208	-4.50677	0.208	3.06462	0.208	-1.93148	0.208	3.86296	0.208	-3.86297	0.208	-0.643828
0.212	-5.79442	0.212	6.28584	0.212	-1.93148	0.212	6.43827	0.212	-3.86297	0.212	-3.21914
0.216	-3.86295	0.216	8.86282	0.216	-1.93148	0.216	7.08209	0.216	-7.0821	0.216	-4.50679
0.22	-4.50677	0.22	8.86282	0.22	-5.15062	0.22	5.79444	0.22	-3.86297	0.22	-9.65742
0.224	-7.08207	0.224	6.93009	0.224	-1.93148	0.224	7.08209	0.224	2.57531	0.224	-10.3012
0.228	-1.93147	0.228	3.06462	0.228	-1.93148	0.228	11.5889	0.228	5.15062	0.228	-11.5889
0.232	3.86295	0.232	4.35311	0.232	-2.57531	0.232	16.7395	0.232	9.65742	0.232	-10.9451
0.236	5.79442	0.236	3.06462	0.236	-7.72593	0.236	14.808	0.236	10.9451	0.236	-16.0957
0.24	8.36972	0.24	-2.08934	0.24	-10.3012	0.24	16.7395	0.24	10.9451	0.24	-17.3833
0.244	7.08207	0.244	-6.59905	0.244	-11.5889	0.244	15.4518	0.244	13.5204	0.244	-18.0272
0.248	9.65737	0.248	-16.2627	0.248	-9.01358	0.248	10.9451	0.248	16.7395	0.248	-14.1642
0.252	10.3012	0.252	-19.4839	0.252	-7.72593	0.252	14.808	0.252	15.4519	0.252	-10.3012
0.256	12.2327	0.256	-19.4839	0.256	-9.01358	0.256	18.671	0.256	10.3012	0.256	-9.65742
0.26	9.65737	0.26	-18.8397	0.26	-7.72593	0.26	15.4518	0.26	6.43828	0.26	-13.5204
0.264	5.79442	0.264	-22.0609	0.264	-10.3012	0.264	14.1642	0.264	0.643828	0.264	-14.1642
0.268	1.28765	0.268	-24.6379	0.268	-7.72593	0.268	9.6574	0.268	1.93148	0.268	-15.4519
0.272	-3.21912	0.272	-25.2821	0.272	-3.21914	0.272	10.9451	0.272	2.57531	0.272	-14.808
0.276	-4.50677	0.276	-25.9264	0.276	-1.28765	0.276	12.2327	0.276	1.93148	0.276	-14.1642
0.28	-5.1506	0.28	-23.9937	0.28	0.643827	0.28	12.8765	0.28	0	0.28	-14.1642
0.284	-9.65737	0.284	-18.1955	0.284	-0.643827	0.284	10.9451	0.284	-2.57531	0.284	-14.1642
0.288	-10.945	0.288	-14.33	0.288	-1.28765	0.288	6.43827	0.288	-3.21914	0.288	-14.1642
0.292	-13.5203	0.292	-14.33	0.292	1.93148	0.292	2.57531	0.292	4.50679	0.292	-12.2327
0.296	-12.8765	0.296	-11.1088	0.296	5.79444	0.296	4.50679	0.296	4.50679	0.296	-5.79445
0.3	-6.43824	0.3	-8.53179	0.3	7.0821	0.3	4.50679	0.3	5.15062	0.3	-0.643828
0.304	-5.79442	0.304	-8.53179	0.304	5.15062	0.304	5.15061	0.304	3.86297	0.304	-0.643828
0.308	-6.43824	0.308	0.48764	0.308	6.43827	0.308	2.57531	0.308	-0.643828	0.308	-1.93148
0.312	-7.08207	0.312	4.99735	0.312	5.15062	0.312	-1.93148	0.312	1.93148	0.312	-6.43828
0.316	-7.08207	0.316	5.6416	0.316	11.5889	0.316	-5.15061	0.316	2.57531	0.316	-3.21914
0.32	-7.72589	0.32	1.77613	0.32	16.0957	0.32	-2.57531	0.32	-1.93148	0.32	-5.15062
0.324	-1.28765	0.324	1.13188	0.324	11.5889	0.324	1.28765	0.324	-5.15062	0.324	-7.72593
0.328	-0.643825	0.328	-2.08934	0.328	7.0821	0.328	1.93148	0.328	-7.72593	0.328	-10.3012
0.332	-2.5753	0.332	-6.59905	0.332	2.57531	0.332	1.93148	0.332	-10.3012	0.332	-13.5204
0.336	-0.643825	0.336	-4.02207	0.336	0.643827	0.336	1.28765	0.336	-5.79445	0.336	-17.3833
0.34	-2.5753	0.34	-2.08934	0.34	0	0.34	-1.28765	0.34	-2.57531	0.34	-10.9451
0.344	5.1506	0.344	-6.59905	0.344	-2.57531	0.344	4.50679	0.344	-1.28766	0.344	-10.3012
0.348	7.08207	0.348	-5.31056	0.348	-6.43827	0.348	5.79444	0.348	-0.643828	0.348	-10.3012
0.352	5.1506	0.352	-5.31056	0.352	-9.65741	0.352	7.72592	0.352	0	0.352	-11.5889
0.356	5.1506	0.356	-6.59905	0.356	-12.2327	0.356	5.79444	0.356	3.86297	0.356	-14.1642
0.36	1.93147	0.36	-6.59905	0.36	-5.79444	0.36	5.15061	0.36	9.01359	0.36	-14.1642
0.364	4.50677	0.364	-2.08934	0.364	-1.28765	0.364	3.86296	0.364	9.65742	0.364	-10.9451
0.368	6.43825	0.368	-1.44509	0.368	1.93148	0.368	5.79444	0.368	7.0821	0.368	-9.65742
0.372	5.79442	0.372	-2.08934	0.372	4.50679	0.372	2.57531	0.372	3.21914	0.372	-11.5889
0.376	3.21912	0.376	-0.156605	0.376	2.57531	0.376	-3.21913	0.376	-3.21914	0.376	-12.8766
0.38	1.93147	0.38	-2.08934	0.38	3.86296	0.38	-5.79444	0.38	-1.93148	0.38	-11.5889
0.384	0	0.384	-6.59905	0.384	7.0821	0.384	-15.4518	0.384	-1.93148	0.384	-8.36976
0.388	1.28765	0.388	-2.73358	0.388	9.01358	0.388	-15.4518	0.388	-1.28766	0.388	-1.93148
0.392	1.93147	0.392	-2.73358	0.392	3.86296	0.392	-14.1642	0.392	-6.43828	0.392	0.643828
0.396	-3.21912	0.396	-2.73358	0.396	4.50679	0.396	-16.0957	0.396	-10.3012	0.396	0
0.4	-8.36972	0.4	-7.2433	0.4	0	0.4	-17.3833	0.4	-10.9451	0.4	-3.21914
0.404	-14.808	0.404	-5.95481	0.404	1.28765	0.404	-18.671	0.404	-8.36976	0.404	-2.57531
0.408	-19.3147	0.408	-8.53179	0.408	1.93148	0.408	-16.7395	0.408	-4.50679	0.408	-3.86297
0.412	-19.9586	0.412	-7.88754	0.412	3.21914	0.412	-15.4518	0.412	-4.50679	0.412	-1.93148
0.416	-20.6024	0.416	-1.44509	0.416	1.28765	0.416	-9.6574	0.416	0	0.416	-4.50679
0.42	-21.89	0.42	3.70886	0.42	-0.643827	0.42	-7.08209	0.42	-1.28766	0.42	-7.0821
0.424	-19.9586	0.424	3.70886	0.424	-3.86296	0.424	-5.15061	0.424	-0.643828	0.424	-10.9451
0.428	-19.3147	0.428	6.28584	0.428	-3.21914	0.428	-2.57531	0.428	6.43828	0.428	-18.671
0.432	-13.5203	0.432	0.48764	0.432	0	0.432	-1.28765	0.432	9.65742	0.432	-15.4519
0.436	-9.01354	0.436	-4.02207	0.436	2.57531	0.436	3.21913	0.436	9.65742	0.436	-16.0957
0.44	-1.93147	0.44	-4.02207	0.44	2.57531	0.44	4.50679	0.44	9.65742	0.44	-21.8901
0.444	-1.28765	0.444	-3.37783	0.444	3.86296	0.444	1.28765	0.444	10.9451	0.444	-23.8216
0.448	-1.28765	0.448	-4.02207	0.448	2.57531	0.448	-0.643826	0.448	8.36976	0.448	-29.6161
0.452	-1.93147	0.452	-7.2433	0.452	5.79444	0.452	-5.79444	0.452	12.8766	0.452	-27.6846
0.456	-1.28765	0.456	-9.17603	0.456	5.79444	0.456	-7.08209	0.456	14.1642	0.456	-25.1093
0.46	2.5753	0.46	-13.6857	0.46	3.86296	0.46	-2.57531	0.46	9.01359	0.46	-23.8216
0.464	3.21912	0.464	-14.9742	0.464	1.93148	0.464	-3.21913	0.464	6.43828	0.464	-21.8901
0.468	2.5753	0.468	-11.753	0.468	-0.643827	0.468	-3.86296	0.468	3.86297	0.468	-23.8216
0.472	1.93147	0.472	-11.1088	0.472	-4.50679	0.472	-5.15061	0.472	3.21914	0.472	-25.7531
0.476	0.643825	0.476	-8.53179	0.476	-1.28765	0.476	-9.6574	0.476	3.21914	0.476	-22.534
0.48	1.93147	0.48	-9.17603	0.48	-1.93148	0.48	-7.08209	0.48	0.643828	0.48	-16.7395
0.484	3.86295	0.484	-6.59905	0.484	-6.43827	0.484	-3.86296	0.484	-3.86297	0.484	-17.3833
0.488	2.5753	0.488	-9.17603	0.488	-12.2327	0.488	-4.50679	0.488	-7.72593	0.488	-19.9587
0.492	0.643825	0.492	-5.95481	0.492	-16.0957	0.492	-7.08209	0.492	-12.2327	0.492	-19.3148
0.496	0.643825	0.496	-1.44509	0.496	-20.6025	0.496	-9.01357	0.496	-5.79445	0.496	-19.9587
0.5	-1.93147	0.5	1.13188	0.5	-14.808	0.5	-10.9451	0.5	-3.21914	0.5	-13.5204
0.504	3.86295	0.504	-1.44509	0.504	-12.2327	0.504	-5.79444	0.504	-3.86297	0.504	-7.0821
0.508	6.43825	0.508	-0.80085	0.508	-13.5204	0.508	-3.86296	0.508	-0.643828	0.508	-2.57531
0.512	5.79442	0.512	-4.02207	0.512	-10.3012	0.512	-3.86296	0.512	1.28766	0.512	-0.643828
0.516	3.86295	0.516	-1.44509	0.516	-9.65741	0.516	-5.79444	0.516	3.86297	0.516	-0.643828
0.52	1.93147	0.52	-1.44509	0.52	-4.50679	0.52	-8.36974	0.52	10.9451	0.52	-1.28766
0.524	-3.21912	0.524	-0.156605	0.524	-2.57531	0.524	-9.6574	0.524	14.808	0.524	1.28766
0.528	-0.643825	0.528	-2.08934	0.528	-4.50679	0.528	-8.36974	0.528	12.2327	0.528	3.86297
0.532	-5.79442	0.532	-2.73358	0.532	-9.01358	0.532	-4.50679	0.532	11.5889	0.532	1.28766
0.536	-9.65737	0.536	-3.37783	0.536	-16.0957	0.536	-5.79444	0.536	6.43828	0.536	-1.28766
0.54	-14.808	0.54	-5.95481	0.54	-18.0272	0.54	-5.79444	0.54	7.72593	0.54	-3.21914
0.544	-18.0271	0.544	-4.02207	0.544	-14.1642	0.544	-3.86296	0.544	7.72593	0.544	-4.50679
0.548	-12.8765	0.548	-0.156605	0.548	-9.65741	0.548	-1.93148	0.548	3.21914	0.548	1.93148
0.552	-10.3012	0.552	1.77613	0.552	-9.01358	0.552	3.86296	0.552	-0.643828	0.552	3.21914
0.556	-8.36972	0.556	2.42037	0.556	-7.0821	0.556	5.79444	0.556	-5.79445	0.556	1.93148
0.56	-8.36972	0.56	3.06462	0.56	-7.0821	0.56	3.86296	0.56	-6.43828	0.56	4.50679
0.564	-8.36972	0.564	0.48764	0.564	-3.21914	0.564	2.57531	0.564	-3.86297	0.564	2.57531
0.568	-7.72589	0.568	0.48764	0.568	0.643827	0.568	-4.50679	0.568	-5.15062	0.568	7.72593
0.572	-5.1506	0.572	1.77613	0.572	3.86296	0.572	-1.93148	0.572	-5.15062	0.572	8.36976
0.576	-2.5753	0.576	2.42037	0.576	0.643827	0.576	-2.57531	0.576	-6.43828	0.576	5.79445
0.58	-6.43824	0.58	0.48764	0.58	-1.28765	0.58	-7.72592	0.58	-10.3012	0.58	1.93148
0.584	-9.65737	0.584	-3.37783	0.584	-5.79444	0.584	-11.5889	0.584	-10.9451	0.584	-4.50679
0.588	-14.1641	0.588	-5.95481	0.588	-9.01358	0.588	-16.7395	0.588	-8.36976	0.588	-8.36976
0.592	-14.808	0.592	-12.3973	0.592	-9.65741	0.592	-20.6024	0.592	-7.72593	0.592	-13.5204
0.596	-15.4518	0.596	-17.5512	0.596	-12.8765	0.596	-21.2463	0.596	-12.2327	0.596	-14.1642
0.6	-17.3833	0.6	-17.5512	0.6	-19.9586	0.6	-19.9586	0.6	-16.7395	0.6	-18.671
0.604	-21.89	0.604	-20.1282	0.604	-28.9722	0.604	-25.1092	0.604	-23.8216	0.604	-23.1778
0.608	-28.3283	0.608	-25.9264	0.608	-34.1228	0.608	-33.479	0.608	-30.2599	0.608	-27.0408
0.612	-36.0542	0.612	-29.7919	0.612	-39.9173	0.612	-40.5611	0.612	-30.9037	0.612	-27.6846
0.616	-38.6295	0.616	-38.8113	0.616	-41.8488	0.616	-43.1364	0.616	-37.9858	0.616	-25.1093
0.62	-40.5609	0.62	-46.5422	0.62	-48.287	0.62	-46.3555	0.62	-46.3556	0.62	-29.6161
0.624	-42.4924	0.624	-47.1865	0.624	-53.4376	0.624	-48.287	0.624	-56.013	0.624	-36.6982
0.628	-46.9992	0.628	-49.7634	0.628	-59.2321	0.628	-53.4376	0.628	-64.3828	0.628	-45.0679
0.632	-50.8621	0.632	-58.1386	0.632	-66.958	0.632	-57.3006	0.632	-70.821	0.632	-55.3692
0.636	-55.3689	0.636	-63.9368	0.636	-66.3142	0.636	-63.7388	0.636	-70.821	0.636	-64.3828
0.64	-59.8757	0.64	-69.0908	0.64	-67.6018	0.64	-64.3826	0.64	-74.0402	0.64	-70.1772
0.644	-59.2318	0.644	-76.8217	0.644	-72.1086	0.644	-65.0265	0.644	-76.6155	0.644	-78.547
0.648	-66.3139	0.648	-76.8217	0.648	-78.5469	0.648	-66.9579	0.648	-78.547	0.648	-90.1359
0.652	-74.0398	0.652	-72.312	0.652	-82.4099	0.652	-70.8209	0.652	-84.3414	0.652	-99.1494
0.656	-80.478	0.656	-70.3793	0.656	-83.6975	0.656	-78.5468	0.656	-83.0538	0.656	-107.519
0.66	-88.2039	0.66	-71.6678	0.66	-81.766	0.66	-83.6974	0.66	-84.3414	0.66	-111.382
0.664	-87.5601	0.664	-71.6678	0.664	-86.2728	0.664	-83.0536	0.664	-92.0673	0.664	-112.026
0.668	-89.4916	0.668	-69.735	0.668	-88.8481	0.668	-80.4783	0.668	-94.6426	0.668	-116.533
0.672	-92.0669	0.672	-74.889	0.672	-93.3549	0.672	-84.9851	0.672	-101.725	0.672	-122.327
0.676	-96.5737	0.676	-70.3793	0.676	-98.5055	0.676	-85.6289	0.676	-101.725	0.676	-122.327
0.68	-98.5051	0.68	-64.5811	0.68	-93.3549	0.68	-87.5604	0.68	-99.7933	0.68	-124.903
0.684	-99.149	0.684	-63.9368	0.684	-88.8481	0.684	-93.3548	0.684	-101.081	0.684	-119.108
0.688	-97.2175	0.688	-64.5811	0.688	-88.8481	0.688	-89.4919	0.688	-101.081	0.688	-116.533
0.692	-98.5051	0.692	-63.9368	0.692	-90.7796	0.692	-88.2042	0.692	-103.012	0.692	-118.464
0.696	-103.012	0.696	-62.6483	0.696	-94.6426	0.696	-90.7795	0.696	-106.232	0.696	-120.396
0.7	-105.587	0.7	-65.2253	0.7	-99.1494	0.7	-93.3548	0.7	-103.656	0.7	-124.903
0.704	-111.382	0.704	-60.0714	0.704	-96.574	0.704	-97.2178	0.704	-103.656	0.704	-123.615
0.708	-112.025	0.708	-57.4944	0.708	-98.5055	0.708	-93.9986	0.708	-106.875	0.708	-123.615
0.712	-110.094	0.712	-60.0714	0.712	-99.7932	0.712	-93.9986	0.712	-112.026	0.712	-122.971
0.716	-114.601	0.716	-63.2926	0.716	-103.656	0.716	-93.3548	0.716	-113.957	0.716	-123.615
0.72	-117.176	0.72	-67.158	0.72	-108.807	0.72	-94.6425	0.72	-115.889	0.72	-125.546
0.724	-118.464	0.724	-74.889	0.724	-106.875	0.724	-93.9986	0.724	-114.601	0.724	-126.19
0.728	-119.751	0.728	-78.1102	0.728	-105.588	0.728	-96.574	0.728	-114.601	0.728	-121.04
0.732	-114.601	0.732	-79.3987	0.732	-103.656	0.732	-96.574	0.732	-117.177	0.732	-116.533
0.736	-111.382	0.736	-80.0429	0.736	-105.588	0.736	-93.9986	0.736	-117.177	0.736	-112.67
0.74	-107.519	0.74	-85.8411	0.74	-104.3	0.74	-95.9301	0.74	-119.752	0.74	-112.67
0.744	-106.875	0.744	-85.8411	0.744	-106.875	0.744	-98.5054	0.744	-115.889	0.744	-115.889
0.748	-106.231	0.748	-88.4181	0.748	-106.875	0.748	-104.944	0.748	-110.095	0.748	-119.108
0.752	-100.437	0.752	-87.7739	0.752	-101.725	0.752	-106.875	0.752	-107.519	0.752	-119.108
0.756	-97.8613	0.756	-82.6199	0.756	-103.012	0.756	-107.519	0.756	-106.875	0.756	-117.82
0.76	-95.9298	0.76	-78.7544	0.76	-106.231	0.76	-103.656	0.76	-108.807	0.76	-122.971
0.764	-99.149	0.764	-79.3987	0.764	-108.807	0.764	-103.656	0.764	-112.026	0.764	-124.259
0.768	-101.08	0.768	-83.9084	0.768	-107.519	0.768	-105.588	0.768	-114.601	0.768	-128.766
0.772	-108.162	0.772	-86.4854	0.772	-106.875	0.772	-106.231	0.772	-112.026	0.772	-131.985
0.776	-107.519	0.776	-91.6393	0.776	-101.725	0.776	-109.45	0.776	-113.314	0.776	-126.834
0.78	-110.094	0.78	-96.1491	0.78	-98.5055	0.78	-106.231	0.78	-114.601	0.78	-124.259
0.784	-113.957	0.784	-94.8606	0.784	-97.8617	0.784	-105.588	0.784	-112.67	0.784	-125.546
0.788	-115.888	0.788	-93.5721	0.788	-99.1494	0.788	-108.807	0.788	-112.67	0.788	-126.834
0.792	-119.108	0.792	-92.9278	0.792	-99.7932	0.792	-112.026	0.792	-110.095	0.792	-126.834
0.796	-119.751	0.796	-92.2836	0.796	-98.5055	0.796	-117.176	0.796	-101.725	0.796	-125.546
0.8	-118.464	0.8	-93.5721	0.8	-97.2179	0.8	-117.82	0.8	-100.437	0.8	-118.464
0.804	-115.888	0.804	-96.7933	0.804	-100.437	0.804	-113.957	0.804	-97.8618	0.804	-114.601
0.808	-113.313	0.808	-94.8606	0.808	-103.656	0.808	-115.889	0.808	-100.437	0.808	-113.957
0.812	-110.738	0.812	-90.9951	0.812	-110.094	0.812	-116.533	0.812	-101.081	0.812	-115.889
0.816	-112.669	0.816	-94.2163	0.816	-112.67	0.816	-117.82	0.816	-98.5056	0.816	-120.396
0.82	-112.025	0.82	-96.7933	0.82	-108.807	0.82	-119.108	0.82	-98.5056	0.82	-120.396
0.824	-110.738	0.824	-99.3703	0.824	-110.094	0.824	-112.67	0.824	-101.725	0.824	-122.327
0.828	-110.738	0.828	-101.303	0.828	-117.177	0.828	-107.519	0.828	-107.519	0.828	-125.546
0.832	-113.957	0.832	-105.168	0.832	-119.108	0.832	-104.944	0.832	-112.67	0.832	-130.053
0.836	-115.245	0.836	-103.88	0.836	-121.039	0.836	-107.519	0.836	-113.957	0.836	-135.848
0.84	-119.108	0.84	-104.524	0.84	-121.039	0.84	-108.807	0.84	-112.026	0.84	-136.491
0.844	-119.751	0.844	-108.39	0.844	-115.889	0.844	-108.807	0.844	-113.957	0.844	-134.56
0.848	-114.601	0.848	-110.967	0.848	-115.889	0.848	-108.807	0.848	-116.533	0.848	-130.697
0.852	-113.957	0.852	-112.899	0.852	-116.533	0.852	-104.3	0.852	-117.177	0.852	-130.697
0.856	-115.888	0.856	-116.765	0.856	-113.957	0.856	-104.944	0.856	-121.04	0.856	-131.985
0.86	-115.245	0.86	-114.832	0.86	-115.245	0.86	-106.231	0.86	-114.601	0.86	-131.985
0.864	-115.245	0.864	-109.678	0.864	-106.875	0.864	-108.163	0.864	-112.026	0.864	-135.204
0.868	-113.313	0.868	-107.101	0.868	-101.081	0.868	-113.957	0.868	-110.738	0.868	-134.56
0.872	-110.094	0.872	-108.39	0.872	-97.8617	0.872	-108.807	0.872	-113.314	0.872	-134.56
0.876	-110.738	0.876	-109.678	0.876	-97.8617	0.876	-106.875	0.876	-113.957	0.876	-135.204
0.88	-115.245	0.88	-107.101	0.88	-100.437	0.88	-106.875	0.88	-113.957	0.88	-135.204
0.884	-117.176	0.884	-107.745	0.884	-96.574	0.884	-106.231	0.884	-111.382	0.884	-136.491
0.888	-122.97	0.888	-104.524	0.888	-94.6426	0.888	-104.944	0.888	-109.451	0.888	-131.985
0.892	-121.683	0.892	-103.236	0.892	-97.2179	0.892	-102.368	0.892	-111.382	0.892	-126.834
0.896	-122.97	0.896	-103.236	0.896	-98.5055	0.896	-94.6425	0.896	-116.533	0.896	-123.615
0.9	-128.121	0.9	-105.813	0.9	-103.656	0.9	-90.1357	0.9	-117.177	0.9	-122.327
0.904	-128.121	0.904	-107.101	0.904	-109.451	0.904	-90.7795	0.904	-116.533	0.904	-118.464
0.908	-128.765	0.908	-112.899	0.908	-108.807	0.908	-92.0672	0.908	-112.026	0.908	-120.396
0.912	-126.19	0.912	-114.188	0.912	-105.588	0.912	-95.2863	0.912	-109.451	0.912	-115.245
0.916	-119.751	0.916	-115.476	0.916	-104.944	0.916	-91.4233	0.916	-110.095	0.916	-111.382
0.92	-118.464	0.92	-119.986	0.92	-107.519	0.92	-90.7795	0.92	-109.451	0.92	-114.601
0.924	-121.683	0.924	-124.496	0.924	-108.807	0.924	-96.574	0.924	-111.382	0.924	-118.464
0.928	-123.614	0.928	-123.852	0.928	-110.738	0.928	-98.5054	0.928	-110.738	0.928	-122.971
0.932	-129.409	0.932	-130.938	0.932	-111.382	0.932	-103.656	0.932	-108.807	0.932	-126.834
0.936	-130.053	0.936	-128.361	0.936	-107.519	0.936	-103.656	0.936	-109.451	0.936	-125.546
0.94	-131.34	0.94	-121.919	0.94	-110.094	0.94	-103.012	0.94	-114.601	0.94	-124.903
0.944	-133.272	0.944	-116.765	0.944	-110.738	0.944	-103.012	0.944	-118.464	0.944	-126.834
0.948	-135.203	0.948	-113.544	0.948	-114.601	0.948	-104.3	0.948	-122.327	0.948	-128.122
0.952	-135.203	0.952	-110.967	0.952	-113.957	0.952	-105.588	0.952	-122.327	0.952	-127.478
0.956	-135.203	0.956	-108.39	0.956	-110.094	0.956	-106.875	0.956	-117.82	0.956	-126.834
0.96	-130.696	0.96	-107.745	0.96	-107.519	0.96	-110.094	0.96	-116.533	0.96	-124.903
0.964	-128.121	0.964	-107.101	0.964	-103.656	0.964	-108.163	0.964	-117.82	0.964	-121.683
0.968	-126.19	0.968	-100.659	0.968	-106.231	0.968	-106.231	0.968	-115.889	0.968	-122.971
0.972	-124.902	0.972	-101.947	0.972	-108.163	0.972	-110.738	0.972	-117.177	0.972	-121.683
0.976	-128.765	0.976	-105.168	0.976	-112.026	0.976	-112.026	0.976	-112.67	0.976	-124.259
0.98	-126.19	0.98	-107.745	0.98	-111.382	0.98	-114.601	0.98	-111.382	0.98	-123.615
0.984	-125.546	0.984	-114.188	0.984	-113.314	0.984	-115.889	0.984	-113.957	0.984	-118.464
0.988	-122.97	0.988	-119.986	0.988	-118.464	0.988	-117.176	0.988	-117.177	0.988	-119.752
0.992	-125.546	0.992	-119.986	0.992	-122.971	0.992	-118.464	0.992	-120.396	0.992	-124.259
0.996	-127.477	0.996	-116.765	0.996	-128.765	0.996	-121.039	0.996	-120.396	0.996	-130.697
1	-129.409	1	-116.121	1	-127.478	1	-126.834	1	-117.177	1	-136.491
1.004	-128.121	1.004	-116.121	1.004	-126.19	1.004	-135.204	1.004	-118.464	1.004	-137.779
1.008	-122.97	1.008	-115.476	1.008	-130.053	1.008	-132.628	1.008	-122.327	1.008	-135.848
1.012	-121.039	1.012	-114.832	1.012	-131.341	1.012	-128.121	1.012	-126.834	1.012	-136.491
1.016	-121.683	1.016	-114.188	1.016	-132.628	1.016	-128.121	1.016	-134.56	1.016	-140.998
1.02	-122.327	1.02	-107.745	1.02	-133.916	1.02	-127.478	1.02	-138.423	1.02	-144.861
1.024	-121.683	1.024	-103.88	1.024	-125.546	1.024	-127.478	1.024	-140.998	1.024	-148.08
1.028	-117.82	1.028	-107.745	1.028	-120.396	1.028	-128.765	1.028	-151.943	1.028	-151.943
1.032	-112.669	1.032	-109.678	1.032	-119.752	1.032	-122.971	1.032	-162.888	1.032	-157.094
1.036	-111.382	1.036	-112.255	1.036	-119.108	1.036	-119.108	1.036	-173.19	1.036	-169.327
1.04	-112.025	1.04	-116.765	1.04	-121.039	1.04	-122.971	1.04	-184.778	1.04	-182.847
1.044	-110.094	1.044	-114.188	1.044	-119.108	1.044	-126.834	1.044	-187.998	1.044	-203.449
1.048	-111.382	1.048	-110.967	1.048	-114.601	1.048	-133.272	1.048	-191.861	1.048	-215.038
1.052	-106.875	1.052	-110.967	1.052	-117.177	1.052	-135.204	1.052	-198.943	1.052	-221.477
1.056	-104.3	1.056	-112.899	1.056	-119.752	1.056	-136.491	1.056	-205.381	1.056	-231.134
1.06	-108.162	1.06	-116.765	1.06	-120.396	1.06	-136.491	1.06	-212.463	1.06	-237.572
1.064	-110.738	1.064	-119.342	1.064	-127.478	1.064	-136.491	1.064	-210.532	1.064	-240.148
1.068	-114.601	1.068	-124.496	1.068	-124.902	1.068	-137.779	1.068	-209.888	1.068	-242.723
1.072	-114.601	1.072	-121.275	1.072	-125.546	1.072	-135.204	1.072	-206.025	1.072	-235.641
1.076	-112.025	1.076	-118.698	1.076	-128.765	1.076	-131.341	1.076	-204.093	1.076	-227.271
1.08	-113.957	1.08	-119.342	1.08	-133.916	1.08	-121.039	1.08	-201.518	1.08	-220.833
1.084	-117.176	1.084	-119.342	1.084	-139.71	1.084	-118.464	1.084	-199.586	1.084	-218.901
1.088	-119.108	1.088	-114.832	1.088	-145.505	1.088	-117.176	1.088	-190.573	1.088	-216.326
1.092	-124.902	1.092	-116.121	1.092	-150.012	1.092	-116.533	1.092	-180.915	1.092	-214.395
1.096	-120.395	1.096	-114.188	1.096	-154.518	1.096	-119.108	1.096	-176.409	1.096	-215.038
1.1	-121.039	1.1	-109.034	1.1	-163.532	1.1	-117.82	1.1	-171.902	1.1	-207.312
1.104	-122.97	1.104	-105.813	1.104	-172.546	1.104	-117.82	1.104	-172.546	1.104	-206.669
1.108	-125.546	1.108	-105.813	1.108	-182.203	1.108	-122.327	1.108	-174.477	1.108	-205.381
1.112	-129.409	1.112	-102.591	1.112	-191.217	1.112	-129.409	1.112	-169.97	1.112	-202.806
1.116	-132.628	1.116	-104.524	1.116	-197.655	1.116	-133.916	1.116	-168.039	1.116	-203.449
1.12	-130.696	1.12	-106.457	1.12	-200.23	1.12	-139.71	1.12	-169.97	1.12	-192.504
1.124	-130.696	1.124	-105.168	1.124	-205.381	1.124	-136.491	1.124	-169.97	1.124	-187.998
1.128	-136.491	1.128	-100.659	1.128	-209.244	1.128	-137.779	1.128	-170.614	1.128	-183.491
1.132	-139.066	1.132	-103.88	1.132	-212.463	1.132	-144.217	1.132	-171.902	1.132	-182.203
1.136	-142.285	1.136	-105.813	1.136	-208.6	1.136	-153.874	1.136	-164.82	1.136	-180.916
1.14	-142.929	1.14	-107.745	1.14	-202.162	1.14	-167.395	1.14	-155.806	1.14	-180.272
1.144	-139.066	1.144	-117.409	1.144	-197.011	1.144	-180.271	1.144	-153.231	1.144	-175.121
1.148	-136.491	1.148	-127.073	1.148	-193.148	1.148	-191.86	1.148	-149.368	1.148	-170.614
1.152	-133.272	1.152	-132.871	1.152	-187.997	1.152	-209.244	1.152	-145.505	1.152	-168.683
1.156	-132.628	1.156	-145.112	1.156	-186.066	1.156	-227.271	1.156	-144.861	1.156	-166.107
1.16	-133.272	1.16	-163.15	1.16	-178.984	1.16	-243.366	1.16	-141.642	1.16	-168.039
1.164	-126.833	1.164	-176.68	1.164	-169.326	1.164	-255.599	1.164	-142.286	1.164	-162.888
1.168	-121.683	1.168	-194.074	1.168	-167.395	1.168	-261.393	1.168	-147.436	1.168	-159.669
1.172	-118.464	1.172	-207.603	1.172	-166.107	1.172	-262.681	1.172	-153.231	1.172	-160.957
1.176	-119.108	1.176	-210.825	1.176	-165.464	1.176	-260.75	1.176	-160.957	1.176	-161.601
1.18	-118.464	1.18	-210.18	1.18	-167.395	1.18	-260.106	1.18	-159.669	1.18	-164.82
1.184	-118.464	1.184	-212.757	1.184	-161.601	1.184	-257.53	1.184	-159.669	1.184	-164.176
1.188	-117.176	1.188	-210.825	1.188	-159.025	1.188	-247.873	1.188	-161.601	1.188	-159.669
1.192	-113.957	1.192	-208.248	1.192	-159.669	1.192	-236.284	1.192	-160.957	1.192	-159.025
1.196	-117.176	1.196	-205.671	1.196	-160.313	1.196	-221.476	1.196	-160.313	1.196	-157.738
1.2	-120.395	1.2	-203.094	1.2	-159.025	1.2	-213.106	1.2	-158.382	1.2	-158.382
1.204	-124.902	1.204	-193.43	1.204	-152.587	1.204	-204.737	1.204	-150.656	1.204	-155.806
1.208	-126.833	1.208	-186.343	1.208	-146.793	1.208	-200.23	1.208	-146.149	1.208	-155.162
1.212	-123.614	1.212	-183.122	1.212	-142.286	1.212	-196.367	1.212	-146.149	1.212	-150.656
1.216	-122.327	1.216	-178.612	1.216	-141.642	1.216	-183.49	1.216	-144.217	1.216	-147.436
1.22	-124.902	1.22	-174.103	1.22	-141.642	1.22	-177.052	1.22	-146.793	1.22	-146.793
1.224	-128.121	1.224	-169.593	1.224	-144.861	1.224	-172.545	1.224	-148.724	1.224	-148.724
1.228	-131.984	1.228	-161.218	1.228	-142.286	1.228	-168.039	1.228	-148.724	1.228	-151.299
1.232	-132.628	1.232	-154.131	1.232	-140.998	1.232	-165.463	1.232	-150.656	1.232	-151.943
1.236	-130.053	1.236	-147.044	1.236	-142.93	1.236	-160.957	1.236	-154.519	1.236	-150.656
1.24	-132.628	1.24	-146.4	1.24	-146.149	1.24	-158.381	1.24	-160.313	1.24	-150.656
1.244	-137.135	1.244	-140.602	1.244	-150.655	1.244	-157.737	1.244	-163.532	1.244	-153.231
1.248	-137.778	1.248	-138.025	1.248	-156.45	1.248	-162.888	1.248	-160.957	1.248	-155.162
1.252	-140.998	1.252	-130.294	1.252	-157.094	1.252	-167.395	1.252	-156.45	1.252	-158.382
1.256	-139.066	1.256	-126.429	1.256	-157.094	1.256	-173.189	1.256	-152.587	1.256	-157.094
1.26	-135.847	1.26	-124.496	1.26	-157.738	1.26	-173.189	1.26	-151.299	1.26	-155.806
1.264	-138.422	1.264	-125.784	1.264	-158.381	1.264	-171.258	1.264	-149.368	1.264	-157.738
1.268	-143.573	1.268	-127.717	1.268	-160.313	1.268	-170.614	1.268	-149.368	1.268	-160.313
1.272	-150.655	1.272	-130.294	1.272	-155.806	1.272	-169.326	1.272	-146.149	1.272	-162.245
1.276	-161.6	1.276	-138.025	1.276	-148.724	1.276	-168.682	1.276	-142.93	1.276	-166.107
1.28	-168.038	1.28	-141.246	1.28	-140.354	1.28	-166.751	1.28	-144.217	1.28	-160.957
1.284	-180.915	1.284	-139.313	1.284	-136.491	1.284	-159.669	1.284	-145.505	1.284	-156.45
1.288	-195.079	1.288	-143.179	1.288	-133.272	1.288	-155.162	1.288	-150.656	1.288	-156.45
1.292	-210.531	1.292	-143.823	1.292	-133.916	1.292	-152.587	1.292	-153.875	1.292	-159.025
1.296	-225.338	1.296	-142.535	1.296	-134.56	1.296	-151.943	1.296	-148.08	1.296	-160.313
1.3	-233.064	1.3	-142.535	1.3	-129.409	1.3	-153.874	1.3	-146.149	1.3	-157.738
1.304	-238.215	1.304	-142.535	1.304	-129.409	1.304	-158.381	1.304	-144.217	1.304	-153.875
1.308	-240.146	1.308	-134.804	1.308	-128.765	1.308	-153.874	1.308	-144.217	1.308	-154.519
1.312	-240.146	1.312	-129.65	1.312	-131.985	1.312	-150.012	1.312	-142.286	1.312	-155.162
1.316	-236.927	1.316	-126.429	1.316	-133.272	1.316	-153.874	1.316	-139.711	1.316	-159.025
1.32	-233.708	1.32	-126.429	1.32	-132.628	1.32	-154.518	1.32	-132.628	1.32	-162.245
1.324	-223.407	1.324	-125.14	1.324	-128.122	1.324	-154.518	1.324	-131.985	1.324	-161.601
1.328	-213.106	1.328	-132.227	1.328	-130.697	1.328	-154.518	1.328	-136.491	1.328	-159.025
1.332	-206.668	1.332	-132.871	1.332	-133.272	1.332	-147.436	1.332	-140.354	1.332	-159.669
1.336	-200.873	1.336	-132.227	1.336	-134.56	1.336	-144.861	1.336	-153.231	1.336	-163.532
1.34	-197.654	1.34	-133.515	1.34	-138.423	1.34	-144.217	1.34	-162.245	1.34	-169.327
1.344	-193.147	1.344	-138.025	1.344	-135.204	1.344	-148.08	1.344	-171.258	1.344	-179.628
1.348	-189.928	1.348	-138.669	1.348	-135.847	1.348	-150.655	1.348	-184.778	1.348	-186.71
1.352	-185.421	1.352	-141.89	1.352	-139.067	1.352	-145.505	1.352	-197.655	1.352	-190.573
1.356	-182.846	1.356	-144.467	1.356	-142.93	1.356	-142.929	1.356	-207.312	1.356	-202.806
1.36	-183.49	1.36	-141.89	1.36	-147.436	1.36	-145.505	1.36	-218.257	1.36	-213.107
1.364	-184.134	1.364	-133.515	1.364	-145.505	1.364	-145.505	1.364	-218.257	1.364	-220.189
1.368	-181.558	1.368	-134.804	1.368	-139.067	1.368	-148.08	1.368	-219.545	1.368	-230.49
1.372	-178.339	1.372	-136.092	1.372	-137.135	1.372	-147.436	1.372	-220.833	1.372	-227.915
1.376	-173.189	1.376	-138.669	1.376	-136.491	1.376	-145.505	1.376	-221.477	1.376	-226.627
1.38	-170.613	1.38	-142.535	1.38	-137.135	1.38	-142.929	1.38	-220.833	1.38	-225.34
1.384	-168.682	1.384	-143.823	1.384	-137.135	1.384	-142.929	1.384	-215.038	1.384	-224.052
1.388	-167.394	1.388	-138.025	1.388	-133.272	1.388	-139.066	1.388	-210.532	1.388	-219.545
1.392	-164.819	1.392	-135.448	1.392	-131.341	1.392	-140.354	1.392	-204.093	1.392	-213.751
1.396	-159.025	1.396	-134.159	1.396	-131.985	1.396	-138.423	1.396	-202.806	1.396	-204.737
1.4	-157.737	1.4	-129.65	1.4	-133.916	1.4	-132.628	1.4	-198.299	1.4	-195.724
1.404	-157.737	1.404	-125.784	1.404	-140.998	1.404	-131.341	1.404	-198.299	1.404	-191.217
1.408	-157.737	1.408	-128.361	1.408	-146.149	1.408	-134.56	1.408	-192.504	1.408	-186.066
1.412	-155.805	1.412	-121.919	1.412	-148.724	1.412	-144.217	1.412	-186.066	1.412	-186.066
1.416	-153.874	1.416	-117.409	1.416	-153.875	1.416	-155.806	1.416	-182.847	1.416	-178.984
1.42	-148.723	1.42	-115.476	1.42	-164.176	1.42	-168.039	1.42	-184.778	1.42	-173.19
1.424	-148.08	1.424	-123.852	1.424	-172.546	1.424	-179.628	1.424	-185.422	1.424	-171.902
1.428	-148.08	1.428	-130.294	1.428	-184.778	1.428	-190.573	1.428	-184.778	1.428	-170.614
1.432	-148.723	1.432	-138.669	1.432	-195.08	1.432	-203.449	1.432	-184.135	1.432	-171.902
1.436	-151.299	1.436	-139.958	1.436	-198.942	1.436	-212.463	1.436	-180.272	1.436	-169.327
1.44	-146.792	1.44	-140.602	1.44	-199.586	1.44	-220.832	1.44	-180.272	1.44	-168.683
1.444	-148.08	1.444	-139.958	1.444	-204.093	1.444	-220.189	1.444	-180.272	1.444	-166.751
1.448	-150.655	1.448	-139.958	1.448	-206.025	1.448	-215.038	1.448	-177.696	1.448	-165.464
1.452	-153.874	1.452	-139.958	1.452	-204.093	1.452	-215.038	1.452	-177.053	1.452	-167.395
1.456	-155.805	1.456	-137.381	1.456	-200.874	1.456	-211.819	1.456	-169.327	1.456	-168.039
1.46	-154.518	1.46	-141.246	1.46	-192.504	1.46	-209.887	1.46	-164.176	1.46	-168.039
1.464	-150.655	1.464	-143.179	1.464	-184.778	1.464	-206.668	1.464	-162.245	1.464	-162.888
1.468	-151.943	1.468	-144.467	1.468	-182.847	1.468	-199.586	1.468	-160.957	1.468	-159.025
1.472	-153.874	1.472	-148.333	1.472	-180.272	1.472	-197.011	1.472	-166.751	1.472	-160.957
1.476	-155.805	1.476	-154.775	1.476	-178.34	1.476	-195.079	1.476	-166.107	1.476	-159.669
1.48	-159.025	1.48	-159.285	1.48	-173.189	1.48	-195.079	1.48	-160.957	1.48	-165.464
1.484	-157.737	1.484	-165.083	1.484	-168.683	1.484	-198.298	1.484	-160.957	1.484	-167.395
1.488	-159.025	1.488	-169.593	1.488	-168.039	1.488	-195.079	1.488	-162.888	1.488	-165.464
1.492	-158.381	1.492	-170.237	1.492	-167.395	1.492	-190.573	1.492	-164.176	1.492	-169.327
1.496	-161.6	1.496	-167.66	1.496	-168.039	1.496	-188.641	1.496	-166.751	1.496	-173.833
1.5	-160.956	1.5	-167.66	1.5	-168.683	1.5	-188.641	1.5	-168.039	1.5	-173.833
1.504	-160.956	1.504	-167.66	1.504	-161.601	1.504	-182.847	1.504	-168.683	1.504	-176.409
1.508	-154.518	1.508	-165.727	1.508	-160.313	1.508	-184.134	1.508	-171.258	1.508	-172.546
1.512	-149.367	1.512	-164.439	1.512	-160.313	1.512	-178.984	1.512	-178.984	1.512	-164.82
1.516	-145.504	1.516	-159.285	1.516	-159.025	1.516	-171.902	1.516	-183.491	1.516	-160.957
1.52	-141.641	1.52	-154.131	1.52	-160.313	1.52	-171.258	1.52	-187.354	1.52	-159.025
1.524	-142.285	1.524	-147.044	1.524	-160.957	1.524	-170.614	1.524	-184.135	1.524	-155.162
1.528	-139.066	1.528	-143.823	1.528	-155.162	1.528	-171.902	1.528	-185.422	1.528	-150.656
1.532	-135.203	1.532	-139.958	1.532	-155.162	1.532	-173.189	1.532	-183.491	1.532	-144.217
1.536	-136.491	1.536	-139.958	1.536	-160.313	1.536	-169.97	1.536	-180.915	1.536	-139.067
1.54	-138.422	1.54	-139.313	1.54	-162.888	1.54	-165.463	1.54	-180.915	1.54	-142.286
1.544	-140.354	1.544	-136.092	1.544	-164.82	1.544	-164.176	1.544	-174.477	1.544	-143.574
1.548	-146.792	1.548	-133.515	1.548	-160.313	1.548	-164.82	1.548	-165.464	1.548	-150.012
1.552	-149.367	1.552	-134.159	1.552	-158.381	1.552	-164.82	1.552	-159.669	1.552	-151.299
1.556	-150.655	1.556	-134.159	1.556	-153.875	1.556	-167.395	1.556	-156.45	1.556	-152.587
1.56	-151.943	1.56	-137.381	1.56	-149.368	1.56	-159.025	1.56	-150.012	1.56	-152.587
1.564	-156.449	1.564	-138.669	1.564	-149.368	1.564	-157.737	1.564	-149.368	1.564	-153.231
1.568	-156.449	1.568	-141.89	1.568	-142.93	1.568	-157.737	1.568	-146.149	1.568	-156.45
1.572	-154.518	1.572	-138.669	1.572	-135.847	1.572	-157.094	1.572	-140.998	1.572	-155.162
1.576	-148.723	1.576	-137.381	1.576	-130.053	1.576	-159.669	1.576	-140.354	1.576	-151.299
1.58	-142.285	1.58	-139.958	1.58	-128.765	1.58	-157.737	1.58	-145.505	1.58	-142.93
1.584	-140.354	1.584	-142.535	1.584	-130.053	1.584	-151.943	1.584	-147.436	1.584	-140.354
1.588	-141.641	1.588	-148.333	1.588	-136.491	1.588	-148.724	1.588	-149.368	1.588	-139.067
1.592	-144.217	1.592	-153.487	1.592	-139.067	1.592	-150.655	1.592	-150.012	1.592	-139.711
1.596	-150.655	1.596	-149.621	1.596	-138.423	1.596	-151.299	1.596	-148.724	1.596	-143.574
1.6	-154.518	1.6	-148.333	1.6	-142.286	1.6	-152.587	1.6	-151.943	1.6	-142.93
1.604	-160.956	1.604	-149.621	1.604	-146.793	1.604	-152.587	1.604	-157.094	1.604	-144.217
1.608	-174.476	1.608	-152.198	1.608	-150.655	1.608	-148.08	1.608	-163.532	1.608	-149.368
1.612	-186.065	1.612	-154.775	1.612	-155.806	1.612	-144.217	1.612	-173.19	1.612	-153.231
1.616	-197.654	1.616	-159.929	1.616	-156.45	1.616	-144.861	1.616	-178.34	1.616	-158.382
1.62	-206.668	1.62	-159.929	1.62	-155.806	1.62	-144.861	1.62	-186.71	1.62	-165.464
1.624	-208.599	1.624	-156.708	1.624	-153.231	1.624	-144.861	1.624	-199.586	1.624	-164.176
1.628	-212.462	1.628	-154.775	1.628	-155.162	1.628	-142.286	1.628	-211.175	1.628	-166.107
1.632	-218.256	1.632	-155.42	1.632	-155.162	1.632	-139.71	1.632	-220.833	1.632	-171.902
1.636	-218.9	1.636	-157.352	1.636	-155.162	1.636	-140.998	1.636	-228.559	1.636	-179.628
1.64	-220.188	1.64	-154.775	1.64	-153.231	1.64	-140.998	1.64	-229.203	1.64	-186.066
1.644	-214.393	1.644	-156.064	1.644	-148.724	1.644	-144.217	1.644	-229.846	1.644	-191.217
1.648	-208.599	1.648	-153.487	1.648	-150.012	1.648	-146.792	1.648	-233.065	1.648	-193.792
1.652	-207.311	1.652	-150.91	1.652	-151.299	1.652	-141.642	1.652	-231.134	1.652	-196.367
1.656	-206.024	1.656	-148.977	1.656	-151.299	1.656	-139.066	1.656	-234.353	1.656	-203.449
1.66	-203.448	1.66	-150.91	1.66	-153.875	1.66	-144.217	1.66	-226.627	1.66	-207.312
1.664	-204.092	1.664	-149.621	1.664	-148.08	1.664	-146.792	1.664	-219.545	1.664	-214.395
1.668	-197.01	1.668	-150.266	1.668	-144.861	1.668	-150.012	1.668	-215.682	1.668	-216.97
1.672	-193.147	1.672	-150.91	1.672	-145.505	1.672	-151.299	1.672	-212.463	1.672	-216.97
1.676	-193.147	1.676	-150.266	1.676	-144.217	1.676	-148.08	1.676	-209.244	1.676	-221.477
1.68	-193.147	1.68	-148.977	1.68	-144.217	1.68	-146.792	1.68	-204.737	1.68	-225.34
1.684	-191.216	1.684	-154.775	1.684	-140.354	1.684	-148.724	1.684	-197.655	1.684	-231.134
1.688	-188.641	1.688	-160.574	1.688	-132.628	1.688	-146.792	1.688	-193.792	1.688	-234.353
1.692	-182.846	1.692	-168.304	1.692	-131.341	1.692	-146.792	1.692	-190.573	1.692	-232.422
1.696	-182.202	1.696	-178.612	1.696	-131.985	1.696	-140.354	1.696	-189.285	1.696	-227.915
1.7	-180.271	1.7	-184.411	1.7	-132.628	1.7	-139.066	1.7	-191.217	1.7	-226.627
1.704	-177.695	1.704	-188.276	1.704	-133.272	1.704	-135.847	1.704	-187.354	1.704	-225.34
1.708	-178.339	1.708	-190.853	1.708	-131.341	1.708	-137.135	1.708	-184.135	1.708	-222.12
1.712	-170.613	1.712	-194.718	1.712	-130.697	1.712	-142.929	1.712	-182.847	1.712	-222.764
1.716	-166.107	1.716	-197.94	1.716	-134.56	1.716	-143.573	1.716	-182.203	1.716	-214.395
1.72	-163.531	1.72	-204.382	1.72	-139.71	1.72	-144.217	1.72	-177.696	1.72	-207.956
1.724	-164.175	1.724	-211.469	1.724	-143.573	1.724	-144.861	1.724	-177.053	1.724	-202.162
1.728	-166.107	1.728	-207.603	1.728	-147.436	1.728	-148.08	1.728	-168.039	1.728	-197.655
1.732	-168.038	1.732	-206.315	1.732	-143.573	1.732	-151.299	1.732	-159.669	1.732	-195.724
1.736	-169.326	1.736	-202.449	1.736	-141.642	1.736	-154.518	1.736	-156.45	1.736	-188.641
1.74	-169.97	1.74	-203.094	1.74	-140.354	1.74	-162.244	1.74	-153.231	1.74	-181.559
1.744	-175.12	1.744	-197.295	1.744	-142.286	1.744	-156.45	1.744	-150.656	1.744	-177.696
1.748	-178.983	1.748	-195.363	1.748	-146.149	1.748	-154.518	1.748	-150.012	1.748	-177.053
1.752	-182.202	1.752	-193.43	1.752	-144.861	1.752	-157.094	1.752	-148.08	1.752	-176.409
1.756	-182.846	1.756	-185.055	1.756	-143.573	1.756	-157.737	1.756	-148.724	1.756	-178.34
1.76	-180.271	1.76	-180.545	1.76	-144.217	1.76	-160.313	1.76	-150.656	1.76	-172.546
1.764	-178.983	1.764	-178.612	1.764	-148.08	1.764	-159.025	1.764	-157.738	1.764	-165.464
1.768	-178.339	1.768	-176.035	1.768	-149.368	1.768	-152.587	1.768	-160.957	1.768	-166.107
1.772	-180.271	1.772	-177.324	1.772	-156.45	1.772	-148.724	1.772	-163.532	1.772	-166.107
1.776	-180.271	1.776	-180.545	1.776	-161.601	1.776	-148.08	1.776	-162.888	1.776	-166.751
1.78	-178.339	1.78	-178.612	1.78	-158.381	1.78	-147.436	1.78	-160.313	1.78	-166.751
1.784	-174.476	1.784	-168.304	1.784	-160.957	1.784	-147.436	1.784	-162.245	1.784	-162.888
1.788	-173.189	1.788	-168.304	1.788	-165.464	1.788	-145.505	1.788	-162.888	1.788	-160.957
1.792	-174.476	1.792	-168.949	1.792	-168.039	1.792	-140.354	1.792	-164.82	1.792	-163.532
1.796	-175.12	1.796	-167.016	1.796	-169.326	1.796	-140.998	1.796	-162.888	1.796	-168.683
1.8	-175.764	1.8	-168.304	1.8	-168.039	1.8	-140.998	1.8	-159.669	1.8	-171.258
1.804	-171.257	1.804	-167.016	1.804	-164.82	1.804	-143.573	1.804	-159.025	1.804	-176.409
1.808	-165.463	1.808	-161.862	1.808	-164.176	1.808	-139.71	1.808	-159.025	1.808	-178.34
1.812	-163.531	1.812	-160.574	1.812	-166.107	1.812	-133.916	1.812	-160.957	1.812	-178.34
1.816	-160.956	1.816	-159.285	1.816	-168.683	1.816	-131.341	1.816	-166.751	1.816	-180.916
1.82	-159.668	1.82	-163.15	1.82	-169.326	1.82	-130.697	1.82	-166.107	1.82	-185.422
1.824	-161.6	1.824	-160.574	1.824	-167.395	1.824	-130.697	1.824	-162.888	1.824	-184.778
1.828	-155.162	1.828	-165.083	1.828	-163.532	1.828	-135.204	1.828	-166.107	1.828	-183.491
1.832	-153.874	1.832	-163.15	1.832	-164.82	1.832	-137.135	1.832	-170.614	1.832	-175.765
1.836	-156.449	1.836	-160.574	1.836	-164.176	1.836	-139.066	1.836	-169.97	1.836	-173.19
1.84	-158.381	1.84	-159.929	1.84	-164.176	1.84	-144.861	1.84	-175.121	1.84	-173.19
1.844	-160.956	1.844	-160.574	1.844	-160.313	1.844	-157.737	1.844	-168.683	1.844	-171.902
1.848	-160.312	1.848	-159.929	1.848	-150.012	1.848	-168.039	1.848	-166.751	1.848	-174.477
1.852	-157.737	1.852	-159.929	1.852	-146.793	1.852	-182.847	1.852	-168.039	1.852	-169.97
1.856	-157.737	1.856	-158.641	1.856	-143.573	1.856	-195.723	1.856	-171.258	1.856	-164.82
1.86	-162.244	1.86	-157.997	1.86	-140.998	1.86	-201.518	1.86	-173.833	1.86	-164.176
1.864	-165.463	1.864	-156.064	1.864	-142.93	1.864	-210.531	1.864	-173.19	1.864	-164.82
1.868	-168.682	1.868	-159.929	1.868	-139.71	1.868	-221.476	1.868	-171.258	1.868	-167.395
1.872	-166.75	1.872	-157.997	1.872	-137.135	1.872	-228.558	1.872	-169.97	1.872	-164.82
1.876	-163.531	1.876	-158.641	1.876	-140.354	1.876	-231.777	1.876	-173.19	1.876	-160.957
1.88	-164.175	1.88	-160.574	1.88	-146.149	1.88	-226.627	1.88	-177.053	1.88	-157.738
1.884	-162.244	1.884	-160.574	1.884	-150.655	1.884	-218.257	1.884	-184.135	1.884	-157.738
1.888	-158.381	1.888	-155.42	1.888	-154.518	1.888	-210.531	1.888	-184.135	1.888	-159.669
1.892	-157.737	1.892	-155.42	1.892	-155.806	1.892	-206.024	1.892	-187.998	1.892	-162.888
1.896	-150.011	1.896	-154.131	1.896	-157.094	1.896	-202.161	1.896	-198.299	1.896	-162.245
1.9	-148.08	1.9	-152.843	1.9	-159.025	1.9	-197.655	1.9	-209.244	1.9	-159.025
1.904	-146.792	1.904	-154.131	1.904	-160.957	1.904	-191.216	1.904	-218.257	1.904	-160.313
1.908	-149.367	1.908	-155.42	1.908	-164.82	1.908	-186.71	1.908	-225.34	1.908	-162.888
1.912	-153.23	1.912	-146.4	1.912	-161.601	1.912	-187.997	1.912	-230.49	1.912	-166.751
1.916	-150.655	1.916	-145.756	1.916	-156.45	1.916	-189.929	1.916	-230.49	1.916	-175.121
1.92	-149.367	1.92	-144.467	1.92	-153.875	1.92	-197.011	1.92	-234.353	1.92	-177.053
1.924	-148.723	1.924	-147.044	1.924	-151.299	1.924	-195.723	1.924	-234.997	1.924	-175.765
1.928	-149.367	1.928	-147.689	1.928	-150.012	1.928	-193.148	1.928	-236.285	1.928	-175.121
1.932	-150.655	1.932	-155.42	1.932	-150.012	1.932	-191.216	1.932	-234.353	1.932	-177.696
1.936	-153.23	1.936	-157.997	1.936	-147.436	1.936	-188.641	1.936	-225.983	1.936	-177.053
1.94	-153.23	1.94	-157.352	1.94	-142.286	1.94	-185.422	1.94	-219.545	1.94	-175.121
1.944	-150.011	1.944	-159.285	1.944	-142.93	1.944	-182.847	1.944	-218.901	1.944	-171.258
1.948	-147.436	1.948	-161.862	1.948	-143.573	1.948	-179.628	1.948	-215.682	1.948	-163.532
1.952	-150.011	1.952	-161.218	1.952	-144.861	1.952	-172.545	1.952	-211.819	1.952	-160.313
1.956	-150.655	1.956	-165.083	1.956	-148.724	1.956	-166.107	1.956	-206.669	1.956	-159.669
1.96	-151.299	1.96	-168.949	1.96	-149.368	1.96	-166.751	1.96	-195.724	1.96	-159.025
1.964	-155.162	1.964	-167.016	1.964	-144.861	1.964	-165.463	1.964	-191.217	1.964	-157.738
1.968	-155.805	1.968	-159.929	1.968	-146.793	1.968	-167.395	1.968	-185.422	1.968	-151.299
1.972	-158.381	1.972	-163.795	1.972	-150.012	1.972	-166.751	1.972	-181.559	1.972	-151.299
1.976	-168.682	1.976	-167.66	1.976	-153.875	1.976	-162.888	1.976	-179.628	1.976	-153.231
1.98	-177.695	1.98	-174.747	1.98	-157.738	1.98	-166.751	1.98	-173.833	1.98	-159.669
1.984	-186.065	1.984	-186.988	1.984	-153.875	1.984	-168.039	1.984	-168.683	1.984	-171.902
1.988	-191.216	1.988	-195.363	1.988	-153.231	1.988	-171.258	1.988	-167.395	1.988	-178.984
1.992	-197.654	1.992	-201.161	1.992	-153.875	1.992	-171.902	1.992	-171.902	1.992	-189.285
1.996	-207.311	1.996	-206.315	1.996	-154.518	1.996	-165.463	1.996	-177.696	1.996	-197.655
2	-215.681	2	-215.979	2	-156.45	2	-163.532	2	-180.915	2	-212.463
2.004	-225.982	2.004	-225.642	2.004	-157.094	2.004	-160.957	2.004	-180.272	2.004	-223.408
2.008	-229.845	2.008	-227.575	2.008	-153.875	2.008	-160.313	2.008	-179.628	2.008	-232.422
2.012	-229.845	2.012	-231.44	2.012	-151.943	2.012	-160.313	2.012	-182.847	2.012	-234.997
2.016	-234.352	2.016	-228.863	2.016	-153.231	2.016	-157.737	2.016	-185.422	2.016	-232.422
2.02	-234.996	2.02	-223.709	2.02	-153.231	2.02	-152.587	2.02	-186.71	2.02	-231.134
2.024	-236.283	2.024	-217.911	2.024	-157.738	2.024	-150.012	2.024	-185.422	2.024	-226.627
2.028	-237.571	2.028	-215.334	2.028	-155.162	2.028	-152.587	2.028	-182.847	2.028	-224.052
2.032	-235.64	2.032	-212.757	2.032	-153.231	2.032	-153.874	2.032	-181.559	2.032	-221.477
2.036	-229.845	2.036	-211.469	2.036	-157.738	2.036	-157.094	2.036	-181.559	2.036	-215.682
2.04	-227.914	2.04	-208.892	2.04	-161.601	2.04	-154.518	2.04	-180.272	2.04	-206.669
2.044	-226.626	2.044	-200.517	2.044	-164.82	2.044	-154.518	2.044	-183.491	2.044	-202.162
2.048	-222.119	2.048	-190.853	2.048	-169.326	2.048	-154.518	2.048	-175.765	2.048	-198.299
2.052	-221.476	2.052	-188.276	2.052	-164.82	2.052	-152.587	2.052	-173.19	2.052	-193.792
2.056	-212.462	2.056	-182.478	2.056	-161.601	2.056	-153.874	2.056	-169.97	2.056	-193.148
2.06	-207.311	2.06	-181.834	2.06	-161.601	2.06	-151.299	2.06	-169.327	2.06	-186.066
2.064	-206.024	2.064	-181.189	2.064	-164.82	2.064	-146.149	2.064	-169.327	2.064	-180.272
2.068	-202.161	2.068	-180.545	2.068	-172.546	2.068	-139.71	2.068	-168.039	2.068	-184.135
2.072	-201.517	2.072	-177.324	2.072	-176.409	2.072	-138.423	2.072	-168.683	2.072	-187.998
2.076	-196.366	2.076	-174.103	2.076	-182.847	2.076	-140.998	2.076	-166.107	2.076	-191.217
2.08	-189.284	2.08	-174.103	2.08	-191.217	2.08	-139.71	2.08	-169.327	2.08	-192.504
2.084	-187.997	2.084	-168.304	2.084	-202.162	2.084	-144.861	2.084	-173.19	2.084	-191.861
2.088	-186.065	2.088	-168.304	2.088	-211.819	2.088	-139.71	2.088	-173.19	2.088	-192.504
2.092	-184.778	2.092	-167.66	2.092	-221.476	2.092	-139.066	2.092	-171.902	2.092	-192.504
2.096	-187.353	2.096	-163.15	2.096	-224.052	2.096	-144.861	2.096	-165.464	2.096	-195.724
2.1	-184.778	2.1	-159.285	2.1	-221.476	2.1	-148.724	2.1	-161.601	2.1	-197.011
2.104	-182.846	2.104	-160.574	2.104	-220.833	2.104	-154.518	2.104	-159.025	2.104	-190.573
2.108	-183.49	2.108	-164.439	2.108	-218.901	2.108	-153.874	2.108	-160.957	2.108	-182.847
2.112	-182.846	2.112	-167.016	2.112	-218.901	2.112	-152.587	2.112	-165.464	2.112	-179.628
2.116	-181.558	2.116	-171.526	2.116	-215.682	2.116	-152.587	2.116	-166.107	2.116	-176.409
2.12	-177.695	2.12	-177.968	2.12	-211.175	2.12	-154.518	2.12	-164.82	2.12	-175.121
2.124	-169.97	2.124	-172.814	2.124	-204.093	2.124	-155.806	2.124	-166.751	2.124	-170.614
2.128	-164.819	2.128	-169.593	2.128	-202.805	2.128	-158.381	2.128	-171.258	2.128	-166.107
2.132	-161.6	2.132	-169.593	2.132	-200.23	2.132	-153.874	2.132	-175.765	2.132	-162.245
2.136	-159.668	2.136	-168.304	2.136	-197.011	2.136	-151.299	2.136	-177.053	2.136	-162.888
2.14	-161.6	2.14	-165.083	2.14	-199.586	2.14	-150.655	2.14	-174.477	2.14	-166.751
2.144	-159.025	2.144	-167.016	2.144	-190.573	2.144	-153.231	2.144	-169.327	2.144	-169.97
2.148	-159.668	2.148	-159.929	2.148	-184.134	2.148	-154.518	2.148	-168.039	2.148	-171.902
2.152	-161.6	2.152	-156.064	2.152	-185.422	2.152	-153.874	2.152	-168.683	2.152	-169.97
2.156	-164.175	2.156	-152.198	2.156	-182.847	2.156	-153.874	2.156	-168.039	2.156	-170.614
2.16	-169.97	2.16	-155.42	2.16	-183.491	2.16	-153.874	2.16	-171.258	2.16	-170.614
2.164	-175.12	2.164	-158.641	2.164	-181.559	2.164	-155.162	2.164	-165.464	2.164	-173.833
2.168	-178.339	2.168	-164.439	2.168	-175.765	2.168	-156.45	2.168	-164.82	2.168	-175.765
2.172	-177.052	2.172	-165.083	2.172	-175.765	2.172	-157.737	2.172	-168.039	2.172	-174.477
2.176	-177.052	2.176	-167.016	2.176	-177.052	2.176	-157.737	2.176	-171.902	2.176	-171.902
2.18	-179.627	2.18	-164.439	2.18	-180.915	2.18	-153.231	2.18	-176.409	2.18	-169.97
2.184	-181.558	2.184	-165.727	2.184	-186.71	2.184	-149.368	2.184	-177.696	2.184	-168.683
2.188	-182.202	2.188	-163.795	2.188	-184.134	2.188	-150.012	2.188	-176.409	2.188	-168.039
2.192	-178.983	2.192	-160.574	2.192	-184.134	2.192	-150.012	2.192	-173.833	2.192	-171.258
2.196	-177.695	2.196	-157.997	2.196	-188.641	2.196	-152.587	2.196	-176.409	2.196	-166.751
2.2	-178.339	2.2	-151.554	2.2	-191.217	2.2	-155.162	2.2	-178.34	2.2	-163.532
2.204	-180.271	2.204	-143.179	2.204	-191.86	2.204	-150.012	2.204	-178.984	2.204	-164.82
2.208	-180.271	2.208	-140.602	2.208	-193.148	2.208	-155.806	2.208	-177.053	2.208	-164.82
2.212	-184.134	2.212	-139.313	2.212	-187.354	2.212	-160.957	2.212	-177.696	2.212	-168.039
2.216	-180.271	2.216	-136.736	2.216	-180.915	2.216	-166.751	2.216	-176.409	2.216	-170.614
2.22	-179.627	2.22	-136.736	2.22	-180.272	2.22	-173.833	2.22	-176.409	2.22	-165.464
2.224	-184.134	2.224	-139.313	2.224	-180.272	2.224	-173.189	2.224	-178.984	2.224	-161.601
2.228	-186.709	2.228	-133.515	2.228	-180.272	2.228	-172.545	2.228	-178.34	2.228	-160.957
2.232	-186.709	2.232	-135.448	2.232	-178.34	2.232	-171.902	2.232	-172.546	2.232	-160.313
2.236	-187.997	2.236	-137.381	2.236	-177.696	2.236	-174.477	2.236	-172.546	2.236	-162.888
2.24	-182.202	2.24	-141.246	2.24	-177.052	2.24	-177.696	2.24	-173.19	2.24	-162.888
2.244	-180.271	2.244	-143.823	2.244	-179.628	2.244	-175.765	2.244	-172.546	2.244	-162.245
2.248	-181.558	2.248	-150.91	2.248	-182.847	2.248	-169.97	2.248	-175.765	2.248	-160.957
2.252	-180.915	2.252	-150.266	2.252	-185.422	2.252	-167.395	2.252	-176.409	2.252	-163.532
2.256	-184.778	2.256	-148.977	2.256	-182.203	2.256	-167.395	2.256	-173.19	2.256	-165.464
2.26	-180.915	2.26	-150.266	2.26	-174.477	2.26	-167.395	2.26	-169.327	2.26	-167.395
2.264	-180.271	2.264	-159.285	2.264	-169.97	2.264	-171.902	2.264	-170.614	2.264	-166.751
2.268	-180.915	2.268	-162.506	2.268	-167.395	2.268	-169.97	2.268	-168.683	2.268	-163.532
2.272	-179.627	2.272	-174.103	2.272	-164.82	2.272	-164.176	2.272	-169.97	2.272	-163.532
2.276	-178.983	2.276	-180.545	2.276	-162.244	2.276	-164.82	2.276	-171.902	2.276	-168.039
2.28	-178.983	2.28	-189.565	2.28	-159.025	2.28	-162.244	2.28	-165.464	2.28	-176.409
2.284	-171.901	2.284	-194.718	2.284	-153.231	2.284	-160.957	2.284	-165.464	2.284	-186.066
2.288	-171.901	2.288	-203.738	2.288	-152.587	2.288	-166.751	2.288	-168.039	2.288	-192.504
2.292	-176.408	2.292	-211.469	2.292	-155.806	2.292	-164.176	2.292	-171.258	2.292	-202.806
2.296	-181.558	2.296	-216.623	2.296	-160.313	2.296	-157.737	2.296	-177.696	2.296	-213.107
2.3	-191.216	2.3	-220.488	2.3	-164.176	2.3	-157.094	2.3	-177.696	2.3	-220.833
2.304	-200.229	2.304	-221.777	2.304	-162.244	2.304	-158.381	2.304	-178.34	2.304	-229.203
2.308	-209.243	2.308	-214.69	2.308	-161.601	2.308	-158.381	2.308	-184.135	2.308	-236.928
2.312	-218.9	2.312	-208.892	2.312	-161.601	2.312	-159.669	2.312	-187.354	2.312	-234.353
2.316	-229.845	2.316	-202.449	2.316	-164.82	2.316	-159.025	2.316	-191.217	2.316	-234.353
2.32	-236.927	2.32	-196.651	2.32	-166.107	2.32	-154.518	2.32	-193.792	2.32	-234.353
2.324	-245.941	2.324	-192.141	2.324	-167.395	2.324	-155.806	2.324	-184.135	2.324	-233.065
2.328	-245.297	2.328	-190.853	2.328	-161.601	2.328	-157.094	2.328	-180.272	2.328	-235.641
2.332	-247.228	2.332	-185.055	2.332	-162.244	2.332	-160.313	2.332	-177.696	2.332	-231.778
2.336	-248.516	2.336	-177.324	2.336	-164.82	2.336	-164.176	2.336	-176.409	2.336	-223.408
2.34	-247.872	2.34	-176.035	2.34	-165.464	2.34	-159.669	2.34	-178.984	2.34	-219.545
2.344	-245.297	2.344	-177.324	2.344	-169.97	2.344	-160.957	2.344	-178.984	2.344	-217.614
2.348	-241.434	2.348	-183.122	2.348	-165.464	2.348	-161.6	2.348	-175.121	2.348	-215.038
2.352	-233.708	2.352	-187.632	2.352	-166.751	2.352	-162.888	2.352	-175.765	2.352	-213.107
2.356	-224.051	2.356	-186.988	2.356	-168.039	2.356	-164.176	2.356	-178.34	2.356	-207.956
2.36	-218.256	2.36	-183.766	2.36	-174.477	2.36	-160.957	2.36	-176.409	2.36	-201.518
2.364	-213.106	2.364	-181.189	2.364	-182.847	2.364	-155.162	2.364	-178.34	2.364	-198.299
2.368	-207.955	2.368	-182.478	2.368	-192.504	2.368	-153.874	2.368	-173.19	2.368	-197.011
2.372	-206.024	2.372	-184.411	2.372	-197.011	2.372	-155.806	2.372	-168.683	2.372	-195.724
2.376	-198.942	2.376	-183.766	2.376	-205.381	2.376	-155.806	2.376	-165.464	2.376	-194.436
2.38	-195.723	2.38	-190.853	2.38	-216.326	2.38	-161.6	2.38	-166.107	2.38	-190.573
2.384	-196.366	2.384	-188.276	2.384	-222.764	2.384	-162.244	2.384	-166.751	2.384	-182.847
2.388	-198.298	2.388	-183.122	2.388	-229.846	2.388	-160.313	2.388	-164.82	2.388	-182.203
2.392	-200.873	2.392	-183.122	2.392	-229.846	2.392	-161.6	2.392	-165.464	2.392	-182.203
2.396	-198.942	2.396	-181.834	2.396	-225.339	2.396	-164.176	2.396	-163.532	2.396	-184.135
2.4	-193.791	2.4	-177.968	2.4	-221.476	2.4	-166.751	2.4	-162.245	2.4	-184.135
2.404	-193.147	2.404	-176.035	2.404	-221.476	2.404	-166.107	2.404	-164.176	2.404	-181.559
2.408	-193.147	2.408	-177.968	2.408	-224.696	2.408	-164.82	2.408	-164.176	2.408	-183.491
2.412	-192.503	2.412	-168.949	2.412	-224.696	2.412	-158.381	2.412	-164.82	2.412	-184.135
2.416	-191.86	2.416	-165.083	2.416	-222.12	2.416	-154.518	2.416	-160.957	2.416	-187.354
2.42	-187.353	2.42	-166.372	2.42	-219.545	2.42	-153.874	2.42	-162.245	2.42	-188.641
2.424	-181.558	2.424	-165.727	2.424	-219.545	2.424	-151.299	2.424	-164.176	2.424	-188.641
2.428	-181.558	2.428	-162.506	2.428	-219.545	2.428	-153.874	2.428	-165.464	2.428	-184.778
2.432	-180.915	2.432	-165.727	2.432	-220.189	2.432	-146.149	2.432	-167.395	2.432	-182.847
2.436	-178.983	2.436	-166.372	2.436	-219.545	2.436	-142.286	2.436	-165.464	2.436	-184.135
2.44	-181.558	2.44	-160.574	2.44	-215.038	2.44	-142.929	2.44	-160.313	2.44	-185.422
2.444	-173.833	2.444	-157.997	2.444	-208.6	2.444	-144.217	2.444	-159.025	2.444	-187.998
2.448	-173.189	2.448	-158.641	2.448	-208.6	2.448	-147.436	2.448	-159.669	2.448	-182.203
2.452	-171.901	2.452	-156.064	2.452	-204.737	2.452	-146.149	2.452	-157.094	2.452	-178.984
2.456	-174.476	2.456	-159.285	2.456	-206.668	2.456	-145.505	2.456	-160.313	2.456	-176.409
2.46	-177.052	2.46	-157.997	2.46	-206.668	2.46	-145.505	2.46	-157.094	2.46	-177.696
2.464	-174.476	2.464	-156.708	2.464	-198.942	2.464	-147.436	2.464	-151.299	2.464	-180.916
2.468	-168.682	2.468	-150.91	2.468	-195.08	2.468	-148.724	2.468	-153.231	2.468	-182.203
2.472	-165.463	2.472	-152.198	2.472	-195.08	2.472	-153.231	2.472	-157.738	2.472	-179.628
2.476	-166.107	2.476	-155.42	2.476	-193.792	2.476	-146.792	2.476	-163.532	2.476	-178.984
2.48	-162.244	2.48	-156.064	2.48	-195.723	2.48	-145.505	2.48	-172.546	2.48	-179.628
2.484	-162.888	2.484	-159.285	2.484	-198.299	2.484	-142.929	2.484	-179.628	2.484	-182.203
2.488	-155.805	2.488	-167.016	2.488	-194.436	2.488	-143.573	2.488	-188.641	2.488	-182.203
2.492	-151.299	2.492	-165.727	2.492	-191.217	2.492	-142.286	2.492	-202.806	2.492	-185.422
2.496	-149.367	2.496	-165.083	2.496	-194.436	2.496	-144.217	2.496	-216.97	2.496	-179.628
2.5	-149.367	2.5	-164.439	2.5	-193.792	2.5	-144.861	2.5	-228.559	2.5	-174.477
2.504	-151.299	2.504	-167.66	2.504	-193.792	2.504	-138.423	2.504	-236.285	2.504	-177.053
2.508	-151.299	2.508	-167.016	2.508	-188.641	2.508	-139.71	2.508	-236.928	2.508	-178.34
2.512	-149.367	2.512	-169.593	2.512	-182.847	2.512	-140.354	2.512	-236.928	2.512	-182.847
2.516	-148.723	2.516	-167.66	2.516	-181.559	2.516	-140.998	2.516	-238.86	2.516	-183.491
2.52	-150.655	2.52	-167.016	2.52	-180.915	2.52	-142.929	2.52	-236.928	2.52	-179.628
2.524	-151.943	2.524	-172.17	2.524	-184.134	2.524	-141.642	2.524	-242.079	2.524	-178.984
2.528	-157.737	2.528	-178.612	2.528	-186.71	2.528	-142.286	2.528	-236.285	2.528	-177.696
2.532	-156.449	2.532	-183.122	2.532	-186.066	2.532	-144.217	2.532	-229.846	2.532	-178.984
2.536	-154.518	2.536	-191.497	2.536	-189.285	2.536	-146.149	2.536	-229.203	2.536	-177.053
2.54	-153.23	2.54	-195.363	2.54	-194.436	2.54	-149.368	2.54	-228.559	2.54	-171.902
2.544	-153.874	2.544	-197.94	2.544	-197.011	2.544	-151.299	2.544	-227.271	2.544	-169.97
2.548	-151.943	2.548	-197.94	2.548	-202.805	2.548	-146.149	2.548	-221.477	2.548	-168.039
2.552	-153.874	2.552	-203.738	2.552	-203.449	2.552	-148.08	2.552	-218.257	2.552	-172.546
2.556	-151.299	2.556	-214.046	2.556	-199.586	2.556	-150.655	2.556	-208.6	2.556	-175.765
2.56	-145.504	2.56	-217.911	2.56	-196.367	2.56	-150.655	2.56	-202.806	2.56	-178.34
2.564	-146.148	2.564	-224.354	2.564	-197.011	2.564	-156.45	2.564	-200.23	2.564	-178.34
2.568	-148.08	2.568	-226.931	2.568	-194.436	2.568	-151.943	2.568	-197.655	2.568	-177.696
2.572	-152.586	2.572	-225.642	2.572	-194.436	2.572	-151.299	2.572	-193.792	2.572	-180.272
2.576	-153.23	2.576	-227.575	2.576	-190.573	2.576	-154.518	2.576	-187.354	2.576	-184.135
2.58	-156.449	2.58	-226.931	2.58	-184.134	2.58	-162.888	2.58	-184.778	2.58	-186.71
2.584	-157.737	2.584	-221.777	2.584	-181.559	2.584	-172.545	2.584	-182.203	2.584	-186.71
2.588	-162.244	2.588	-219.2	2.588	-178.984	2.588	-182.847	2.588	-182.203	2.588	-182.847
2.592	-166.75	2.592	-217.267	2.592	-179.628	2.592	-192.504	2.592	-182.203	2.592	-182.847
2.596	-169.326	2.596	-208.248	2.596	-175.765	2.596	-202.161	2.596	-181.559	2.596	-179.628
2.6	-170.613	2.6	-201.805	2.6	-173.189	2.6	-214.394	2.6	-176.409	2.6	-179.628
2.604	-164.175	2.604	-199.872	2.604	-168.683	2.604	-227.271	2.604	-177.696	2.604	-180.272
2.608	-157.737	2.608	-200.517	2.608	-164.82	2.608	-237.572	2.608	-178.984	2.608	-178.984
2.612	-154.518	2.612	-195.363	2.612	-164.82	2.612	-243.366	2.612	-179.628	2.612	-171.902
2.616	-152.586	2.616	-201.805	2.616	-166.751	2.616	-240.791	2.616	-182.847	2.616	-171.258
2.62	-153.23	2.62	-201.805	2.62	-168.683	2.62	-238.859	2.62	-180.915	2.62	-170.614
2.624	-151.299	2.624	-196.651	2.624	-162.888	2.624	-238.216	2.624	-177.696	2.624	-170.614
2.628	-146.792	2.628	-194.074	2.628	-161.601	2.628	-231.777	2.628	-177.696	2.628	-173.19
2.632	-148.723	2.632	-192.786	2.632	-163.532	2.632	-230.49	2.632	-180.915	2.632	-171.258
2.636	-153.874	2.636	-185.699	2.636	-164.176	2.636	-225.983	2.636	-180.915	2.636	-168.039
2.64	-159.025	2.64	-186.343	2.64	-168.683	2.64	-215.038	2.64	-181.559	2.64	-171.902
2.644	-165.463	2.644	-183.122	2.644	-164.176	2.644	-209.887	2.644	-175.765	2.644	-175.765
2.648	-166.75	2.648	-177.324	2.648	-158.381	2.648	-207.312	2.648	-175.121	2.648	-180.272
2.652	-165.463	2.652	-169.593	2.652	-157.738	2.652	-205.381	2.652	-175.765	2.652	-182.847
2.656	-165.463	2.656	-165.727	2.656	-159.669	2.656	-207.956	2.656	-176.409	2.656	-180.916
2.66	-167.394	2.66	-168.949	2.66	-160.957	2.66	-206.024	2.66	-179.628	2.66	-177.696
2.664	-165.463	2.664	-169.593	2.664	-166.107	2.664	-199.586	2.664	-177.696	2.664	-179.628
2.668	-166.75	2.668	-176.035	2.668	-166.751	2.668	-198.942	2.668	-173.19	2.668	-180.272
2.672	-159.025	2.672	-179.901	2.672	-166.751	2.672	-198.298	2.672	-171.902	2.672	-182.203
2.676	-155.162	2.676	-178.612	2.676	-168.683	2.676	-196.367	2.676	-171.902	2.676	-178.984
2.68	-158.381	2.68	-177.968	2.68	-170.614	2.68	-195.079	2.68	-171.258	2.68	-175.765
2.684	-158.381	2.684	-180.545	2.684	-170.614	2.684	-188.641	2.684	-171.258	2.684	-175.121
2.688	-163.531	2.688	-179.901	2.688	-169.326	2.688	-186.066	2.688	-168.683	2.688	-175.121
2.692	-167.394	2.692	-179.257	2.692	-163.532	2.692	-184.134	2.692	-162.888	2.692	-177.696
2.696	-171.257	2.696	-181.834	2.696	-162.244	2.696	-181.559	2.696	-159.025	2.696	-180.916
2.7	-182.846	2.7	-179.901	2.7	-164.82	2.7	-183.49	2.7	-162.245	2.7	-178.984
2.704	-192.503	2.704	-172.814	2.704	-166.751	2.704	-179.628	2.704	-164.176	2.704	-174.477
2.708	-207.955	2.708	-171.526	2.708	-172.546	2.708	-175.121	2.708	-165.464	2.708	-175.765
2.712	-220.832	2.712	-168.949	2.712	-176.409	2.712	-172.545	2.712	-165.464	2.712	-172.546
2.716	-227.914	2.716	-170.881	2.716	-184.134	2.716	-172.545	2.716	-165.464	2.716	-171.902
2.72	-234.352	2.72	-170.881	2.72	-192.504	2.72	-171.902	2.72	-168.039	2.72	-171.902
2.724	-238.859	2.724	-169.593	2.724	-201.518	2.724	-173.189	2.724	-168.683	2.724	-171.258
2.728	-240.79	2.728	-163.795	2.728	-211.175	2.728	-170.614	2.728	-171.258	2.728	-168.039
2.732	-241.434	2.732	-161.862	2.732	-222.12	2.732	-166.751	2.732	-170.614	2.732	-168.683
2.736	-238.859	2.736	-160.574	2.736	-225.983	2.736	-165.463	2.736	-168.039	2.736	-171.902
2.74	-231.133	2.74	-160.574	2.74	-225.339	2.74	-165.463	2.74	-163.532	2.74	-173.19
2.744	-225.338	2.744	-159.929	2.744	-228.559	2.744	-165.463	2.744	-163.532	2.744	-177.053
2.748	-220.188	2.748	-161.862	2.748	-230.49	2.748	-166.107	2.748	-161.601	2.748	-171.258
2.752	-216.969	2.752	-159.929	2.752	-229.202	2.752	-161.6	2.752	-162.245	2.752	-168.683
2.756	-217.613	2.756	-157.997	2.756	-226.627	2.756	-156.45	2.756	-160.957	2.756	-167.395
2.76	-214.393	2.76	-156.064	2.76	-220.189	2.76	-154.518	2.76	-157.094	2.76	-168.039
2.764	-211.818	2.764	-161.218	2.764	-211.819	2.764	-156.45	2.764	-155.162	2.764	-171.258
2.768	-207.311	2.768	-162.506	2.768	-205.381	2.768	-155.806	2.768	-158.382	2.768	-168.683
2.772	-206.668	2.772	-166.372	2.772	-204.093	2.772	-157.737	2.772	-160.313	2.772	-166.107
2.776	-204.092	2.776	-169.593	2.776	-200.874	2.776	-153.231	2.776	-166.107	2.776	-166.107
2.78	-204.736	2.78	-169.593	2.78	-200.23	2.78	-152.587	2.78	-164.176	2.78	-168.683
2.784	-200.229	2.784	-168.949	2.784	-195.08	2.784	-155.162	2.784	-163.532	2.784	-170.614
2.788	-192.503	2.788	-172.17	2.788	-191.217	2.788	-157.737	2.788	-167.395	2.788	-172.546
2.792	-187.997	2.792	-173.458	2.792	-189.929	2.792	-159.025	2.792	-175.765	2.792	-172.546
2.796	-188.641	2.796	-171.526	2.796	-194.436	2.796	-157.094	2.796	-183.491	2.796	-168.683
2.8	-190.572	2.8	-173.458	2.8	-193.792	2.8	-150.012	2.8	-195.724	2.8	-165.464
2.804	-189.284	2.804	-172.814	2.804	-195.723	2.804	-150.012	2.804	-203.449	2.804	-168.039
2.808	-192.503	2.808	-170.237	2.808	-188.641	2.808	-146.792	2.808	-216.97	2.808	-167.395
2.812	-191.216	2.812	-170.237	2.812	-190.573	2.812	-150.012	2.812	-233.065	2.812	-168.683
2.816	-195.723	2.816	-171.526	2.816	-189.929	2.816	-152.587	2.816	-248.517	2.816	-167.395
2.82	-197.654	2.82	-174.747	2.82	-186.71	2.82	-147.436	2.82	-261.394	2.82	-169.327
2.824	-198.942	2.824	-176.68	2.824	-187.997	2.824	-143.573	2.824	-267.188	2.824	-171.258
2.828	-200.873	2.828	-177.968	2.828	-180.915	2.828	-143.573	2.828	-267.188	2.828	-173.833
2.832	-193.147	2.832	-175.391	2.832	-171.902	2.832	-144.217	2.832	-265.257	2.832	-178.34
2.836	-188.641	2.836	-173.458	2.836	-169.326	2.836	-145.505	2.836	-262.682	2.836	-179.628
2.84	-185.421	2.84	-170.237	2.84	-169.326	2.84	-148.08	2.84	-258.819	2.84	-175.121
2.844	-182.846	2.844	-172.814	2.844	-167.395	2.844	-147.436	2.844	-253.668	2.844	-173.19
2.848	-180.271	2.848	-170.881	2.848	-164.82	2.848	-145.505	2.848	-245.298	2.848	-169.97
2.852	-177.052	2.852	-174.103	2.852	-160.313	2.852	-147.436	2.852	-236.928	2.852	-168.683
2.856	-169.326	2.856	-177.324	2.856	-157.094	2.856	-152.587	2.856	-232.422	2.856	-169.327
2.86	-168.682	2.86	-179.257	2.86	-157.094	2.86	-157.737	2.86	-228.559	2.86	-168.039
2.864	-171.257	2.864	-180.545	2.864	-159.025	2.864	-164.176	2.864	-229.203	2.864	-164.82
2.868	-171.901	2.868	-192.786	2.868	-161.601	2.868	-161.6	2.868	-227.271	2.868	-166.751
2.872	-176.408	2.872	-204.382	2.872	-159.669	2.872	-161.6	2.872	-225.983	2.872	-171.258
2.876	-171.257	2.876	-219.844	2.876	-157.094	2.876	-164.176	2.876	-219.545	2.876	-177.696
2.88	-168.682	2.88	-237.239	2.88	-157.094	2.88	-164.82	2.88	-218.901	2.88	-187.354
2.884	-169.326	2.884	-251.412	2.884	-159.025	2.884	-166.751	2.884	-218.901	2.884	-191.861
2.888	-169.326	2.888	-256.566	2.888	-157.094	2.888	-166.751	2.888	-216.97	2.888	-200.874
2.892	-167.394	2.892	-268.162	2.892	-159.669	2.892	-165.463	2.892	-216.326	2.892	-213.751
2.896	-168.038	2.896	-275.893	2.896	-155.162	2.896	-168.682	2.896	-209.888	2.896	-230.49
2.9	-162.244	2.9	-280.403	2.9	-149.368	2.9	-177.052	2.9	-204.093	2.9	-246.586
2.904	-159.668	2.904	-282.98	2.904	-146.149	2.904	-185.422	2.904	-202.162	2.904	-258.819
2.908	-161.6	2.908	-279.114	2.908	-148.724	2.908	-198.942	2.908	-203.449	2.908	-267.832
2.912	-160.956	2.912	-268.807	2.912	-153.231	2.912	-206.668	2.912	-204.737	2.912	-272.339
2.916	-161.6	2.916	-255.922	2.916	-153.231	2.916	-209.887	2.916	-199.586	2.916	-281.996
2.92	-159.668	2.92	-246.258	2.92	-155.162	2.92	-221.476	2.92	-197.655	2.92	-287.147
2.924	-159.025	2.924	-239.171	2.924	-154.518	2.924	-231.134	2.924	-194.436	2.924	-287.791
2.928	-158.381	2.928	-230.152	2.928	-159.025	2.928	-236.928	2.928	-193.792	2.928	-286.503
2.932	-162.888	2.932	-223.709	2.932	-164.82	2.932	-240.147	2.932	-197.011	2.932	-277.49
2.936	-166.107	2.936	-215.979	2.936	-167.395	2.936	-237.572	2.936	-198.943	2.936	-268.476
2.94	-170.613	2.94	-206.959	2.94	-172.546	2.94	-236.928	2.94	-195.08	2.94	-263.969
2.944	-168.038	2.944	-199.228	2.944	-167.395	2.944	-236.284	2.944	-189.929	2.944	-256.243
2.948	-168.038	2.948	-196.651	2.948	-167.395	2.948	-239.503	2.948	-191.861	2.948	-250.449
2.952	-166.75	2.952	-191.497	2.952	-168.039	2.952	-237.572	2.952	-191.861	2.952	-242.079
2.956	-169.326	2.956	-192.786	2.956	-171.902	2.956	-236.284	2.956	-191.217	2.956	-235.641
2.96	-169.97	2.96	-191.497	2.96	-173.189	2.96	-231.134	2.96	-193.148	2.96	-231.134
2.964	-170.613	2.964	-187.632	2.964	-171.902	2.964	-225.983	2.964	-186.066	2.964	-229.846
2.968	-171.257	2.968	-183.766	2.968	-164.176	2.968	-221.476	2.968	-182.203	2.968	-229.846
2.972	-168.682	2.972	-186.343	2.972	-163.532	2.972	-218.257	2.972	-184.135	2.972	-229.846
2.976	-171.257	2.976	-189.565	2.976	-161.601	2.976	-217.613	2.976	-186.066	2.976	-224.052
2.98	-173.833	2.98	-190.853	2.98	-161.601	2.98	-212.463	2.98	-187.354	2.98	-216.97
2.984	-175.12	2.984	-192.786	2.984	-164.82	2.984	-203.449	2.984	-184.778	2.984	-213.751
2.988	-177.052	2.988	-196.651	2.988	-162.244	2.988	-199.586	2.988	-182.203	2.988	-211.819
2.992	-177.695	2.992	-195.363	2.992	-158.381	2.992	-196.367	2.992	-182.203	2.992	-207.312
2.996	-177.052	2.996	-194.074	2.996	-160.313	2.996	-193.792	2.996	-185.422	2.996	-204.737
3	-178.983	3	-197.295	3	-162.888	3	-193.148	3	-189.929	3	-196.367
3.004	-180.915	3.004	-194.074	3.004	-168.039	3.004	-189.285	3.004	-193.792	3.004	-188.641
3.008	-181.558	3.008	-198.584	3.008	-173.189	3.008	-184.778	3.008	-193.148	3.008	-184.135
3.012	-179.627	3.012	-200.517	3.012	-174.477	3.012	-183.49	3.012	-189.285	3.012	-181.559
3.016	-172.545	3.016	-194.718	3.016	-177.052	3.016	-187.997	3.016	-191.217	3.016	-180.916
3.02	-170.613	3.02	-190.209	3.02	-180.915	3.02	-187.353	3.02	-191.861	3.02	-174.477
3.024	-171.257	3.024	-190.853	3.024	-184.778	3.024	-191.86	3.024	-195.08	3.024	-169.327
3.028	-172.545	3.028	-190.209	3.028	-189.929	3.028	-187.353	3.028	-194.436	3.028	-166.107
3.032	-175.764	3.032	-192.786	3.032	-189.285	3.032	-184.134	3.032	-191.861	3.032	-168.039
3.036	-177.052	3.036	-193.43	3.036	-189.929	3.036	-182.847	3.036	-187.998	3.036	-171.258
3.04	-176.408	3.04	-194.074	3.04	-192.504	3.04	-182.203	3.04	-186.066	3.04	-177.696
3.044	-181.558	3.044	-192.786	3.044	-198.299	3.044	-183.49	3.044	-188.641	3.044	-179.628
3.048	-186.065	3.048	-190.853	3.048	-204.737	3.048	-178.34	3.048	-191.217	3.048	-177.053
3.052	-191.216	3.052	-193.43	3.052	-215.038	3.052	-175.765	3.052	-192.504	3.052	-180.272
3.056	-198.942	3.056	-192.786	3.056	-220.833	3.056	-175.121	3.056	-189.929	3.056	-184.778
3.06	-198.298	3.06	-193.43	3.06	-223.408	3.06	-175.121	3.06	-187.354	3.06	-186.066
3.064	-202.805	3.064	-197.295	3.064	-230.49	3.064	-175.121	3.064	-187.998	3.064	-189.929
3.068	-210.531	3.068	-196.007	3.068	-236.284	3.068	-176.408	3.068	-188.641	3.068	-187.354
3.072	-222.119	3.072	-188.276	3.072	-242.079	3.072	-174.477	3.072	-187.354	3.072	-183.491
3.076	-232.421	3.076	-184.411	3.076	-247.873	3.076	-170.614	3.076	-186.71	3.076	-182.847
3.08	-240.146	3.08	-186.343	3.08	-247.229	3.08	-168.682	3.08	-180.272	3.08	-184.135
3.084	-245.297	3.084	-183.766	3.084	-242.079	3.084	-168.682	3.084	-177.696	3.084	-185.422
3.088	-251.091	3.088	-185.699	3.088	-241.435	3.088	-171.258	3.088	-176.409	3.088	-187.998
3.092	-254.954	3.092	-184.411	3.092	-238.216	3.092	-171.258	3.092	-175.765	3.092	-182.847
3.096	-255.598	3.096	-177.324	3.096	-232.421	3.096	-170.614	3.096	-178.34	3.096	-181.559
3.1	-258.173	3.1	-173.458	3.1	-228.559	3.1	-166.107	3.1	-171.902	3.1	-180.272
3.104	-249.16	3.104	-170.237	3.104	-217.613	3.104	-166.751	3.104	-171.258	3.104	-180.916
3.108	-240.79	3.108	-166.372	3.108	-207.956	3.108	-166.751	3.108	-173.19	3.108	-181.559
3.112	-237.571	3.112	-164.439	3.112	-204.737	3.112	-165.463	3.112	-177.696	3.112	-177.053
3.116	-233.708	3.116	-162.506	3.116	-204.093	3.116	-164.82	3.116	-181.559	3.116	-172.546
3.12	-229.201	3.12	-158.641	3.12	-204.737	3.12	-158.381	3.12	-183.491	3.12	-169.97
3.124	-228.558	3.124	-152.198	3.124	-202.805	3.124	-157.737	3.124	-180.272	3.124	-169.97
3.128	-222.119	3.128	-153.487	3.128	-197.655	3.128	-160.313	3.128	-175.765	3.128	-171.902
3.132	-217.613	3.132	-158.641	3.132	-197.011	3.132	-163.532	3.132	-176.409	3.132	-173.833
3.136	-218.256	3.136	-161.218	3.136	-197.011	3.136	-168.039	3.136	-174.477	3.136	-172.546
3.14	-218.256	3.14	-168.949	3.14	-199.586	3.14	-171.902	3.14	-173.833	3.14	-169.97
3.144	-216.325	3.144	-175.391	3.144	-200.874	3.144	-173.189	3.144	-167.395	3.144	-169.327
3.148	-211.174	3.148	-175.391	3.148	-195.723	3.148	-177.052	3.148	-162.245	3.148	-169.327
3.152	-206.024	3.152	-178.612	3.152	-189.285	3.152	-182.203	3.152	-158.382	3.152	-169.327
3.156	-202.805	3.156	-181.189	3.156	-185.422	3.156	-185.422	3.156	-157.094	3.156	-165.464
3.16	-203.448	3.16	-183.766	3.16	-184.134	3.16	-189.929	3.16	-158.382	3.16	-161.601
3.164	-201.517	3.164	-180.545	3.164	-182.203	3.164	-181.559	3.164	-161.601	3.164	-156.45
3.168	-204.736	3.168	-181.834	3.168	-182.847	3.168	-180.271	3.168	-159.025	3.168	-157.738
3.172	-201.517	3.172	-183.122	3.172	-178.34	3.172	-178.34	3.172	-155.806	3.172	-158.382
3.176	-198.942	3.176	-182.478	3.176	-175.765	3.176	-175.765	3.176	-154.519	3.176	-160.957
3.18	-197.654	3.18	-184.411	3.18	-177.052	3.18	-177.696	3.18	-155.806	3.18	-164.82
3.184	-195.079	3.184	-188.92	3.184	-177.696	3.184	-175.765	3.184	-158.382	3.184	-160.313
3.188	-193.791	3.188	-190.209	3.188	-179.628	3.188	-173.189	3.188	-158.382	3.188	-158.382
3.192	-191.216	3.192	-189.565	3.192	-175.765	3.192	-168.682	3.192	-159.025	3.192	-160.313
3.196	-187.353	3.196	-192.786	3.196	-173.833	3.196	-170.614	3.196	-158.382	3.196	-160.313
3.2	-182.846	3.2	-190.209	3.2	-170.614	3.2	-171.902	3.2	-163.532	3.2	-162.888
3.204	-179.627	3.204	-185.699	3.204	-167.395	3.204	-169.326	3.204	-166.751	3.204	-160.957
3.208	-180.271	3.208	-186.343	3.208	-168.683	3.208	-173.833	3.208	-171.902	3.208	-156.45
3.212	-179.627	3.212	-186.988	3.212	-169.326	3.212	-167.395	3.212	-176.409	3.212	-156.45
3.216	-178.983	3.216	-187.632	3.216	-166.107	3.216	-165.463	3.216	-170.614	3.216	-160.957
3.22	-177.052	3.22	-190.853	3.22	-162.888	3.22	-162.888	3.22	-168.683	3.22	-162.888
3.224	-175.764	3.224	-190.209	3.224	-162.244	3.224	-162.244	3.224	-168.683	3.224	-168.683
3.228	-175.764	3.228	-186.343	3.228	-163.532	3.228	-161.6	3.228	-167.395	3.228	-169.327
3.232	-175.764	3.232	-183.766	3.232	-164.82	3.232	-159.669	3.232	-167.395	3.232	-167.395
3.236	-177.695	3.236	-181.834	3.236	-166.107	3.236	-157.094	3.236	-168.683	3.236	-169.327
3.24	-178.983	3.24	-181.189	3.24	-164.176	3.24	-153.874	3.24	-165.464	3.24	-171.258
3.244	-174.476	3.244	-179.257	3.244	-161.601	3.244	-155.806	3.244	-168.039	3.244	-173.833
3.248	-177.052	3.248	-181.834	3.248	-162.244	3.248	-158.381	3.248	-171.902	3.248	-173.19
3.252	-182.202	3.252	-177.968	3.252	-161.601	3.252	-161.6	3.252	-175.765	3.252	-172.546
3.256	-184.134	3.256	-172.17	3.256	-162.244	3.256	-159.669	3.256	-178.34	3.256	-171.258
3.26	-188.641	3.26	-168.949	3.26	-164.176	3.26	-155.162	3.26	-176.409	3.26	-171.902
3.264	-188.641	3.264	-168.949	3.264	-160.313	3.264	-162.244	3.264	-171.902	3.264	-175.765
3.268	-184.134	3.268	-168.304	3.268	-157.094	3.268	-164.82	3.268	-169.327	3.268	-180.916
3.272	-182.846	3.272	-173.458	3.272	-159.025	3.272	-166.751	3.272	-168.683	3.272	-184.135
3.276	-182.846	3.276	-175.391	3.276	-159.669	3.276	-168.682	3.276	-170.614	3.276	-182.203
3.28	-182.202	3.28	-173.458	3.28	-163.532	3.28	-166.107	3.28	-173.833	3.28	-183.491
3.284	-182.202	3.284	-170.237	3.284	-162.244	3.284	-161.6	3.284	-170.614	3.284	-187.354
3.288	-173.833	3.288	-172.814	3.288	-159.025	3.288	-160.313	3.288	-175.121	3.288	-189.929
3.292	-170.613	3.292	-175.391	3.292	-159.669	3.292	-160.313	3.292	-178.34	3.292	-193.792
3.296	-168.682	3.296	-176.68	3.296	-160.313	3.296	-162.888	3.296	-180.915	3.296	-195.724
3.3	-168.038	3.3	-177.324	3.3	-161.601	3.3	-157.737	3.3	-186.71	3.3	-189.929
3.304	-170.613	3.304	-175.391	3.304	-166.751	3.304	-156.45	3.304	-186.066	3.304	-187.998
3.308	-167.394	3.308	-167.016	3.308	-164.82	3.308	-154.518	3.308	-180.915	3.308	-187.998
3.312	-163.531	3.312	-163.15	3.312	-162.244	3.312	-157.737	3.312	-178.34	3.312	-185.422
3.316	-166.107	3.316	-161.218	3.316	-166.751	3.316	-161.6	3.316	-177.053	3.316	-186.71
3.32	-170.613	3.32	-158.641	3.32	-171.258	3.32	-166.751	3.32	-175.121	3.32	-175.765
3.324	-170.613	3.324	-160.574	3.324	-177.052	3.324	-169.326	3.324	-176.409	3.324	-168.683
3.328	-176.408	3.328	-159.929	3.328	-182.847	3.328	-168.039	3.328	-175.121	3.328	-164.176
3.332	-174.476	3.332	-156.708	3.332	-182.847	3.332	-171.902	3.332	-170.614	3.332	-162.888
3.336	-172.545	3.336	-154.775	3.336	-180.915	3.336	-177.052	3.336	-169.327	3.336	-163.532
3.34	-171.257	3.34	-156.708	3.34	-180.272	3.34	-185.422	3.34	-171.258	3.34	-165.464
3.344	-171.257	3.344	-162.506	3.344	-179.628	3.344	-198.298	3.344	-175.121	3.344	-166.107
3.348	-169.326	3.348	-165.083	3.348	-178.984	3.348	-203.449	3.348	-177.053	3.348	-169.327
3.352	-167.394	3.352	-173.458	3.352	-175.765	3.352	-209.244	3.352	-176.409	3.352	-175.121
3.356	-161.6	3.356	-175.391	3.356	-169.97	3.356	-216.326	3.356	-176.409	3.356	-183.491
3.36	-160.312	3.36	-178.612	3.36	-168.683	3.36	-225.339	3.36	-175.765	3.36	-186.71
3.364	-161.6	3.364	-181.834	3.364	-169.97	3.364	-233.065	3.364	-178.984	3.364	-189.285
3.368	-162.244	3.368	-182.478	3.368	-167.395	3.368	-239.503	3.368	-181.559	3.368	-188.641
3.372	-162.244	3.372	-181.834	3.372	-171.258	3.372	-239.503	3.372	-186.066	3.372	-187.354
3.376	-157.093	3.376	-184.411	3.376	-168.683	3.376	-240.147	3.376	-179.628	3.376	-185.422
3.38	-153.874	3.38	-186.343	3.38	-164.176	3.38	-243.366	3.38	-176.409	3.38	-185.422
3.384	-151.299	3.384	-181.189	3.384	-160.313	3.384	-247.229	3.384	-177.696	3.384	-186.066
3.388	-150.011	3.388	-175.391	3.388	-159.025	3.388	-250.448	3.388	-173.19	3.388	-184.778
3.392	-151.299	3.392	-174.747	3.392	-158.381	3.392	-252.38	3.392	-172.546	3.392	-181.559
3.396	-155.805	3.396	-170.237	3.396	-157.738	3.396	-245.942	3.396	-171.258	3.396	-179.628
3.4	-157.737	3.4	-167.66	3.4	-155.806	3.4	-245.298	3.4	-163.532	3.4	-180.272
3.404	-162.888	3.404	-164.439	3.404	-148.724	3.404	-242.722	3.404	-161.601	3.404	-182.203
3.408	-165.463	3.408	-162.506	3.408	-152.587	3.408	-242.079	3.408	-164.176	3.408	-184.135
3.412	-171.257	3.412	-157.997	3.412	-154.518	3.412	-242.079	3.412	-168.683	3.412	-182.203
3.416	-175.12	3.416	-155.42	3.416	-157.738	3.416	-234.353	3.416	-176.409	3.416	-175.765
3.42	-177.052	3.42	-154.131	3.42	-162.888	3.42	-229.846	3.42	-178.984	3.42	-175.765
3.424	-173.189	3.424	-155.42	3.424	-158.381	3.424	-223.408	3.424	-181.559	3.424	-174.477
3.428	-170.613	3.428	-157.352	3.428	-158.381	3.428	-219.545	3.428	-184.778	3.428	-177.053
3.432	-169.97	3.432	-167.016	3.432	-160.957	3.432	-216.969	3.432	-188.641	3.432	-178.984
3.436	-167.394	3.436	-169.593	3.436	-162.888	3.436	-213.75	3.436	-188.641	3.436	-175.765
3.44	-169.326	3.44	-168.949	3.44	-166.107	3.44	-211.175	3.44	-189.929	3.44	-175.121
3.444	-168.682	3.444	-170.237	3.444	-163.532	3.444	-204.737	3.444	-186.066	3.444	-176.409
3.448	-165.463	3.448	-176.68	3.448	-160.313	3.448	-206.024	3.448	-184.135	3.448	-179.628
3.452	-162.244	3.452	-177.324	3.452	-155.162	3.452	-204.093	3.452	-186.066	3.452	-181.559
3.456	-164.819	3.456	-183.122	3.456	-156.45	3.456	-203.449	3.456	-186.71	3.456	-177.053
3.46	-166.107	3.46	-185.699	3.46	-155.806	3.46	-204.737	3.46	-188.641	3.46	-175.121
3.464	-166.75	3.464	-183.122	3.464	-155.806	3.464	-197.011	3.464	-187.998	3.464	-171.258
3.468	-166.75	3.468	-179.901	3.468	-148.724	3.468	-191.86	3.468	-182.203	3.468	-171.258
3.472	-162.244	3.472	-177.968	3.472	-146.793	3.472	-191.86	3.472	-180.915	3.472	-169.97
3.476	-160.956	3.476	-177.324	3.476	-145.505	3.476	-191.86	3.476	-178.984	3.476	-173.19
3.48	-164.819	3.48	-173.458	3.48	-148.08	3.48	-192.504	3.48	-180.272	3.48	-172.546
3.484	-168.682	3.484	-176.68	3.484	-155.162	3.484	-193.148	3.484	-180.915	3.484	-168.039
3.488	-173.833	3.488	-176.68	3.488	-159.669	3.488	-189.285	3.488	-178.34	3.488	-169.327
3.492	-173.189	3.492	-174.103	3.492	-155.806	3.492	-186.71	3.492	-172.546	3.492	-169.327
3.496	-173.833	3.496	-173.458	3.496	-156.45	3.496	-190.573	3.496	-169.97	3.496	-169.327
3.5	-177.695	3.5	-176.68	3.5	-157.738	3.5	-191.216	3.5	-170.614	3.5	-168.039
3.504	-178.983	3.504	-179.257	3.504	-158.381	3.504	-194.436	3.504	-169.97	3.504	-166.107
3.508	-178.983	3.508	-181.189	3.508	-160.313	3.508	-187.997	3.508	-169.97	3.508	-164.176
3.512	-180.915	3.512	-181.189	3.512	-158.381	3.512	-182.847	3.512	-169.327	3.512	-164.176
3.516	-175.12	3.516	-177.968	3.516	-156.45	3.516	-182.203	3.516	-165.464	3.516	-171.258
3.52	-175.764	3.52	-176.035	3.52	-153.875	3.52	-178.984	3.52	-164.176	3.52	-171.902
3.524	-184.134	3.524	-179.901	3.524	-157.094	3.524	-181.559	3.524	-166.107	3.524	-175.765
3.528	-192.503	3.528	-184.411	3.528	-160.313	3.528	-180.915	3.528	-166.751	3.528	-171.258
3.532	-206.024	3.532	-185.055	3.532	-164.82	3.532	-178.34	3.532	-168.683	3.532	-170.614
3.536	-219.544	3.536	-187.632	3.536	-166.751	3.536	-177.696	3.536	-166.107	3.536	-169.97
3.54	-229.845	3.54	-185.055	3.54	-166.107	3.54	-181.559	3.54	-166.751	3.54	-171.258
3.544	-245.297	3.544	-180.545	3.544	-165.464	3.544	-183.49	3.544	-168.039	3.544	-177.696
3.548	-258.817	3.548	-178.612	3.548	-165.464	3.548	-187.353	3.548	-173.833	3.548	-175.765
3.552	-269.118	3.552	-179.901	3.552	-168.039	3.552	-189.929	3.552	-178.984	3.552	-173.19
3.556	-276.844	3.556	-178.612	3.556	-166.107	3.556	-189.285	3.556	-180.915	3.556	-172.546
3.56	-276.844	3.56	-177.324	3.56	-162.888	3.56	-186.066	3.56	-177.696	3.56	-173.19
3.564	-273.625	3.564	-180.545	3.564	-160.313	3.564	-186.71	3.564	-173.833	3.564	-175.121
3.568	-269.118	3.568	-177.324	3.568	-160.313	3.568	-187.997	3.568	-173.19	3.568	-175.121
3.572	-263.324	3.572	-172.814	3.572	-162.244	3.572	-191.216	3.572	-169.327	3.572	-172.546
3.576	-256.242	3.576	-172.814	3.576	-164.82	3.576	-193.148	3.576	-171.902	3.576	-168.683
3.58	-245.941	3.58	-171.526	3.58	-170.614	3.58	-191.216	3.58	-164.82	3.58	-168.039
3.584	-236.283	3.584	-173.458	3.584	-164.82	3.584	-191.216	3.584	-158.382	3.584	-170.614
3.588	-229.845	3.588	-174.103	3.588	-162.244	3.588	-193.148	3.588	-156.45	3.588	-172.546
3.592	-225.982	3.592	-175.391	3.592	-164.176	3.592	-194.436	3.592	-156.45	3.592	-173.19
3.596	-224.051	3.596	-174.747	3.596	-160.313	3.596	-195.079	3.596	-157.738	3.596	-172.546
3.6	-224.051	3.6	-171.526	3.6	-161.601	3.6	-187.997	3.6	-157.094	3.6	-171.902
3.604	-219.544	3.604	-175.391	3.604	-160.313	3.604	-182.203	3.604	-156.45	3.604	-173.19
3.608	-215.681	3.608	-179.901	3.608	-153.231	3.608	-179.628	3.608	-154.519	3.608	-175.765
3.612	-211.174	3.612	-181.189	3.612	-153.231	3.612	-180.271	3.612	-155.162	3.612	-177.053
3.616	-207.311	3.616	-186.988	3.616	-154.518	3.616	-180.271	3.616	-159.025	3.616	-181.559
3.62	-204.092	3.62	-188.276	3.62	-159.669	3.62	-182.203	3.62	-162.245	3.62	-175.121
3.624	-204.092	3.624	-183.122	3.624	-162.244	3.624	-178.34	3.624	-164.82	3.624	-171.258
3.628	-197.654	3.628	-180.545	3.628	-159.669	3.628	-178.34	3.628	-166.751	3.628	-169.327
3.632	-193.791	3.632	-179.901	3.632	-158.381	3.632	-182.203	3.632	-168.039	3.632	-168.683
3.636	-191.216	3.636	-176.68	3.636	-157.094	3.636	-183.49	3.636	-170.614	3.636	-169.97
3.64	-193.791	3.64	-178.612	3.64	-159.669	3.64	-186.066	3.64	-171.258	3.64	-169.97
3.644	-196.366	3.644	-179.257	3.644	-159.669	3.644	-180.915	3.644	-175.121	3.644	-167.395
3.648	-198.298	3.648	-172.17	3.648	-160.957	3.648	-178.34	3.648	-176.409	3.648	-167.395
3.652	-197.01	3.652	-168.304	3.652	-154.518	3.652	-174.477	3.652	-172.546	3.652	-169.97
3.656	-192.503	3.656	-168.304	3.656	-151.943	3.656	-174.477	3.656	-173.833	3.656	-169.97
3.66	-191.86	3.66	-168.949	3.66	-153.875	3.66	-175.121	3.66	-175.121	3.66	-172.546
3.664	-189.284	3.664	-167.66	3.664	-152.587	3.664	-178.34	3.664	-175.765	3.664	-166.107
3.668	-187.997	3.668	-170.237	3.668	-159.025	3.668	-179.628	3.668	-177.053	3.668	-160.313
3.672	-186.065	3.672	-168.949	3.672	-159.025	3.672	-177.052	3.672	-175.121	3.672	-157.094
3.676	-179.627	3.676	-165.083	3.676	-161.601	3.676	-175.121	3.676	-171.258	3.676	-155.806
3.68	-175.12	3.68	-162.506	3.68	-164.176	3.68	-176.408	3.68	-173.19	3.68	-159.025
3.684	-175.12	3.684	-165.727	3.684	-166.751	3.684	-173.189	3.684	-176.409	3.684	-158.382
3.688	-178.983	3.688	-165.727	3.688	-170.614	3.688	-172.545	3.688	-177.053	3.688	-158.382
3.692	-180.271	3.692	-170.237	3.692	-174.477	3.692	-166.107	3.692	-183.491	3.692	-160.957
3.696	-179.627	3.696	-172.17	3.696	-175.765	3.696	-159.669	3.696	-181.559	3.696	-162.888
3.7	-174.476	3.7	-168.949	3.7	-171.902	3.7	-156.45	3.7	-182.203	3.7	-169.327
3.704	-173.189	3.704	-165.727	3.704	-168.039	3.704	-157.737	3.704	-186.066	3.704	-171.902
3.708	-174.476	3.708	-165.083	3.708	-169.326	3.708	-159.025	3.708	-188.641	3.708	-175.765
3.712	-175.764	3.712	-164.439	3.712	-168.683	3.712	-162.888	3.712	-193.792	3.712	-172.546
3.716	-175.12	3.716	-160.574	3.716	-167.395	3.716	-163.532	3.716	-189.285	3.716	-170.614
3.72	-171.901	3.72	-160.574	3.72	-166.107	3.72	-163.532	3.72	-186.066	3.72	-173.833
3.724	-165.463	3.724	-159.285	3.724	-163.532	3.724	-168.682	3.724	-184.135	3.724	-176.409
3.728	-167.394	3.728	-153.487	3.728	-163.532	3.728	-171.902	3.728	-180.915	3.728	-182.203
3.732	-166.75	3.732	-152.198	3.732	-164.82	3.732	-176.408	3.732	-178.984	3.732	-183.491
3.736	-169.97	3.736	-156.064	3.736	-164.176	3.736	-175.765	3.736	-178.984	3.736	-180.272
3.74	-175.764	3.74	-157.997	3.74	-166.751	3.74	-169.326	3.74	-176.409	3.74	-181.559
3.744	-172.545	3.744	-159.285	3.744	-163.532	3.744	-168.682	3.744	-172.546	3.744	-184.778
3.748	-173.833	3.748	-165.727	3.748	-160.957	3.748	-171.258	3.748	-171.258	3.748	-183.491
3.752	-175.12	3.752	-165.083	3.752	-164.82	3.752	-169.326	3.752	-175.765	3.752	-185.422
3.756	-175.12	3.756	-161.862	3.756	-169.97	3.756	-171.902	3.756	-180.915	3.756	-182.847
3.76	-174.476	3.76	-163.15	3.76	-175.121	3.76	-169.97	3.76	-182.847	3.76	-180.272
3.764	-169.97	3.764	-165.083	3.764	-180.272	3.764	-167.395	3.764	-182.203	3.764	-180.272
3.768	-162.244	3.768	-165.727	3.768	-179.628	3.768	-165.463	3.768	-180.272	3.768	-180.916
3.772	-159.668	3.772	-170.881	3.772	-182.847	3.772	-166.751	3.772	-179.628	3.772	-181.559
3.776	-161.6	3.776	-174.747	3.776	-187.354	3.776	-168.039	3.776	-178.34	3.776	-180.272
3.78	-161.6	3.78	-173.458	3.78	-188.641	3.78	-166.107	3.78	-177.696	3.78	-174.477
3.784	-167.394	3.784	-172.814	3.784	-193.792	3.784	-165.463	3.784	-175.765	3.784	-169.327
3.788	-168.682	3.788	-176.035	3.788	-189.929	3.788	-162.244	3.788	-170.614	3.788	-167.395
3.792	-168.682	3.792	-178.612	3.792	-186.066	3.792	-161.6	3.792	-166.107	3.792	-167.395
3.796	-173.833	3.796	-180.545	3.796	-185.422	3.796	-163.532	3.796	-166.107	3.796	-168.683
3.8	-176.408	3.8	-184.411	3.8	-187.354	3.8	-166.751	3.8	-164.176	3.8	-165.464
3.804	-178.339	3.804	-186.343	3.804	-187.354	3.804	-168.682	3.804	-166.751	3.804	-163.532
3.808	-178.339	3.808	-181.834	3.808	-186.71	3.808	-166.751	3.808	-164.82	3.808	-162.245
3.812	-172.545	3.812	-180.545	3.812	-184.134	3.812	-166.751	3.812	-160.313	3.812	-162.245
3.816	-168.682	3.816	-181.189	3.816	-182.847	3.816	-169.326	3.816	-159.669	3.816	-164.176
3.82	-163.531	3.82	-177.968	3.82	-180.915	3.82	-169.97	3.82	-161.601	3.82	-165.464
3.824	-161.6	3.824	-177.324	3.824	-185.422	3.824	-170.614	3.824	-161.601	3.824	-166.107
3.828	-161.6	3.828	-178.612	3.828	-189.285	3.828	-168.682	3.828	-165.464	3.828	-161.601
3.832	-156.449	3.832	-177.968	3.832	-187.354	3.832	-161.6	3.832	-163.532	3.832	-161.601
3.836	-156.449	3.836	-179.901	3.836	-183.491	3.836	-158.381	3.836	-162.245	3.836	-163.532
3.84	-155.805	3.84	-182.478	3.84	-182.203	3.84	-159.669	3.84	-164.82	3.84	-163.532
3.844	-159.025	3.844	-190.209	3.844	-182.203	3.844	-159.669	3.844	-171.258	3.844	-168.683
3.848	-162.888	3.848	-195.363	3.848	-180.272	3.848	-161.6	3.848	-176.409	3.848	-164.176
3.852	-169.326	3.852	-200.517	3.852	-180.915	3.852	-157.737	3.852	-180.272	3.852	-162.245
3.856	-169.97	3.856	-202.449	3.856	-176.409	3.856	-157.094	3.856	-178.34	3.856	-163.532
3.86	-166.75	3.86	-196.007	3.86	-168.039	3.86	-159.669	3.86	-178.34	3.86	-165.464
3.864	-166.75	3.864	-193.43	3.864	-161.601	3.864	-163.532	3.864	-179.628	3.864	-170.614
3.868	-165.463	3.868	-188.92	3.868	-160.957	3.868	-170.614	3.868	-181.559	3.868	-175.121
3.872	-164.175	3.872	-186.343	3.872	-160.313	3.872	-173.189	3.872	-184.778	3.872	-173.19
3.876	-162.888	3.876	-182.478	3.876	-160.957	3.876	-171.902	3.876	-185.422	3.876	-172.546
3.88	-162.244	3.88	-180.545	3.88	-160.957	3.88	-169.97	3.88	-182.847	3.88	-173.19
3.884	-157.737	3.884	-174.103	3.884	-155.806	3.884	-173.189	3.884	-182.203	3.884	-172.546
3.888	-155.805	3.888	-168.304	3.888	-158.381	3.888	-173.833	3.888	-184.135	3.888	-170.614
3.892	-160.312	3.892	-168.304	3.892	-162.244	3.892	-178.34	3.892	-185.422	3.892	-166.751
3.896	-161.6	3.896	-174.103	3.896	-166.107	3.896	-178.984	3.896	-188.641	3.896	-159.669
3.9	-164.175	3.9	-178.612	3.9	-170.614	3.9	-176.408	3.9	-186.066	3.9	-155.806
3.904	-164.175	3.904	-183.122	3.904	-167.395	3.904	-174.477	3.904	-184.778	3.904	-155.806
3.908	-162.888	3.908	-187.632	3.908	-167.395	3.908	-175.765	3.908	-187.998	3.908	-154.519
3.912	-165.463	3.912	-185.699	3.912	-169.326	3.912	-175.121	3.912	-193.148	3.912	-160.957
3.916	-168.682	3.916	-185.699	3.916	-168.683	3.916	-173.833	3.916	-197.655	3.916	-160.957
3.92	-174.476	3.92	-188.276	3.92	-171.258	3.92	-169.97	3.92	-202.162	3.92	-159.025
3.924	-177.695	3.924	-186.988	3.924	-169.326	3.924	-163.532	3.924	-202.806	3.924	-159.025
3.928	-175.764	3.928	-183.766	3.928	-165.464	3.928	-157.094	3.928	-198.299	3.928	-162.888
3.932	-180.271	3.932	-185.055	3.932	-163.532	3.932	-157.094	3.932	-196.367	3.932	-164.82
3.936	-180.915	3.936	-179.257	3.936	-168.683	3.936	-162.888	3.936	-194.436	3.936	-165.464
3.94	-182.202	3.94	-173.458	3.94	-169.97	3.94	-169.326	3.94	-189.929	3.94	-166.751
3.944	-182.202	3.944	-172.17	3.944	-173.189	3.944	-171.902	3.944	-187.998	3.944	-163.532
3.948	-177.052	3.948	-174.747	3.948	-168.039	3.948	-175.765	3.948	-180.915	3.948	-164.176
3.952	-171.901	3.952	-179.901	3.952	-165.464	3.952	-179.628	3.952	-174.477	3.952	-168.683
3.956	-168.038	3.956	-186.988	3.956	-165.464	3.956	-187.353	3.956	-173.19	3.956	-173.833
3.96	-167.394	3.96	-194.718	3.96	-166.107	3.96	-191.216	3.96	-173.19	3.96	-179.628
3.964	-166.75	3.964	-196.007	3.964	-167.395	3.964	-197.011	3.964	-172.546	3.964	-178.34
3.968	-168.038	3.968	-197.295	3.968	-167.395	3.968	-192.504	3.968	-172.546	3.968	-180.272
3.972	-164.819	3.972	-197.295	3.972	-163.532	3.972	-192.504	3.972	-169.327	3.972	-184.778
3.976	-166.107	3.976	-197.94	3.976	-159.025	3.976	-195.723	3.976	-168.683	3.976	-189.285
3.98	-169.326	3.98	-199.228	3.98	-158.381	3.98	-198.298	3.98	-167.395	3.98	-195.08
3.984	-171.901	3.984	-199.872	3.984	-160.313	3.984	-204.093	3.984	-169.97	3.984	-194.436
3.988	-177.695	3.988	-195.363	3.988	-162.888	3.988	-205.381	3.988	-173.19	3.988	-193.792
3.992	-175.764	3.992	-188.92	3.992	-161.601	3.992	-203.449	3.992	-169.327	3.992	-195.08
3.996	-171.901	3.996	-185.699	3.996	-159.669	3.996	-204.093	3.996	-166.107	3.996	-197.011
4	-169.326	4	-188.92	4	-156.45	4	-207.956	4	-169.327	4	-197.655
4.004	-166.107	4.004	-186.343	4.004	-159.025	4.004	-208.6	4.004	-173.19	4.004	-200.874
4.008	-164.175	4.008	-191.497	4.008	-160.313	4.008	-210.531	4.008	-175.121	4.008	-197.655
4.012	-160.956	4.012	-190.209	4.012	-161.601	4.012	-207.956	4.012	-177.696	4.012	-196.367
4.016	-155.805	4.016	-183.766	4.016	-161.601	4.016	-204.093	4.016	-174.477	4.016	-196.367
4.02	-154.518	4.02	-180.545	4.02	-156.45	4.02	-199.586	4.02	-171.902	4.02	-197.655
4.024	-154.518	4.024	-176.035	4.024	-155.806	4.024	-201.518	4.024	-173.19	4.024	-196.367
4.028	-153.874	4.028	-174.103	4.028	-157.738	4.028	-200.874	4.028	-173.833	4.028	-196.367
4.032	-156.449	4.032	-170.881	4.032	-158.381	4.032	-199.586	4.032	-175.121	4.032	-191.217
4.036	-158.381	4.036	-170.881	4.036	-160.313	4.036	-197.655	4.036	-175.765	4.036	-186.066
4.04	-153.23	4.04	-172.17	4.04	-160.313	4.04	-193.792	4.04	-174.477	4.04	-187.354
4.044	-154.518	4.044	-165.083	4.044	-155.162	4.044	-195.079	4.044	-174.477	4.044	-186.066
4.048	-153.874	4.048	-163.795	4.048	-155.162	4.048	-195.723	4.048	-179.628	4.048	-184.778
4.052	-151.943	4.052	-161.862	4.052	-157.738	4.052	-200.874	4.052	-186.066	4.052	-187.354
4.056	-155.805	4.056	-162.506	4.056	-157.738	4.056	-202.161	4.056	-190.573	4.056	-185.422
4.06	-151.299	4.06	-162.506	4.06	-161.601	4.06	-197.655	4.06	-191.217	4.06	-182.203
4.064	-151.299	4.064	-167.016	4.064	-155.806	4.064	-195.079	4.064	-186.71	4.064	-185.422
4.068	-150.011	4.068	-164.439	4.068	-154.518	4.068	-194.436	4.068	-186.71	4.068	-187.354
4.072	-152.586	4.072	-163.15	4.072	-158.381	4.072	-194.436	4.072	-185.422	4.072	-188.641
4.076	-156.449	4.076	-168.949	4.076	-159.025	4.076	-197.655	4.076	-185.422	4.076	-187.998
4.08	-160.956	4.08	-178.612	4.08	-164.82	4.08	-198.298	4.08	-184.135	4.08	-183.491
4.084	-165.463	4.084	-183.122	4.084	-164.176	4.084	-193.148	4.084	-180.915	4.084	-180.916
4.088	-164.175	4.088	-190.853	4.088	-162.244	4.088	-193.792	4.088	-177.053	4.088	-182.203
4.092	-164.175	4.092	-193.43	4.092	-164.176	4.092	-197.011	4.092	-177.053	4.092	-185.422
4.096	-169.97	4.096	-192.141	4.096	-163.532	4.096	-195.723	4.096	-178.984	4.096	-191.217
4.1	-173.189	4.1	-188.92	4.1	-164.82	4.1	-200.23	4.1	-178.984	4.1	-190.573
4.104	-173.833	4.104	-188.276	4.104	-169.97	4.104	-195.079	4.104	-180.272	4.104	-194.436
4.108	-174.476	4.108	-183.122	4.108	-164.82	4.108	-191.216	4.108	-176.409	4.108	-195.724
4.112	-175.12	4.112	-179.257	4.112	-163.532	4.112	-191.216	4.112	-171.902	4.112	-199.586
4.116	-178.983	4.116	-180.545	4.116	-163.532	4.116	-192.504	4.116	-173.19	4.116	-205.381
4.12	-181.558	4.12	-179.257	4.12	-166.107	4.12	-191.86	4.12	-172.546	4.12	-204.737
4.124	-184.134	4.124	-177.968	4.124	-168.039	4.124	-189.285	4.124	-172.546	4.124	-200.874
4.128	-186.065	4.128	-177.324	4.128	-168.683	4.128	-187.997	4.128	-172.546	4.128	-197.655
4.132	-182.846	4.132	-180.545	4.132	-168.683	4.132	-181.559	4.132	-164.82	4.132	-196.367
4.136	-180.271	4.136	-183.766	4.136	-165.464	4.136	-179.628	4.136	-165.464	4.136	-195.08
4.14	-181.558	4.14	-188.276	4.14	-169.326	4.14	-178.984	4.14	-166.107	4.14	-194.436
4.144	-180.915	4.144	-193.43	4.144	-171.902	4.144	-180.915	4.144	-166.751	4.144	-192.504
4.148	-182.846	4.148	-191.497	4.148	-174.477	4.148	-178.34	4.148	-172.546	4.148	-186.71
4.152	-181.558	4.152	-190.209	4.152	-173.833	4.152	-175.121	4.152	-169.327	4.152	-184.135
4.156	-175.764	4.156	-190.853	4.156	-170.614	4.156	-175.121	4.156	-168.039	4.156	-185.422
4.16	-176.408	4.16	-193.43	4.16	-167.395	4.16	-175.121	4.16	-167.395	4.16	-183.491
4.164	-178.983	4.164	-188.276	4.164	-167.395	4.164	-173.189	4.164	-167.395	4.164	-187.354
4.168	-182.202	4.168	-189.565	4.168	-169.326	4.168	-175.121	4.168	-168.683	4.168	-186.71
4.172	-187.353	4.172	-185.699	4.172	-170.614	4.172	-173.189	4.172	-166.751	4.172	-182.847
4.176	-185.421	4.176	-181.189	4.176	-169.326	4.176	-166.751	4.176	-164.82	4.176	-182.203
4.18	-182.846	4.18	-176.68	4.18	-164.82	4.18	-168.682	4.18	-162.245	4.18	-184.135
4.184	-183.49	4.184	-177.968	4.184	-165.464	4.184	-169.326	4.184	-162.888	4.184	-184.135
4.188	-182.202	4.188	-176.68	4.188	-166.107	4.188	-171.258	4.188	-164.82	4.188	-187.354
4.192	-181.558	4.192	-181.834	4.192	-168.039	4.192	-169.97	4.192	-165.464	4.192	-185.422
4.196	-180.915	4.196	-183.766	4.196	-173.833	4.196	-169.326	4.196	-164.82	4.196	-182.847
4.2	-173.189	4.2	-181.189	4.2	-174.477	4.2	-163.532	4.2	-159.669	4.2	-180.916
4.204	-169.97	4.204	-176.035	4.204	-169.97	4.204	-164.176	4.204	-160.957	4.204	-182.203
4.208	-170.613	4.208	-178.612	4.208	-173.189	4.208	-168.682	4.208	-161.601	4.208	-182.203
4.212	-171.901	4.212	-176.68	4.212	-174.477	4.212	-171.902	4.212	-166.751	4.212	-183.491
4.216	-175.12	4.216	-176.68	4.216	-176.409	4.216	-175.765	4.216	-171.258	4.216	-180.916
4.22	-175.764	4.22	-175.391	4.22	-180.272	4.22	-171.258	4.22	-175.121	4.22	-179.628
4.224	-172.545	4.224	-174.747	4.224	-174.477	4.224	-172.545	4.224	-176.409	4.224	-180.916
4.228	-171.901	4.228	-166.372	4.228	-171.258	4.228	-174.477	4.228	-179.628	4.228	-186.066
4.232	-171.901	4.232	-162.506	4.232	-170.614	4.232	-178.34	4.232	-184.778	4.232	-190.573
4.236	-169.326	4.236	-161.862	4.236	-174.477	4.236	-183.49	4.236	-189.929	4.236	-190.573
4.24	-169.326	4.24	-162.506	4.24	-173.189	4.24	-184.134	4.24	-192.504	4.24	-189.929
4.244	-161.6	4.244	-160.574	4.244	-173.189	4.244	-182.847	4.244	-193.792	4.244	-189.929
4.248	-158.381	4.248	-165.083	4.248	-169.326	4.248	-184.778	4.248	-191.217	4.248	-187.354
4.252	-159.025	4.252	-162.506	4.252	-166.751	4.252	-187.997	4.252	-193.148	4.252	-187.354
4.256	-159.668	4.256	-157.997	4.256	-166.751	4.256	-189.929	4.256	-197.011	4.256	-186.71
4.26	-162.888	4.26	-157.997	4.26	-168.039	4.26	-191.216	4.26	-198.299	4.26	-184.135
4.264	-166.75	4.264	-163.15	4.264	-171.258	4.264	-188.641	4.264	-200.23	4.264	-178.34
4.268	-164.175	4.268	-165.727	4.268	-168.039	4.268	-182.847	4.268	-193.148	4.268	-180.272
4.272	-163.531	4.272	-170.237	4.272	-166.107	4.272	-179.628	4.272	-189.285	4.272	-182.847
4.276	-166.107	4.276	-169.593	4.276	-168.039	4.276	-179.628	4.276	-186.066	4.276	-183.491
4.28	-166.75	4.28	-169.593	4.28	-168.039	4.28	-179.628	4.28	-184.135	4.28	-191.217
4.284	-168.038	4.284	-168.304	4.284	-169.326	4.284	-179.628	4.284	-187.998	4.284	-189.285
4.288	-165.463	4.288	-170.881	4.288	-167.395	4.288	-175.765	4.288	-186.066	4.288	-187.998
4.292	-160.956	4.292	-172.17	4.292	-160.957	4.292	-171.902	4.292	-184.135	4.292	-185.422
4.296	-159.025	4.296	-174.103	4.296	-155.162	4.296	-170.614	4.296	-182.847	4.296	-184.135
4.3	-158.381	4.3	-177.968	4.3	-154.518	4.3	-170.614	4.3	-187.354	4.3	-179.628
4.304	-160.956	4.304	-175.391	4.304	-154.518	4.304	-173.833	4.304	-188.641	4.304	-175.765
4.308	-164.175	4.308	-168.949	4.308	-157.094	4.308	-174.477	4.308	-191.217	4.308	-168.683
4.312	-166.107	4.312	-167.66	4.312	-160.313	4.312	-170.614	4.312	-189.929	4.312	-164.176
4.316	-166.107	4.316	-163.15	4.316	-162.244	4.316	-168.039	4.316	-187.998	4.316	-166.107
4.32	-167.394	4.32	-161.218	4.32	-162.244	4.32	-170.614	4.32	-189.929	4.32	-169.327
4.324	-170.613	4.324	-161.218	4.324	-169.326	4.324	-172.545	4.324	-192.504	4.324	-173.833
4.328	-174.476	4.328	-160.574	4.328	-173.833	4.328	-175.121	4.328	-197.655	4.328	-176.409
4.332	-171.901	4.332	-154.775	4.332	-180.272	4.332	-175.765	4.332	-201.518	4.332	-175.765
4.336	-171.257	4.336	-152.843	4.336	-180.272	4.336	-171.258	4.336	-198.299	4.336	-178.34
4.34	-166.75	4.34	-150.91	4.34	-176.409	4.34	-172.545	4.34	-200.23	4.34	-182.847
4.344	-164.819	4.344	-148.977	4.344	-175.765	4.344	-172.545	4.344	-199.586	4.344	-184.778
4.348	-164.819	4.348	-148.333	4.348	-172.546	4.348	-175.121	4.348	-199.586	4.348	-191.861
4.352	-164.175	4.352	-151.554	4.352	-172.546	4.352	-178.984	4.352	-200.23	4.352	-192.504
4.356	-164.819	4.356	-150.266	4.356	-169.326	4.356	-173.189	4.356	-198.943	4.356	-191.861
4.36	-159.025	4.36	-147.689	4.36	-164.176	4.36	-169.97	4.36	-193.148	4.36	-191.217
4.364	-157.093	4.364	-147.689	4.364	-157.094	4.364	-168.682	4.364	-188.641	4.364	-195.724
4.368	-158.381	4.368	-153.487	4.368	-156.45	4.368	-168.039	4.368	-189.929	4.368	-198.299
4.372	-158.381	4.372	-154.131	4.372	-158.381	4.372	-173.189	4.372	-191.861	4.372	-198.943
4.376	-160.956	4.376	-162.506	4.376	-162.888	4.376	-173.833	4.376	-192.504	4.376	-197.011
4.38	-159.668	4.38	-168.949	4.38	-169.326	4.38	-172.545	4.38	-193.148	4.38	-191.217
4.384	-154.518	4.384	-172.17	4.384	-166.107	4.384	-171.902	4.384	-188.641	4.384	-191.861
4.388	-152.586	4.388	-168.304	4.388	-166.107	4.388	-176.408	4.388	-189.929	4.388	-191.861
4.392	-151.299	4.392	-168.949	4.392	-171.902	4.392	-180.915	4.392	-190.573	4.392	-195.08
4.396	-151.943	4.396	-171.526	4.396	-171.902	4.396	-184.778	4.396	-192.504	4.396	-194.436
4.4	-154.518	4.4	-174.103	4.4	-176.409	4.4	-186.71	4.4	-196.367	4.4	-187.998
4.404	-153.23	4.404	-179.901	4.404	-175.765	4.404	-182.847	4.404	-193.148	4.404	-183.491
4.408	-148.723	4.408	-182.478	4.408	-174.477	4.408	-182.847	4.408	-189.929	4.408	-180.272
4.412	-152.586	4.412	-178.612	4.412	-173.833	4.412	-182.847	4.412	-189.929	4.412	-177.696
4.416	-155.162	4.416	-182.478	4.416	-177.052	4.416	-182.847	4.416	-190.573	4.416	-178.34
4.42	-154.518	4.42	-186.988	4.42	-177.696	4.42	-185.422	4.42	-191.217	4.42	-173.833
4.424	-159.025	4.424	-186.343	4.424	-179.628	4.424	-184.778	4.424	-193.792	4.424	-171.258
4.428	-152.586	4.428	-182.478	4.428	-174.477	4.428	-180.271	4.428	-188.641	4.428	-171.258
4.432	-151.943	4.432	-181.834	4.432	-170.614	4.432	-179.628	4.432	-186.71	4.432	-174.477
4.436	-153.874	4.436	-176.035	4.436	-169.326	4.436	-180.915	4.436	-191.861	4.436	-178.34
4.44	-158.381	4.44	-165.727	4.44	-169.97	4.44	-180.915	4.44	-193.148	4.44	-180.916
4.444	-163.531	4.444	-159.929	4.444	-168.683	4.444	-186.066	4.444	-198.943	4.444	-178.34
4.448	-164.175	4.448	-155.42	4.448	-169.97	4.448	-185.422	4.448	-200.23	4.448	-174.477
4.452	-162.244	4.452	-156.064	4.452	-167.395	4.452	-179.628	4.452	-193.792	4.452	-172.546
4.456	-160.956	4.456	-157.352	4.456	-169.97	4.456	-182.203	4.456	-192.504	4.456	-173.19
4.46	-163.531	4.46	-158.641	4.46	-171.902	4.46	-183.49	4.46	-193.148	4.46	-173.833
4.464	-162.244	4.464	-162.506	4.464	-170.614	4.464	-182.847	4.464	-193.148	4.464	-177.696
4.468	-164.819	4.468	-165.083	4.468	-172.546	4.468	-185.422	4.468	-194.436	4.468	-174.477
4.472	-159.668	4.472	-172.814	4.472	-171.902	4.472	-180.915	4.472	-191.861	4.472	-172.546
4.476	-157.093	4.476	-177.324	4.476	-166.107	4.476	-179.628	4.476	-189.285	4.476	-174.477
4.48	-157.093	4.48	-176.035	4.48	-158.381	4.48	-179.628	4.48	-189.929	4.48	-175.765
4.484	-157.093	4.484	-177.968	4.484	-158.381	4.484	-180.915	4.484	-192.504	4.484	-176.409
4.488	-159.668	4.488	-174.747	4.488	-158.381	4.488	-185.422	4.488	-196.367	4.488	-182.203
4.492	-159.668	4.492	-167.66	4.492	-157.094	4.492	-182.203	4.492	-198.943	4.492	-177.053
4.496	-157.737	4.496	-164.439	4.496	-157.738	4.496	-182.203	4.496	-199.586	4.496	-175.121
4.5	-155.805	4.5	-164.439	4.5	-155.806	4.5	-182.203	4.5	-198.299	4.5	-178.984
4.504	-156.449	4.504	-159.929	4.504	-154.518	4.504	-180.915	4.504	-200.23	4.504	-182.203
4.508	-157.737	4.508	-161.862	4.508	-157.738	4.508	-180.271	4.508	-200.874	4.508	-184.135
4.512	-160.312	4.512	-157.997	4.512	-160.313	4.512	-179.628	4.512	-200.23	4.512	-184.778
4.516	-156.449	4.516	-154.131	4.516	-163.532	4.516	-177.052	4.516	-200.874	4.516	-180.916
4.52	-155.162	4.52	-153.487	4.52	-160.957	4.52	-169.326	4.52	-195.724	4.52	-181.559
4.524	-155.805	4.524	-154.131	4.524	-156.45	4.524	-166.107	4.524	-191.217	4.524	-181.559
4.528	-157.093	4.528	-154.775	4.528	-157.094	4.528	-164.176	4.528	-191.861	4.528	-184.778
4.532	-159.668	4.532	-156.708	4.532	-158.381	4.532	-164.176	4.532	-190.573	4.532	-188.641
4.536	-165.463	4.536	-161.218	4.536	-160.313	4.536	-162.888	4.536	-190.573	4.536	-184.778
4.54	-164.175	4.54	-167.016	4.54	-164.176	4.54	-160.313	4.54	-189.285	4.54	-182.847
4.544	-161.6	4.544	-167.016	4.544	-158.381	4.544	-155.806	4.544	-184.135	4.544	-184.778
4.548	-160.312	4.548	-167.016	4.548	-153.231	4.548	-157.094	4.548	-182.847	4.548	-186.066
4.552	-159.025	4.552	-172.814	4.552	-154.518	4.552	-159.025	4.552	-184.778	4.552	-187.354
4.556	-155.805	4.556	-176.035	4.556	-157.738	4.556	-162.888	4.556	-182.847	4.556	-186.71
4.56	-151.943	4.56	-179.257	4.56	-159.025	4.56	-166.751	4.56	-187.354	4.56	-183.491
4.564	-148.08	4.564	-185.055	4.564	-160.957	4.564	-166.107	4.564	-186.71	4.564	-178.984
4.568	-142.929	4.568	-181.189	4.568	-157.094	4.568	-167.395	4.568	-182.847	4.568	-180.272
4.572	-138.422	4.572	-175.391	4.572	-157.738	4.572	-171.258	4.572	-186.066	4.572	-180.272
4.576	-139.066	4.576	-174.103	4.576	-162.244	4.576	-176.408	4.576	-188.641	4.576	-182.203
4.58	-140.998	4.58	-176.035	4.58	-166.107	4.58	-181.559	4.58	-191.861	4.58	-185.422
4.584	-142.929	4.584	-174.747	4.584	-169.326	4.584	-182.203	4.584	-195.724	4.584	-181.559
4.588	-142.929	4.588	-178.612	4.588	-164.82	4.588	-177.052	4.588	-191.861	4.588	-181.559
4.592	-141.641	4.592	-179.901	4.592	-165.464	4.592	-179.628	4.592	-191.861	4.592	-181.559
4.596	-146.148	4.596	-176.68	4.596	-162.244	4.596	-178.34	4.596	-191.861	4.596	-183.491
4.6	-148.723	4.6	-172.814	4.6	-161.601	4.6	-181.559	4.6	-195.08	4.6	-186.71
4.604	-153.874	4.604	-173.458	4.604	-164.82	4.604	-182.847	4.604	-197.655	4.604	-185.422
4.608	-155.805	4.608	-175.391	4.608	-161.601	4.608	-177.696	4.608	-196.367	4.608	-184.135
4.612	-151.943	4.612	-179.901	4.612	-160.957	4.612	-177.052	4.612	-194.436	4.612	-184.135
4.616	-154.518	4.616	-183.766	4.616	-160.313	4.616	-178.34	4.616	-194.436	4.616	-187.354
4.62	-155.162	4.62	-183.766	4.62	-164.176	4.62	-180.271	4.62	-195.724	4.62	-189.929
4.624	-158.381	4.624	-183.122	4.624	-166.751	4.624	-181.559	4.624	-193.148	4.624	-195.724
4.628	-160.312	4.628	-186.343	4.628	-171.902	4.628	-182.847	4.628	-195.08	4.628	-193.792
4.632	-161.6	4.632	-189.565	4.632	-175.765	4.632	-178.984	4.632	-189.285	4.632	-195.08
4.636	-157.737	4.636	-195.363	4.636	-173.833	4.636	-173.833	4.636	-179.628	4.636	-197.011
4.64	-159.668	4.64	-201.161	4.64	-174.477	4.64	-171.258	4.64	-170.614	4.64	-202.162
4.644	-164.175	4.644	-204.382	4.644	-175.121	4.644	-166.751	4.644	-164.82	4.644	-206.025
4.648	-164.175	4.648	-199.872	4.648	-177.696	4.648	-164.82	4.648	-159.025	4.648	-206.025
4.652	-169.326	4.652	-192.786	4.652	-180.272	4.652	-165.463	4.652	-151.943	4.652	-202.806
4.656	-164.175	4.656	-187.632	4.656	-180.272	4.656	-163.532	4.656	-149.368	4.656	-197.655
4.66	-164.819	4.66	-182.478	4.66	-178.984	4.66	-165.463	4.66	-144.217	4.66	-194.436
4.664	-168.038	4.664	-173.458	4.664	-178.34	4.664	-169.97	4.664	-144.861	4.664	-193.148
4.668	-168.682	4.668	-172.814	4.668	-182.847	4.668	-174.477	4.668	-148.08	4.668	-192.504
4.672	-171.901	4.672	-165.083	4.672	-184.134	4.672	-178.984	4.672	-149.368	4.672	-190.573
4.676	-170.613	4.676	-159.285	4.676	-186.71	4.676	-183.49	4.676	-150.012	4.676	-186.066
4.68	-168.038	4.68	-152.843	4.68	-187.354	4.68	-182.203	4.68	-149.368	4.68	-185.422
4.684	-166.107	4.684	-156.064	4.684	-183.491	4.684	-182.203	4.684	-145.505	4.684	-186.71
4.688	-164.175	4.688	-152.843	4.688	-182.847	4.688	-184.134	4.688	-143.574	4.688	-190.573
4.692	-162.888	4.692	-154.775	4.692	-184.134	4.692	-183.49	4.692	-139.711	4.692	-192.504
4.696	-162.888	4.696	-154.131	4.696	-182.847	4.696	-185.422	4.696	-140.354	4.696	-193.792
4.7	-155.162	4.7	-150.266	4.7	-185.422	4.7	-177.696	4.7	-135.848	4.7	-188.641
4.704	-151.299	4.704	-144.467	4.704	-176.409	4.704	-169.326	4.704	-125.546	4.704	-187.998
4.708	-151.299	4.708	-141.246	4.708	-171.902	4.708	-166.107	4.708	-120.396	4.708	-187.998
4.712	-153.23	4.712	-135.448	4.712	-171.902	4.712	-161.6	4.712	-117.82	4.712	-187.998
4.716	-155.805	4.716	-132.227	4.716	-171.902	4.716	-160.957	4.716	-112.67	4.716	-189.285
4.72	-162.888	4.72	-125.784	4.72	-177.052	4.72	-161.6	4.72	-111.382	4.72	-184.135
4.724	-163.531	4.724	-122.563	4.724	-177.052	4.724	-158.381	4.724	-106.875	4.724	-180.916
4.728	-166.75	4.728	-116.121	4.728	-174.477	4.728	-155.806	4.728	-101.725	4.728	-180.916
4.732	-171.901	4.732	-113.544	4.732	-177.696	4.732	-160.957	4.732	-101.725	4.732	-181.559
4.736	-173.833	4.736	-110.322	4.736	-183.491	4.736	-165.463	4.736	-106.232	4.736	-184.135
4.74	-178.983	4.74	-107.745	4.74	-185.422	4.74	-166.107	4.74	-106.875	4.74	-186.066
4.744	-176.408	4.744	-106.457	4.744	-192.504	4.744	-164.176	4.744	-108.807	4.744	-186.71
4.748	-171.901	4.748	-110.967	4.748	-190.573	4.748	-159.669	4.748	-104.3	4.748	-186.066
4.752	-169.326	4.752	-109.678	4.752	-186.066	4.752	-159.669	4.752	-101.081	4.752	-191.861
4.756	-166.75	4.756	-106.457	4.756	-187.354	4.756	-161.6	4.756	-99.7933	4.756	-197.011
4.76	-164.819	4.76	-103.88	4.76	-187.997	4.76	-162.244	4.76	-100.437	4.76	-204.093
4.764	-165.463	4.764	-109.678	4.764	-190.573	4.764	-166.751	4.764	-101.081	4.764	-209.244
4.768	-164.175	4.768	-107.745	4.768	-187.354	4.768	-166.751	4.768	-98.5056	4.768	-208.6
4.772	-162.888	4.772	-111.611	4.772	-185.422	4.772	-164.82	4.772	-95.2865	4.772	-210.532
4.776	-162.888	4.776	-107.745	4.776	-182.847	4.776	-166.107	4.776	-95.2865	4.776	-213.751
4.78	-166.107	4.78	-101.947	4.78	-182.847	4.78	-166.107	4.78	-95.2865	4.78	-216.326
4.784	-168.682	4.784	-96.7933	4.784	-182.847	4.784	-171.258	4.784	-97.8618	4.784	-216.326
4.788	-168.038	4.788	-96.7933	4.788	-182.847	4.788	-170.614	4.788	-101.081	4.788	-215.682
4.792	-165.463	4.792	-93.5721	4.792	-179.628	4.792	-169.326	4.792	-99.7933	4.792	-207.956
4.796	-160.956	4.796	-92.2836	4.796	-177.052	4.796	-164.176	4.796	-97.218	4.796	-201.518
4.8	-159.668	4.8	-97.4375	4.8	-173.833	4.8	-167.395	4.8	-94.6426	4.8	-199.586
4.804	-157.093	4.804	-96.1491	4.804	-173.189	4.804	-170.614	4.804	-95.9303	4.804	-195.724
4.808	-158.381	4.808	-90.9951	4.808	-171.258	4.808	-170.614	4.808	-95.2865	4.808	-193.792
4.812	-157.093	4.812	-90.9951	4.812	-172.546	4.812	-177.696	4.812	-94.6426	4.812	-189.929
4.816	-157.093	4.816	-93.5721	4.816	-171.258	4.816	-175.121	4.816	-92.0673	4.816	-187.354
4.82	-159.025	4.82	-92.2836	4.82	-168.039	4.82	-175.121	4.82	-87.5605	4.82	-187.998
4.824	-165.463	4.824	-92.9278	4.824	-171.902	4.824	-177.696	4.824	-86.2729	4.824	-188.641
4.828	-170.613	4.828	-92.9278	4.828	-177.052	4.828	-180.271	4.828	-83.6976	4.828	-191.861
4.832	-175.12	4.832	-87.7739	4.832	-182.203	4.832	-182.847	4.832	-84.3414	4.832	-192.504
4.836	-179.627	4.836	-83.9084	4.836	-186.066	4.836	-183.49	4.836	-84.9852	4.836	-187.354
4.84	-177.052	4.84	-85.1969	4.84	-188.641	4.84	-178.984	4.84	-81.7661	4.84	-185.422
4.844	-177.695	4.844	-89.0624	4.844	-187.354	4.844	-179.628	4.844	-78.547	4.844	-180.916
4.848	-179.627	4.848	-87.7739	4.848	-185.422	4.848	-179.628	4.848	-78.547	4.848	-176.409
4.852	-179.627	4.852	-88.4181	4.852	-188.641	4.852	-182.847	4.852	-78.547	4.852	-172.546
4.856	-180.271	4.856	-83.2642	4.856	-183.491	4.856	-184.778	4.856	-78.547	4.856	-163.532
4.86	-177.695	4.86	-76.1775	4.86	-182.847	4.86	-180.271	4.86	-78.547	4.86	-151.299
4.864	-173.189	4.864	-70.3793	4.864	-175.121	4.864	-175.121	4.864	-73.3963	4.864	-144.217
4.868	-170.613	4.868	-71.0235	4.868	-172.546	4.868	-171.258	4.868	-72.1087	4.868	-137.779
4.872	-170.613	4.872	-67.8023	4.872	-173.189	4.872	-168.039	4.872	-72.7525	4.872	-133.272
4.876	-168.038	4.876	-71.6678	4.876	-175.765	4.876	-164.176	4.876	-73.3963	4.876	-129.409
4.88	-167.394	4.88	-72.312	4.88	-184.778	4.88	-161.6	4.88	-76.6155	4.88	-124.259
4.884	-160.312	4.884	-70.3793	4.884	-186.71	4.884	-157.737	4.884	-72.1087	4.884	-117.177
4.888	-155.162	4.888	-69.735	4.888	-182.847	4.888	-153.231	4.888	-70.1772	4.888	-114.601
4.892	-155.805	4.892	-72.9562	4.892	-187.354	4.892	-153.231	4.892	-70.1772	4.892	-110.738
4.896	-157.093	4.896	-75.5332	4.896	-188.641	4.896	-157.737	4.896	-70.821	4.896	-110.095
4.9	-159.025	4.9	-77.466	4.9	-187.354	4.9	-161.6	4.9	-74.0402	4.9	-110.095
4.904	-160.956	4.904	-81.3314	4.904	-189.929	4.904	-163.532	4.904	-75.3278	4.904	-103.656
4.908	-157.093	4.908	-84.5526	4.908	-187.354	4.908	-166.751	4.908	-74.0402	4.908	-99.7933
4.912	-159.668	4.912	-86.4854	4.912	-182.847	4.912	-164.82	4.912	-72.1087	4.912	-97.218
4.916	-164.175	4.916	-87.7739	4.916	-180.915	4.916	-168.682	4.916	-74.684	4.916	-97.8618
4.92	-166.107	4.92	-88.4181	4.92	-180.915	4.92	-171.258	4.92	-76.6155	4.92	-97.218
4.924	-172.545	4.924	-92.9278	4.924	-181.559	4.924	-171.258	4.924	-78.547	4.924	-101.081
4.928	-167.394	4.928	-91.6393	4.928	-180.915	4.928	-168.039	4.928	-77.9031	4.928	-98.5056
4.932	-166.75	4.932	-93.5721	4.932	-173.189	4.932	-160.957	4.932	-72.7525	4.932	-96.5741
4.936	-168.038	4.936	-88.4181	4.936	-166.107	4.936	-157.094	4.936	-69.5334	4.936	-100.437
4.94	-169.97	4.94	-78.7544	4.94	-160.957	4.94	-157.094	4.94	-69.5334	4.94	-105.588
4.944	-171.901	4.944	-75.5332	4.944	-154.518	4.944	-159.669	4.944	-70.1772	4.944	-107.519
4.948	-173.833	4.948	-72.9562	4.948	-150.655	4.948	-161.6	4.948	-71.4649	4.948	-104.944
4.952	-169.326	4.952	-70.3793	4.952	-142.286	4.952	-160.957	4.952	-68.2457	4.952	-101.081
4.956	-168.682	4.956	-73.6005	4.956	-133.916	4.956	-159.025	4.956	-65.0266	4.956	-98.5056
4.96	-171.901	4.96	-74.889	4.96	-126.834	4.96	-161.6	4.96	-66.3142	4.96	-94.6427
4.964	-173.189	4.964	-72.9562	4.964	-124.259	4.964	-165.463	4.964	-66.9581	4.964	-93.9988
4.968	-175.764	4.968	-71.0235	4.968	-122.327	4.968	-168.039	4.968	-66.9581	4.968	-91.4235
4.972	-174.476	4.972	-73.6005	4.972	-121.683	4.972	-169.97	4.972	-72.7525	4.972	-83.6976
4.976	-171.257	4.976	-74.889	4.976	-119.108	4.976	-165.463	4.976	-70.821	4.976	-78.547
4.98	-169.97	4.98	-78.1102	4.98	-110.738	4.98	-162.888	4.98	-66.3142	4.98	-76.6155
4.984	-167.394	4.984	-81.3314	4.984	-107.519	4.984	-165.463	4.984	-66.9581	4.984	-75.3278
4.988	-167.394	4.988	-75.5332	4.988	-107.519	4.988	-164.176	4.988	-68.2457	4.988	-78.547
4.992	-170.613	4.992	-69.0908	4.992	-103.012	4.992	-167.395	4.992	-67.6019	4.992	-82.4099
4.996	-164.175	4.996	-67.8023	4.996	-101.081	4.996	-167.395	4.996	-69.5334	4.996	-84.3414
5	-162.244	5	-62.0041	5	-95.9302	5	-164.176	5	-65.0266	5	-82.4099
5.004	-160.312	5.004	-58.7829	5.004	-92.7111	5.004	-164.176	5.004	-63.7389	5.004	-86.2729
5.008	-160.312	5.008	-62.0041	5.008	-95.2864	5.008	-166.107	5.008	-65.6704	5.008	-88.2044
5.012	-160.312	5.012	-61.3598	5.012	-99.1494	5.012	-166.751	5.012	-66.9581	5.012	-89.492
5.016	-159.025	5.016	-60.0714	5.016	-102.368	5.016	-168.039	5.016	-69.5334	5.016	-91.4235
5.02	-155.805	5.02	-55.5616	5.02	-107.519	5.02	-168.039	5.02	-66.3142	5.02	-86.2729
5.024	-153.23	5.024	-60.0714	5.024	-102.368	5.024	-167.395	5.024	-63.7389	5.024	-81.7661
5.028	-151.299	5.028	-63.2926	5.028	-97.8617	5.028	-166.107	5.028	-61.8074	5.028	-81.1223
5.032	-151.943	5.032	-63.9368	5.032	-99.7932	5.032	-171.258	5.032	-60.5198	5.032	-82.4099
5.036	-155.162	5.036	-63.2926	5.036	-99.7932	5.036	-177.696	5.036	-60.5198	5.036	-84.3414
5.04	-157.093	5.04	-61.3598	5.04	-96.574	5.04	-182.203	5.04	-65.0266	5.04	-84.3414
5.044	-155.162	5.044	-54.9174	5.044	-91.4234	5.044	-183.49	5.044	-60.5198	5.044	-82.4099
5.048	-155.162	5.048	-52.9847	5.048	-82.4099	5.048	-180.915	5.048	-57.9445	5.048	-81.7661
5.052	-160.312	5.052	-54.2732	5.052	-78.5469	5.052	-182.847	5.052	-61.1636	5.052	-86.2729
5.056	-165.463	5.056	-53.6289	5.056	-75.9716	5.056	-181.559	5.056	-65.0266	5.056	-87.5606
5.06	-171.257	5.06	-56.2059	5.06	-75.9716	5.06	-182.203	5.06	-65.6704	5.06	-92.0673
5.064	-173.833	5.064	-64.5811	5.064	-79.1907	5.064	-185.422	5.064	-68.8895	5.064	-89.492
5.068	-171.901	5.068	-65.8696	5.068	-75.3278	5.068	-174.477	5.068	-68.2457	5.068	-85.6291
5.072	-175.12	5.072	-65.8696	5.072	-75.9716	5.072	-173.833	5.072	-66.9581	5.072	-85.6291
5.076	-176.408	5.076	-69.0908	5.076	-75.9716	5.076	-176.408	5.076	-67.6019	5.076	-84.9852
5.08	-177.052	5.08	-72.9562	5.08	-76.6154	5.08	-180.271	5.08	-68.2457	5.08	-88.8482
5.084	-178.983	5.084	-72.9562	5.084	-80.4784	5.084	-184.134	5.084	-68.2457	5.084	-87.5606
5.088	-176.408	5.088	-74.889	5.088	-80.4784	5.088	-187.997	5.088	-65.6704	5.088	-87.5606
5.092	-169.97	5.092	-74.2447	5.092	-78.5469	5.092	-188.641	5.092	-59.2321	5.092	-84.9852
5.096	-171.257	5.096	-71.0235	5.096	-77.9031	5.096	-187.353	5.096	-56.013	5.096	-85.6291
5.1	-169.97	5.1	-69.0908	5.1	-79.8345	5.1	-191.216	5.1	-54.0815	5.1	-86.9167
5.104	-169.326	5.104	-68.4465	5.104	-83.6975	5.104	-189.285	5.104	-54.7253	5.104	-83.6976
5.108	-171.257	5.108	-65.8696	5.108	-86.2728	5.108	-187.997	5.108	-57.9445	5.108	-83.6976
5.112	-163.531	5.112	-65.8696	5.112	-85.629	5.112	-177.052	5.112	-57.3007	5.112	-77.2593
5.116	-162.888	5.116	-66.5138	5.116	-80.4784	5.116	-171.902	5.116	-54.0815	5.116	-75.3278
5.12	-163.531	5.12	-64.5811	5.12	-74.0401	5.12	-166.751	5.12	-57.3007	5.12	-75.9717
5.124	-166.75	5.124	-58.7829	5.124	-72.1086	5.124	-166.107	5.124	-59.2321	5.124	-77.2593
5.128	-168.682	5.128	-56.8501	5.128	-68.8895	5.128	-169.97	5.128	-60.5198	5.128	-81.7661
5.132	-169.97	5.132	-55.5616	5.132	-68.2457	5.132	-171.258	5.132	-63.7389	5.132	-81.1223
5.136	-167.394	5.136	-54.9174	5.136	-63.7389	5.136	-171.258	5.136	-59.876	5.136	-77.2593
5.14	-168.682	5.14	-53.6289	5.14	-58.5883	5.14	-170.614	5.14	-54.0815	5.14	-76.6155
5.144	-173.189	5.144	-54.2732	5.144	-56.6568	5.144	-172.545	5.144	-52.7939	5.144	-75.3278
5.148	-174.476	5.148	-50.4077	5.148	-57.3006	5.148	-173.833	5.148	-54.7253	5.148	-74.684
5.152	-177.052	5.152	-49.7634	5.152	-59.8759	5.152	-175.121	5.152	-54.0815	5.152	-75.9717
5.156	-170.613	5.156	-50.4077	5.156	-63.095	5.156	-177.052	5.156	-60.5198	5.156	-72.7525
5.16	-166.107	5.16	-54.2732	5.16	-61.8074	5.16	-172.545	5.16	-57.3007	5.16	-68.8896
5.164	-164.175	5.164	-55.5616	5.164	-59.2321	5.164	-168.682	5.164	-56.013	5.164	-71.4649
5.168	-162.888	5.168	-63.9368	5.168	-62.4512	5.168	-170.614	5.168	-57.9445	5.168	-72.7525
5.172	-160.312	5.172	-61.3598	5.172	-64.3827	5.172	-168.682	5.172	-60.5198	5.172	-75.3278
5.176	-160.956	5.176	-58.7829	5.176	-65.6704	5.176	-172.545	5.176	-59.2321	5.176	-75.3278
5.18	-155.805	5.18	-56.2059	5.18	-68.2457	5.18	-172.545	5.18	-54.7253	5.18	-70.1772
5.184	-154.518	5.184	-60.0714	5.184	-63.7389	5.184	-167.395	5.184	-49.5747	5.184	-67.6019
5.188	-155.805	5.188	-59.4271	5.188	-61.8074	5.188	-167.395	5.188	-45.7118	5.188	-66.3142
5.192	-158.381	5.192	-62.0041	5.192	-64.3827	5.192	-169.326	5.192	-45.7118	5.192	-67.6019
5.196	-162.244	5.196	-59.4271	5.196	-70.1771	5.196	-175.121	5.196	-45.7118	5.196	-69.5334
5.2	-162.244	5.2	-55.5616	5.2	-76.6154	5.2	-178.984	5.2	-48.9309	5.2	-70.821
5.204	-161.6	5.204	-53.6289	5.204	-75.3278	5.204	-180.271	5.204	-46.3556	5.204	-68.8896
5.208	-160.956	5.208	-52.9847	5.208	-72.7525	5.208	-178.984	5.208	-43.1364	5.208	-66.9581
5.212	-164.175	5.212	-52.3404	5.212	-72.7525	5.212	-182.203	5.212	-46.9994	5.212	-66.3142
5.216	-167.394	5.216	-52.3404	5.216	-72.1086	5.216	-186.066	5.216	-50.8624	5.216	-66.9581
5.22	-172.545	5.22	-53.6289	5.22	-71.4648	5.22	-187.353	5.22	-54.0815	5.22	-65.0266
5.224	-171.257	5.224	-58.1386	5.224	-70.821	5.224	-188.641	5.224	-54.7253	5.224	-64.3828
5.228	-171.901	5.228	-51.6962	5.228	-62.4512	5.228	-180.271	5.228	-54.0815	5.228	-54.7253
5.232	-175.764	5.232	-50.4077	5.232	-54.7253	5.232	-177.696	5.232	-50.8624	5.232	-52.7939
5.236	-175.764	5.236	-54.2732	5.236	-53.4376	5.236	-178.34	5.236	-54.0815	5.236	-54.0815
5.24	-178.983	5.24	-55.5616	5.24	-51.5062	5.24	-179.628	5.24	-54.7253	5.24	-53.4377
5.244	-178.983	5.244	-54.2732	5.244	-56.013	5.244	-180.271	5.244	-56.013	5.244	-58.5883
5.248	-177.695	5.248	-54.2732	5.248	-59.8759	5.248	-180.915	5.248	-59.2321	5.248	-55.3692
5.252	-175.764	5.252	-50.4077	5.252	-59.2321	5.252	-181.559	5.252	-56.6568	5.252	-56.013
5.256	-174.476	5.256	-44.6095	5.256	-59.2321	5.256	-184.134	5.256	-54.0815	5.256	-59.2321
5.26	-175.764	5.26	-43.321	5.26	-61.8074	5.26	-187.997	5.26	-57.3007	5.26	-63.0951
5.264	-176.408	5.264	-44.6095	5.264	-63.7389	5.264	-195.723	5.264	-57.3007	5.264	-69.5334
5.268	-173.189	5.268	-42.6768	5.268	-63.095	5.268	-201.518	5.268	-58.5883	5.268	-70.1772
5.272	-171.257	5.272	-49.7634	5.272	-59.8759	5.272	-204.093	5.272	-57.3007	5.272	-68.2457
5.276	-169.326	5.276	-48.475	5.276	-56.6568	5.276	-200.874	5.276	-54.0815	5.276	-65.0266
5.28	-173.833	5.28	-47.1865	5.28	-50.8623	5.28	-201.518	5.28	-51.5062	5.28	-64.3828
5.284	-176.408	5.284	-43.9652	5.284	-48.9309	5.284	-204.737	5.284	-54.0815	5.284	-62.4513
5.288	-183.49	5.288	-44.6095	5.288	-48.9309	5.288	-202.805	5.288	-57.3007	5.288	-61.8075
5.292	-186.065	5.292	-43.321	5.292	-48.9309	5.292	-201.518	5.292	-61.1636	5.292	-62.4513
5.296	-186.065	5.296	-43.9652	5.296	-48.9309	5.296	-197.011	5.296	-59.2321	5.296	-56.6568
5.3	-185.421	5.3	-45.898	5.3	-45.7117	5.3	-187.997	5.3	-59.2321	5.3	-55.3692
5.304	-184.778	5.304	-46.5422	5.304	-45.7117	5.304	-184.778	5.304	-58.5883	5.304	-54.7253
5.308	-183.49	5.308	-42.0325	5.308	-48.9309	5.308	-183.49	5.308	-59.876	5.308	-54.7253
5.312	-175.764	5.312	-39.4555	5.312	-52.7938	5.312	-185.422	5.312	-57.9445	5.312	-56.013
5.316	-171.257	5.316	-38.8113	5.316	-59.2321	5.316	-182.203	5.316	-59.876	5.316	-56.6568
5.32	-162.244	5.32	-37.5228	5.32	-60.5197	5.32	-177.052	5.32	-49.5747	5.32	-52.7939
5.324	-158.381	5.324	-42.6768	5.324	-61.8074	5.324	-172.545	5.324	-45.0679	5.324	-54.0815
5.328	-158.381	5.328	-45.898	5.328	-64.3827	5.328	-174.477	5.328	-41.8488	5.328	-56.013
5.332	-160.312	5.332	-42.0325	5.332	-66.3142	5.332	-177.052	5.332	-41.205	5.332	-57.3007
5.336	-162.888	5.336	-40.0998	5.336	-67.6018	5.336	-184.134	5.336	-43.1364	5.336	-59.2321
5.34	-160.312	5.34	-42.0325	5.34	-69.5333	5.34	-186.066	5.34	-43.7803	5.34	-57.9445
5.344	-159.668	5.344	-43.9652	5.344	-61.1636	5.344	-182.203	5.344	-41.8488	5.344	-51.5062
5.348	-161.6	5.348	-42.0325	5.348	-56.6568	5.348	-183.49	5.348	-41.8488	5.348	-51.5062
5.352	-159.025	5.352	-46.5422	5.352	-57.3006	5.352	-187.997	5.352	-46.9994	5.352	-51.5062
5.356	-160.312	5.356	-43.9652	5.356	-59.2321	5.356	-186.71	5.356	-51.5062	5.356	-50.2186
5.36	-160.312	5.36	-42.0325	5.36	-62.4512	5.36	-190.573	5.36	-54.7253	5.36	-50.2186
5.364	-154.518	5.364	-41.3883	5.364	-62.4512	5.364	-184.134	5.364	-59.876	5.364	-48.9309
5.368	-155.162	5.368	-43.9652	5.368	-61.8074	5.368	-179.628	5.368	-59.876	5.368	-47.6432
5.372	-160.312	5.372	-43.321	5.372	-63.095	5.372	-177.696	5.372	-61.8074	5.372	-50.2186
5.376	-163.531	5.376	-50.4077	5.376	-66.958	5.376	-177.052	5.376	-63.7389	5.376	-53.4377
5.38	-167.394	5.38	-51.0519	5.38	-70.1771	5.38	-178.984	5.38	-65.6704	5.38	-59.2321
5.384	-169.326	5.384	-45.2537	5.384	-72.1086	5.384	-178.34	5.384	-65.6704	5.384	-55.3692
5.388	-167.394	5.388	-42.0325	5.388	-69.5333	5.388	-178.34	5.388	-57.9445	5.388	-51.5062
5.392	-170.613	5.392	-39.4555	5.392	-68.2457	5.392	-178.34	5.392	-52.7939	5.392	-48.9309
5.396	-175.12	5.396	-39.4555	5.396	-65.6704	5.396	-179.628	5.396	-52.7939	5.396	-45.7118
5.4	-175.764	5.4	-35.5901	5.4	-65.6704	5.4	-178.984	5.4	-52.7939	5.4	-43.7803
5.404	-177.052	5.404	-35.5901	5.404	-68.8895	5.404	-184.778	5.404	-53.4377	5.404	-45.0679
5.408	-170.613	5.408	-36.8785	5.408	-66.3142	5.408	-184.778	5.408	-56.6568	5.408	-44.4241
5.412	-170.613	5.412	-34.9458	5.412	-62.4512	5.412	-180.271	5.412	-50.8624	5.412	-42.4926
5.416	-170.613	5.416	-38.167	5.416	-57.9444	5.416	-180.271	5.416	-49.5747	5.416	-44.4241
5.42	-168.038	5.42	-43.321	5.42	-56.6568	5.42	-178.34	5.42	-51.5062	5.42	-50.2186
5.424	-169.97	5.424	-47.1865	5.424	-55.3691	5.424	-178.984	5.424	-52.7939	5.424	-52.15
5.428	-166.107	5.428	-51.6962	5.428	-57.9444	5.428	-179.628	5.428	-54.0815	5.428	-59.2321
5.432	-160.312	5.432	-57.4944	5.432	-57.9444	5.432	-178.984	5.432	-55.3692	5.432	-58.5883
5.436	-158.381	5.436	-54.2732	5.436	-54.7253	5.436	-171.902	5.436	-50.8624	5.436	-56.013
5.44	-159.668	5.44	-48.475	5.44	-54.7253	5.44	-169.97	5.44	-50.8624	5.44	-57.9445
5.444	-160.956	5.444	-46.5422	5.444	-56.6568	5.444	-171.902	5.444	-53.4377	5.444	-57.3007
5.448	-163.531	5.448	-43.9652	5.448	-57.3006	5.448	-173.833	5.448	-55.3692	5.448	-57.3007
5.452	-160.956	5.452	-36.8785	5.452	-58.5883	5.452	-175.121	5.452	-58.5883	5.452	-59.876
5.456	-160.956	5.456	-35.5901	5.456	-57.9444	5.456	-173.833	5.456	-54.7253	5.456	-54.7253
5.46	-164.819	5.46	-31.7246	5.46	-52.15	5.46	-169.326	5.46	-51.5062	5.46	-52.7939
5.464	-167.394	5.464	-27.2149	5.464	-51.5062	5.464	-171.902	5.464	-52.7939	5.464	-55.3692
5.468	-169.97	5.468	-25.9264	5.468	-51.5062	5.468	-171.258	5.468	-55.3692	5.468	-54.7253
5.472	-172.545	5.472	-29.1476	5.472	-54.7253	5.472	-173.833	5.472	-57.3007	5.472	-56.013
5.476	-168.682	5.476	-33.6573	5.476	-57.9444	5.476	-176.408	5.476	-58.5883	5.476	-54.0815
5.48	-168.038	5.48	-36.8785	5.48	-56.6568	5.48	-169.97	5.48	-56.013	5.48	-46.9994
5.484	-168.682	5.484	-46.5422	5.484	-55.3691	5.484	-171.902	5.484	-54.0815	5.484	-45.7118
5.488	-168.038	5.488	-48.475	5.488	-55.3691	5.488	-174.477	5.488	-54.7253	5.488	-48.2871
5.492	-169.97	5.492	-45.898	5.492	-56.013	5.492	-178.34	5.492	-56.013	5.492	-48.9309
5.496	-168.038	5.496	-47.8307	5.496	-59.8759	5.496	-186.066	5.496	-57.3007	5.496	-54.0815
5.5	-168.682	5.5	-47.8307	5.5	-59.2321	5.5	-187.997	5.5	-56.013	5.5	-54.0815
5.504	-168.038	5.504	-47.1865	5.504	-52.15	5.504	-188.641	5.504	-50.2186	5.504	-52.15
5.508	-172.545	5.508	-50.4077	5.508	-50.8623	5.508	-187.353	5.508	-45.0679	5.508	-51.5062
5.512	-174.476	5.512	-51.6962	5.512	-49.5747	5.512	-188.641	5.512	-42.4926	5.512	-55.3692
5.516	-178.339	5.516	-44.6095	5.516	-50.2185	5.516	-188.641	5.516	-39.2735	5.516	-57.9445
5.52	-176.408	5.52	-39.4555	5.52	-48.9309	5.52	-190.573	5.52	-39.2735	5.52	-54.7253
5.524	-174.476	5.524	-39.4555	5.524	-48.287	5.524	-184.134	5.524	-35.4105	5.524	-52.7939
5.528	-171.257	5.528	-39.4555	5.528	-42.4926	5.528	-177.052	5.528	-30.2599	5.528	-45.7118
5.532	-170.613	5.532	-38.167	5.532	-39.2735	5.532	-174.477	5.532	-28.3284	5.532	-42.4926
5.536	-171.257	5.536	-42.6768	5.536	-41.2049	5.536	-170.614	5.536	-31.5476	5.536	-39.9173
5.54	-166.75	5.54	-45.2537	5.54	-41.2049	5.54	-168.039	5.54	-32.8352	5.54	-39.2735
5.544	-162.888	5.544	-42.0325	5.544	-45.7117	5.544	-166.751	5.544	-35.4105	5.544	-39.9173
5.548	-160.956	5.548	-43.321	5.548	-40.5611	5.548	-162.244	5.548	-36.0543	5.548	-36.0543
5.552	-161.6	5.552	-47.8307	5.552	-42.4926	5.552	-159.025	5.552	-32.8352	5.552	-35.4105
5.556	-162.888	5.556	-49.7634	5.556	-41.8488	5.556	-157.094	5.556	-30.9037	5.556	-39.2735
5.56	-169.326	5.56	-53.6289	5.56	-45.0679	5.56	-157.737	5.56	-30.2599	5.56	-43.1365
5.564	-173.833	5.564	-56.2059	5.564	-49.5747	5.564	-157.094	5.564	-30.9037	5.564	-50.8624
5.568	-175.12	5.568	-51.0519	5.568	-49.5747	5.568	-158.381	5.568	-35.4105	5.568	-52.7939
5.572	-175.764	5.572	-49.1192	5.572	-45.0679	5.572	-155.806	5.572	-30.9037	5.572	-50.8624
5.576	-182.202	5.576	-45.2537	5.576	-42.4926	5.576	-147.436	5.576	-34.1229	5.576	-51.5062
5.58	-186.709	5.58	-47.1865	5.58	-42.4926	5.58	-145.505	5.58	-39.2735	5.58	-54.7253
5.584	-188.641	5.584	-45.2537	5.584	-45.0679	5.584	-143.573	5.584	-45.7118	5.584	-56.013
5.588	-189.928	5.588	-45.2537	5.588	-48.9309	5.588	-140.354	5.588	-50.8624	5.588	-60.5198
5.592	-184.778	5.592	-42.6768	5.592	-48.9309	5.592	-134.56	5.592	-51.5062	5.592	-57.9445
5.596	-186.065	5.596	-35.5901	5.596	-46.3555	5.596	-128.121	5.596	-46.9994	5.596	-53.4377
5.6	-186.709	5.6	-33.6573	5.6	-47.6432	5.6	-123.615	5.6	-43.7803	5.6	-53.4377
5.604	-189.928	5.604	-34.9458	5.604	-50.2185	5.604	-119.108	5.604	-45.0679	5.604	-53.4377
5.608	-191.86	5.608	-34.9458	5.608	-50.2185	5.608	-116.533	5.608	-41.205	5.608	-53.4377
5.612	-190.572	5.612	-35.5901	5.612	-52.7938	5.612	-116.533	5.612	-43.1364	5.612	-54.0815
5.616	-188.641	5.616	-39.4555	5.616	-48.9309	5.616	-108.807	5.616	-37.9858	5.616	-52.15
5.62	-191.216	5.62	-43.321	5.62	-45.0679	5.62	-102.368	5.62	-35.4105	5.62	-48.2871
5.624	-193.791	5.624	-39.4555	5.624	-41.2049	5.624	-102.368	5.624	-37.342	5.624	-45.7118
5.628	-196.366	5.628	-39.4555	5.628	-41.2049	5.628	-103.656	5.628	-41.205	5.628	-45.0679
5.632	-199.586	5.632	-37.5228	5.632	-43.1364	5.632	-103.012	5.632	-48.2871	5.632	-45.0679
5.636	-196.366	5.636	-36.8785	5.636	-42.4926	5.636	-103.656	5.636	-50.2186	5.636	-45.7118
5.64	-193.147	5.64	-40.0998	5.64	-40.5611	5.64	-101.081	5.64	-48.9309	5.64	-41.205
5.644	-194.435	5.644	-40.0998	5.644	-38.6296	5.644	-99.1493	5.644	-46.3556	5.644	-38.6297
5.648	-190.572	5.648	-35.5901	5.648	-37.9858	5.648	-99.1493	5.648	-45.7118	5.648	-39.9173
5.652	-190.572	5.652	-35.5901	5.652	-41.8488	5.652	-99.7931	5.652	-45.0679	5.652	-43.7803
5.656	-189.284	5.656	-34.3016	5.656	-42.4926	5.656	-101.725	5.656	-46.9994	5.656	-46.3556
5.66	-180.271	5.66	-40.0998	5.66	-45.0679	5.66	-98.5054	5.66	-46.9994	5.66	-48.9309
5.664	-178.983	5.664	-38.8113	5.664	-43.1364	5.664	-93.9986	5.664	-42.4926	5.664	-46.9994
5.668	-180.915	5.668	-45.2537	5.668	-41.8488	5.668	-91.4233	5.668	-39.2735	5.668	-48.9309
5.672	-180.915	5.672	-45.898	5.672	-43.1364	5.672	-90.1357	5.672	-40.5611	5.672	-48.9309
5.676	-184.778	5.676	-44.6095	5.676	-44.4241	5.676	-92.0672	5.676	-38.6297	5.676	-51.5062
5.68	-177.052	5.68	-40.0998	5.68	-47.6432	5.68	-92.711	5.68	-41.8488	5.68	-55.3692
5.684	-175.764	5.684	-39.4555	5.684	-46.9994	5.684	-92.0672	5.684	-43.1364	5.684	-50.2186
5.688	-176.408	5.688	-35.5901	5.688	-42.4926	5.688	-86.2727	5.688	-36.0543	5.688	-49.5747
5.692	-176.408	5.692	-36.8785	5.692	-40.5611	5.692	-86.2727	5.692	-36.0543	5.692	-48.9309
5.696	-175.764	5.696	-36.8785	5.696	-41.2049	5.696	-87.5604	5.696	-37.9858	5.696	-48.2871
5.7	-177.695	5.7	-36.2343	5.7	-39.9173	5.7	-86.9166	5.7	-41.205	5.7	-50.2186
5.704	-175.764	5.704	-29.1476	5.704	-39.2735	5.704	-90.1357	5.704	-44.4241	5.704	-45.0679
5.708	-173.833	5.708	-31.7246	5.708	-34.7667	5.708	-86.9166	5.708	-45.7118	5.708	-41.205
5.712	-177.052	5.712	-33.6573	5.712	-27.6846	5.712	-82.4098	5.712	-43.7803	5.712	-37.342
5.716	-179.627	5.716	-34.3016	5.716	-28.9722	5.716	-82.4098	5.716	-45.7118	5.716	-36.6982
5.72	-182.846	5.72	-36.2343	5.72	-32.8352	5.72	-81.7659	5.72	-48.9309	5.72	-35.4105
5.724	-184.134	5.724	-37.5228	5.724	-36.6981	5.724	-84.3413	5.724	-47.6432	5.724	-36.6982
5.728	-182.846	5.728	-32.3688	5.728	-39.9173	5.728	-86.2727	5.728	-47.6432	5.728	-37.342
5.732	-184.778	5.732	-33.6573	5.732	-37.342	5.732	-82.4098	5.732	-39.9173	5.732	-32.8352
5.736	-188.641	5.736	-33.0131	5.736	-37.9858	5.736	-79.8345	5.736	-34.7667	5.736	-32.1914
5.74	-191.86	5.74	-36.2343	5.74	-38.6296	5.74	-81.1221	5.74	-34.1229	5.74	-34.7667
5.744	-194.435	5.744	-37.5228	5.744	-42.4926	5.744	-81.7659	5.744	-33.479	5.744	-37.342
5.748	-191.216	5.748	-42.0325	5.748	-43.1364	5.748	-83.0536	5.748	-36.0543	5.748	-42.4926
5.752	-187.997	5.752	-39.4555	5.752	-39.2735	5.752	-80.4783	5.752	-37.9858	5.752	-44.4241
5.756	-182.202	5.756	-40.0998	5.756	-32.1914	5.756	-76.6153	5.756	-36.0543	5.756	-43.7803
5.76	-178.339	5.76	-40.0998	5.76	-30.2599	5.76	-76.6153	5.76	-39.9173	5.76	-48.2871
5.764	-174.476	5.764	-43.321	5.764	-28.3284	5.764	-75.3277	5.764	-42.4926	5.764	-53.4377
5.768	-171.901	5.768	-43.9652	5.768	-28.9722	5.768	-72.7524	5.768	-45.0679	5.768	-58.5883
5.772	-165.463	5.772	-45.2537	5.772	-34.1228	5.772	-75.9715	5.772	-48.9309	5.772	-64.3828
5.776	-155.162	5.776	-42.6768	5.776	-32.1914	5.776	-70.8209	5.776	-48.2871	5.776	-61.1636
5.78	-151.943	5.78	-43.321	5.78	-32.1914	5.78	-68.2456	5.78	-43.7803	5.78	-56.6568
5.784	-148.08	5.784	-40.0998	5.784	-36.6981	5.784	-70.1771	5.784	-41.8488	5.784	-56.6568
5.788	-146.792	5.788	-42.6768	5.788	-41.2049	5.788	-72.7524	5.788	-43.7803	5.788	-57.3007
5.792	-140.998	5.792	-41.3883	5.792	-45.7117	5.792	-76.6153	5.792	-42.4926	5.792	-56.6568
5.796	-135.847	5.796	-42.6768	5.796	-48.9309	5.796	-79.1906	5.796	-40.5611	5.796	-55.3692
5.8	-130.053	5.8	-44.6095	5.8	-50.2185	5.8	-81.7659	5.8	-38.6297	5.8	-48.2871
5.804	-125.546	5.804	-42.0325	5.804	-46.3555	5.804	-81.1221	5.804	-33.479	5.804	-44.4241
5.808	-124.902	5.808	-36.8785	5.808	-45.0679	5.808	-84.3413	5.808	-33.479	5.808	-41.205
5.812	-121.683	5.812	-38.8113	5.812	-45.0679	5.812	-87.5604	5.812	-32.8352	5.812	-43.7803
5.816	-117.82	5.816	-39.4555	5.816	-45.0679	5.816	-86.2727	5.816	-37.342	5.816	-46.3556
5.82	-112.669	5.82	-35.5901	5.82	-44.4241	5.82	-86.2727	5.82	-39.9173	5.82	-45.0679
5.824	-106.231	5.824	-38.8113	5.824	-40.5611	5.824	-78.5468	5.824	-36.6982	5.824	-45.0679
5.828	-106.875	5.828	-38.8113	5.828	-39.2735	5.828	-73.3962	5.828	-36.6982	5.828	-46.9994
5.832	-104.3	5.832	-36.2343	5.832	-40.5611	5.832	-70.8209	5.832	-40.5611	5.832	-48.9309
5.836	-103.656	5.836	-34.3016	5.836	-43.1364	5.836	-68.2456	5.836	-41.8488	5.836	-52.7939
5.84	-100.437	5.84	-33.0131	5.84	-43.7802	5.84	-70.8209	5.84	-43.7803	5.84	-58.5883
5.844	-93.3545	5.844	-36.2343	5.844	-45.7117	5.844	-69.5333	5.844	-46.9994	5.844	-57.9445
5.848	-93.9984	5.848	-35.5901	5.848	-36.6981	5.848	-63.7388	5.848	-43.7803	5.848	-52.7939
5.852	-94.6422	5.852	-43.9652	5.852	-35.4105	5.852	-61.8073	5.852	-41.8488	5.852	-51.5062
5.856	-95.9298	5.856	-45.2537	5.856	-35.4105	5.856	-63.095	5.856	-45.0679	5.856	-49.5747
5.86	-99.7928	5.86	-44.6095	5.86	-31.5475	5.86	-62.4512	5.86	-46.3556	5.86	-48.2871
5.864	-99.149	5.864	-45.2537	5.864	-34.1228	5.864	-66.9579	5.864	-49.5747	5.864	-48.2871
5.868	-98.5051	5.868	-47.1865	5.868	-30.2599	5.868	-65.0265	5.868	-45.7118	5.868	-43.1365
5.872	-100.437	5.872	-46.5422	5.872	-25.7531	5.872	-64.3826	5.872	-42.4926	5.872	-34.7667
5.876	-104.3	5.876	-47.8307	5.876	-27.6846	5.876	-68.2456	5.876	-43.1364	5.876	-34.7667
5.88	-105.587	5.88	-46.5422	5.88	-32.8352	5.88	-72.1086	5.88	-43.1364	5.88	-37.9858
5.884	-104.943	5.884	-40.744	5.884	-34.7667	5.884	-77.2592	5.884	-43.7803	5.884	-38.6297
5.888	-97.8613	5.888	-30.4361	5.888	-38.6296	5.888	-81.7659	5.888	-43.1364	5.888	-41.8488
5.892	-96.5737	5.892	-31.0803	5.892	-38.6296	5.892	-77.2592	5.892	-39.2735	5.892	-38.6297
5.896	-95.286	5.896	-33.0131	5.896	-35.4105	5.896	-74.04	5.896	-36.0543	5.896	-36.0543
5.9	-95.286	5.9	-33.6573	5.9	-36.6981	5.9	-72.7524	5.9	-35.4105	5.9	-38.6297
5.904	-97.2175	5.904	-36.2343	5.904	-37.342	5.904	-74.04	5.904	-33.479	5.904	-37.9858
5.908	-93.3545	5.908	-38.167	5.908	-37.9858	5.908	-73.3962	5.908	-33.479	5.908	-39.9173
5.912	-90.7792	5.912	-33.6573	5.912	-34.1228	5.912	-70.8209	5.912	-32.1914	5.912	-41.205
5.916	-93.3545	5.916	-31.7246	5.916	-25.1093	5.916	-68.2456	5.916	-28.3284	5.916	-36.6982
5.92	-92.7107	5.92	-33.0131	5.92	-25.7531	5.92	-63.095	5.92	-25.1093	5.92	-38.6297
5.924	-91.4231	5.924	-32.3688	5.924	-24.4654	5.924	-65.0265	5.924	-27.6846	5.924	-41.205
5.928	-91.4231	5.928	-34.9458	5.928	-27.0407	5.928	-66.9579	5.928	-28.3284	5.928	-46.3556
5.932	-84.341	5.932	-37.5228	5.932	-32.1914	5.932	-70.1771	5.932	-30.9037	5.932	-50.2186
5.936	-81.7657	5.936	-33.0131	5.936	-31.5475	5.936	-72.7524	5.936	-32.8352	5.936	-51.5062
5.94	-81.1219	5.94	-28.5034	5.94	-32.8352	5.94	-72.1086	5.94	-35.4105	5.94	-50.8624
5.944	-81.7657	5.944	-24.6379	5.944	-34.7667	5.944	-73.3962	5.944	-39.9173	5.944	-53.4377
5.948	-83.6972	5.948	-28.5034	5.948	-38.6296	5.948	-76.6153	5.948	-45.0679	5.948	-57.9445
5.952	-80.478	5.952	-31.0803	5.952	-40.5611	5.952	-83.0536	5.952	-50.8624	5.952	-59.2321
5.956	-77.2589	5.956	-36.2343	5.956	-42.4926	5.956	-85.6289	5.956	-53.4377	5.956	-63.0951
5.96	-75.9713	5.96	-38.167	5.96	-37.342	5.96	-80.4783	5.96	-51.5062	5.96	-59.876
5.964	-77.9028	5.964	-39.4555	5.964	-32.8352	5.964	-75.3277	5.964	-45.0679	5.964	-54.0815
5.968	-75.9713	5.968	-38.8113	5.968	-31.5475	5.968	-74.04	5.968	-40.5611	5.968	-52.7939
5.972	-80.478	5.972	-40.0998	5.972	-29.616	5.972	-69.5333	5.972	-41.205	5.972	-49.5747
5.976	-76.6151	5.976	-40.0998	5.976	-28.3284	5.976	-64.3826	5.976	-36.6982	5.976	-49.5747
5.98	-77.2589	5.98	-35.5901	5.98	-28.3284	5.98	-63.7388	5.98	-37.9858	5.98	-54.0815
5.984	-78.5466	5.984	-34.3016	5.984	-26.3969	5.984	-53.4376	5.984	-32.1914	5.984	-48.9309
5.988	-84.341	5.988	-32.3688	5.988	-27.0407	5.988	-47.6432	5.988	-29.6161	5.988	-49.5747
5.992	-87.5601	5.992	-25.2821	5.992	-28.3284	5.992	-52.1499	5.992	-30.2599	5.992	-53.4377
5.996	-86.9163	5.996	-23.3494	5.996	-32.1914	5.996	-54.7252	5.996	-31.5476	5.996	-59.2321
6	-84.9848	6	-24.6379	6	-37.342	6	-59.232	6	-34.7667	6	-63.7389
6.004	-83.6972	6.004	-23.9937	6.004	-40.5611	6.004	-61.8073	6.004	-33.479	6.004	-65.6704
6.008	-81.1219	6.008	-28.5034	6.008	-37.342	6.008	-61.8073	6.008	-28.3284	6.008	-64.3828
6.012	-81.1219	6.012	-31.7246	6.012	-36.0543	6.012	-61.8073	6.012	-29.6161	6.012	-61.8075
6.016	-81.7657	6.016	-31.7246	6.016	-35.4105	6.016	-65.0265	6.016	-30.2599	6.016	-63.0951
6.02	-78.5466	6.02	-28.5034	6.02	-33.479	6.02	-66.3141	6.02	-32.1914	6.02	-59.876
6.024	-75.9713	6.024	-29.7919	6.024	-32.1914	6.024	-68.8894	6.024	-36.0543	6.024	-57.9445
6.028	-75.9713	6.028	-29.1476	6.028	-26.3969	6.028	-61.1635	6.028	-36.0543	6.028	-54.0815
6.032	-77.2589	6.032	-27.8591	6.032	-20.6025	6.032	-59.8759	6.032	-33.479	6.032	-46.3556
6.036	-77.2589	6.036	-26.5706	6.036	-20.6025	6.036	-57.9444	6.036	-34.7667	6.036	-43.1365
6.04	-80.478	6.04	-26.5706	6.04	-21.2463	6.04	-61.1635	6.04	-36.6982	6.04	-42.4926
6.044	-75.3275	6.044	-23.9937	6.044	-22.5339	6.044	-62.4512	6.044	-38.6297	6.044	-43.1365
6.048	-70.8207	6.048	-20.1282	6.048	-27.0407	6.048	-65.0265	6.048	-39.2735	6.048	-42.4926
6.052	-67.6016	6.052	-21.4167	6.052	-23.8216	6.052	-64.3826	6.052	-34.7667	6.052	-40.5611
6.056	-67.6016	6.056	-22.0609	6.056	-21.8901	6.056	-59.8759	6.056	-30.9037	6.056	-37.9858
6.06	-68.2454	6.06	-27.2149	6.06	-27.0407	6.06	-62.4512	6.06	-28.9722	6.06	-41.205
6.064	-66.9577	6.064	-35.5901	6.064	-30.2599	6.064	-61.8073	6.064	-26.3969	6.064	-44.4241
6.068	-66.9577	6.068	-36.2343	6.068	-31.5475	6.068	-63.7388	6.068	-25.1093	6.068	-43.7803
6.072	-62.451	6.072	-35.5901	6.072	-30.2599	6.072	-65.0265	6.072	-22.534	6.072	-45.7118
6.076	-64.3824	6.076	-36.8785	6.076	-25.7531	6.076	-58.5882	6.076	-18.671	6.076	-38.6297
6.08	-66.9577	6.08	-42.0325	6.08	-26.3969	6.08	-56.6567	6.08	-16.0957	6.08	-31.5476
6.084	-68.2454	6.084	-43.321	6.084	-27.6846	6.084	-55.3691	6.084	-16.7395	6.084	-29.6161
6.088	-68.2454	6.088	-46.5422	6.088	-30.2599	6.088	-56.6567	6.088	-20.6025	6.088	-30.2599
6.092	-64.3824	6.092	-45.898	6.092	-34.1228	6.092	-57.3006	6.092	-23.1778	6.092	-29.6161
6.096	-61.1633	6.096	-39.4555	6.096	-28.9722	6.096	-59.8759	6.096	-25.7531	6.096	-29.6161
6.1	-61.8071	6.1	-35.5901	6.1	-27.6846	6.1	-56.0129	6.1	-21.2463	6.1	-25.7531
6.104	-61.8071	6.104	-35.5901	6.104	-27.6846	6.104	-56.6567	6.104	-20.6025	6.104	-24.4655
6.108	-63.7386	6.108	-33.0131	6.108	-25.7531	6.108	-58.5882	6.108	-21.8901	6.108	-27.6846
6.112	-63.7386	6.112	-32.3688	6.112	-27.0407	6.112	-59.8759	6.112	-20.6025	6.112	-30.9037
6.116	-58.588	6.116	-29.7919	6.116	-26.3969	6.116	-65.6703	6.116	-21.8901	6.116	-37.9858
6.12	-57.9442	6.12	-26.5706	6.12	-20.6025	6.12	-63.095	6.12	-18.0272	6.12	-38.6297
6.124	-61.8071	6.124	-20.7724	6.124	-19.9586	6.124	-59.8759	6.124	-16.7395	6.124	-39.9173
6.128	-63.7386	6.128	-20.7724	6.128	-21.8901	6.128	-63.095	6.128	-20.6025	6.128	-43.7803
6.132	-66.3139	6.132	-25.2821	6.132	-23.8216	6.132	-62.4512	6.132	-27.0408	6.132	-50.8624
6.136	-63.7386	6.136	-31.7246	6.136	-27.0407	6.136	-63.095	6.136	-31.5476	6.136	-57.9445
6.14	-59.8757	6.14	-39.4555	6.14	-28.3284	6.14	-62.4512	6.14	-36.0543	6.14	-60.5198
6.144	-62.451	6.144	-42.6768	6.144	-25.1093	6.144	-56.0129	6.144	-34.7667	6.144	-62.4513
6.148	-66.3139	6.148	-42.6768	6.148	-22.5339	6.148	-53.4376	6.148	-31.5476	6.148	-56.6568
6.152	-64.3824	6.152	-41.3883	6.152	-24.4654	6.152	-50.2185	6.152	-30.9037	6.152	-54.0815
6.156	-67.6016	6.156	-43.321	6.156	-23.8216	6.156	-49.5746	6.156	-29.6161	6.156	-53.4377
6.16	-61.1633	6.16	-45.898	6.16	-27.6846	6.16	-50.2185	6.16	-27.0408	6.16	-50.8624
6.164	-58.588	6.164	-41.3883	6.164	-25.7531	6.164	-48.287	6.164	-24.4654	6.164	-47.6432
6.168	-56.6565	6.168	-40.744	6.168	-23.8216	6.168	-44.424	6.168	-18.671	6.168	-37.342
6.172	-56.6565	6.172	-34.9458	6.172	-23.8216	6.172	-43.7802	6.172	-20.6025	6.172	-31.5476
6.176	-56.6565	6.176	-31.0803	6.176	-26.3969	6.176	-48.287	6.176	-27.0408	6.176	-29.6161
6.18	-52.7936	6.18	-29.7919	6.18	-30.2599	6.18	-50.8623	6.18	-31.5476	6.18	-28.9722
6.184	-46.9992	6.184	-30.4361	6.184	-30.9037	6.184	-57.9444	6.184	-41.205	6.184	-30.2599
6.188	-45.7115	6.188	-28.5034	6.188	-32.1914	6.188	-57.9444	6.188	-39.9173	6.188	-29.6161
6.192	-48.2868	6.192	-34.3016	6.192	-28.3284	6.192	-54.0814	6.192	-38.6297	6.192	-28.9722
6.196	-48.9307	6.196	-36.8785	6.196	-26.3969	6.196	-52.1499	6.196	-37.9858	6.196	-27.6846
6.2	-52.1498	6.2	-37.5228	6.2	-27.0407	6.2	-50.2185	6.2	-36.6982	6.2	-34.1229
6.204	-48.2868	6.204	-33.6573	6.204	-26.3969	6.204	-49.5746	6.204	-34.7667	6.204	-37.342
6.208	-49.5745	6.208	-38.167	6.208	-26.3969	6.208	-46.3555	6.208	-30.9037	6.208	-48.2871
6.212	-54.7251	6.212	-35.5901	6.212	-20.6025	6.212	-42.4925	6.212	-26.3969	6.212	-48.2871
6.216	-58.588	6.216	-35.5901	6.216	-18.0272	6.216	-36.0543	6.216	-19.3148	6.216	-50.2186
6.22	-65.0263	6.22	-34.9458	6.22	-18.671	6.22	-36.0543	6.22	-15.4519	6.22	-54.0815
6.224	-70.8207	6.224	-33.6573	6.224	-20.6025	6.224	-36.0543	6.224	-14.1642	6.224	-55.3692
6.228	-68.2454	6.228	-28.5034	6.228	-23.8216	6.228	-37.9858	6.228	-12.2327	6.228	-56.6568
6.232	-66.9577	6.232	-26.5706	6.232	-23.8216	6.232	-41.2049	6.232	-15.4519	6.232	-53.4377
6.236	-68.2454	6.236	-27.8591	6.236	-21.2463	6.236	-34.1228	6.236	-13.5204	6.236	-48.2871
6.24	-66.3139	6.24	-31.0803	6.24	-22.5339	6.24	-33.479	6.24	-14.1642	6.24	-43.1365
6.244	-66.9577	6.244	-33.6573	6.244	-27.0407	6.244	-36.0543	6.244	-17.3833	6.244	-36.6982
6.248	-62.451	6.248	-40.744	6.248	-32.8352	6.248	-37.9858	6.248	-21.8901	6.248	-34.1229
6.252	-57.9442	6.252	-39.4555	6.252	-37.9858	6.252	-41.8487	6.252	-28.9722	6.252	-34.7667
6.256	-59.8757	6.256	-34.9458	6.256	-35.4105	6.256	-43.1364	6.256	-31.5476	6.256	-36.0543
6.26	-62.451	6.26	-34.3016	6.26	-30.9037	6.26	-40.5611	6.26	-31.5476	6.26	-33.479
6.264	-65.0263	6.264	-35.5901	6.264	-32.1914	6.264	-41.8487	6.264	-33.479	6.264	-34.1229
6.268	-69.533	6.268	-36.8785	6.268	-32.8352	6.268	-45.0678	6.268	-38.6297	6.268	-36.6982
6.272	-68.8892	6.272	-40.0998	6.272	-30.9037	6.272	-49.5746	6.272	-40.5611	6.272	-37.342
6.276	-66.3139	6.276	-40.0998	6.276	-30.2599	6.276	-50.8623	6.276	-41.205	6.276	-41.205
6.28	-65.0263	6.28	-38.8113	6.28	-23.1778	6.28	-47.6432	6.28	-36.6982	6.28	-40.5611
6.284	-62.451	6.284	-34.9458	6.284	-20.6025	6.284	-44.424	6.284	-30.2599	6.284	-34.1229
6.288	-61.8071	6.288	-37.5228	6.288	-20.6025	6.288	-41.8487	6.288	-28.9722	6.288	-35.4105
6.292	-57.9442	6.292	-36.8785	6.292	-23.8216	6.292	-41.2049	6.292	-30.9037	6.292	-34.7667
6.296	-50.8621	6.296	-41.3883	6.296	-30.2599	6.296	-40.5611	6.296	-30.2599	6.296	-35.4105
6.3	-47.643	6.3	-45.2537	6.3	-30.9037	6.3	-41.2049	6.3	-34.1229	6.3	-39.2735
6.304	-46.9992	6.304	-46.5422	6.304	-30.9037	6.304	-37.9858	6.304	-31.5476	6.304	-38.6297
6.308	-47.643	6.308	-40.744	6.308	-29.616	6.308	-38.6296	6.308	-32.8352	6.308	-34.7667
6.312	-49.5745	6.312	-38.8113	6.312	-34.7667	6.312	-41.2049	6.312	-37.9858	6.312	-34.7667
6.316	-49.5745	6.316	-38.8113	6.316	-36.0543	6.316	-44.424	6.316	-43.1364	6.316	-38.6297
6.32	-48.9307	6.32	-37.5228	6.32	-36.0543	6.32	-47.6432	6.32	-46.9994	6.32	-39.9173
6.324	-46.3554	6.324	-36.8785	6.324	-34.7667	6.324	-48.9308	6.324	-43.7803	6.324	-39.9173
6.328	-48.9307	6.328	-36.2343	6.328	-30.2599	6.328	-45.7117	6.328	-39.9173	6.328	-36.6982
6.332	-50.2183	6.332	-29.7919	6.332	-27.6846	6.332	-42.4925	6.332	-36.0543	6.332	-36.0543
6.336	-52.7936	6.336	-24.6379	6.336	-25.7531	6.336	-46.3555	6.336	-35.4105	6.336	-35.4105
6.34	-53.4374	6.34	-24.6379	6.34	-27.6846	6.34	-48.287	6.34	-37.342	6.34	-38.6297
6.344	-51.506	6.344	-27.2149	6.344	-27.6846	6.344	-49.5746	6.344	-37.342	6.344	-41.8488
6.348	-52.7936	6.348	-25.9264	6.348	-24.4654	6.348	-50.8623	6.348	-34.7667	6.348	-42.4926
6.352	-54.7251	6.352	-29.1476	6.352	-25.1093	6.352	-46.9993	6.352	-32.1914	6.352	-40.5611
6.356	-56.0127	6.356	-28.5034	6.356	-27.0407	6.356	-46.9993	6.356	-31.5476	6.356	-39.9173
6.36	-58.588	6.36	-24.6379	6.36	-30.2599	6.36	-48.9308	6.36	-31.5476	6.36	-40.5611
6.364	-58.588	6.364	-24.6379	6.364	-32.1914	6.364	-50.8623	6.364	-32.8352	6.364	-43.7803
6.368	-56.6565	6.368	-25.9264	6.368	-35.4105	6.368	-52.7938	6.368	-33.479	6.368	-44.4241
6.372	-57.3004	6.372	-24.6379	6.372	-28.9722	6.372	-48.9308	6.372	-28.3284	6.372	-45.0679
6.376	-58.588	6.376	-27.8591	6.376	-26.3969	6.376	-43.7802	6.376	-24.4654	6.376	-39.2735
6.38	-58.588	6.38	-28.5034	6.38	-24.4654	6.38	-42.4925	6.38	-25.1093	6.38	-35.4105
6.384	-60.5195	6.384	-27.8591	6.384	-22.5339	6.384	-45.0678	6.384	-23.8216	6.384	-35.4105
6.388	-55.3689	6.388	-27.8591	6.388	-25.1093	6.388	-45.7117	6.388	-25.7531	6.388	-34.7667
6.392	-48.2868	6.392	-32.3688	6.392	-28.9722	6.392	-48.287	6.392	-30.2599	6.392	-37.9858
6.396	-51.506	6.396	-33.6573	6.396	-25.1093	6.396	-43.7802	6.396	-24.4654	6.396	-33.479
6.4	-50.2183	6.4	-34.3016	6.4	-27.6846	6.4	-45.7117	6.4	-21.2463	6.4	-30.9037
6.404	-51.506	6.404	-38.8113	6.404	-32.1914	6.404	-48.9308	6.404	-24.4654	6.404	-32.8352
6.408	-50.2183	6.408	-42.0325	6.408	-35.4105	6.408	-52.1499	6.408	-27.6846	6.408	-35.4105
6.412	-45.0677	6.412	-40.744	6.412	-37.9858	6.412	-56.0129	6.412	-27.6846	6.412	-40.5611
6.416	-43.7801	6.416	-42.0325	6.416	-36.0543	6.416	-56.0129	6.416	-30.9037	6.416	-43.7803
6.42	-42.4924	6.42	-42.6768	6.42	-31.5475	6.42	-52.1499	6.42	-27.6846	6.42	-39.9173
6.424	-43.1362	6.424	-41.3883	6.424	-25.1093	6.424	-53.4376	6.424	-29.6161	6.424	-37.9858
6.428	-43.7801	6.428	-40.0998	6.428	-25.1093	6.428	-54.7252	6.428	-30.9037	6.428	-41.205
6.432	-37.9856	6.432	-37.5228	6.432	-23.1778	6.432	-56.0129	6.432	-33.479	6.432	-41.8488
6.436	-34.1227	6.436	-29.1476	6.436	-23.1778	6.436	-57.9444	6.436	-39.2735	6.436	-43.7803
6.44	-32.835	6.44	-21.4167	6.44	-15.4519	6.44	-54.0814	6.44	-34.1229	6.44	-43.7803
6.444	-34.7665	6.444	-14.9742	6.444	-12.2327	6.444	-50.8623	6.444	-34.7667	6.444	-37.9858
6.448	-35.4103	6.448	-11.1088	6.448	-10.9451	6.448	-47.6432	6.448	-37.342	6.448	-36.0543
6.452	-39.2733	6.452	-7.88754	6.452	-10.9451	6.452	-44.424	6.452	-40.5611	6.452	-32.8352
6.456	-35.4103	6.456	-11.753	6.456	-13.5204	6.456	-43.1364	6.456	-44.4241	6.456	-31.5476
6.46	-34.7665	6.46	-15.6185	6.46	-11.5889	6.46	-40.5611	6.46	-45.0679	6.46	-34.1229
6.464	-36.0542	6.464	-13.6857	6.464	-6.43827	6.464	-41.2049	6.464	-42.4926	6.464	-33.479
6.468	-35.4103	6.468	-14.33	6.468	-8.36975	6.468	-34.1228	6.468	-37.342	6.468	-27.6846
6.472	-36.698	6.472	-18.8397	6.472	-12.2327	6.472	-36.0543	6.472	-38.6297	6.472	-29.6161
6.476	-34.1227	6.476	-24.6379	6.476	-16.7395	6.476	-37.9858	6.476	-35.4105	6.476	-30.9037
6.48	-30.9036	6.48	-27.8591	6.48	-25.7531	6.48	-39.2734	6.48	-35.4105	6.48	-34.7667
6.484	-33.4789	6.484	-32.3688	6.484	-26.3969	6.484	-44.424	6.484	-30.2599	6.484	-37.9858
6.488	-36.0542	6.488	-33.0131	6.488	-27.0407	6.488	-42.4925	6.488	-27.0408	6.488	-36.6982
6.492	-39.9171	6.492	-24.6379	6.492	-27.6846	6.492	-42.4925	6.492	-21.2463	6.492	-34.7667
6.496	-43.1362	6.496	-23.3494	6.496	-32.1914	6.496	-44.424	6.496	-20.6025	6.496	-34.7667
6.5	-43.1362	6.5	-22.0609	6.5	-34.7667	6.5	-47.6432	6.5	-20.6025	6.5	-34.1229
6.504	-41.8486	6.504	-16.907	6.504	-34.1228	6.504	-52.1499	6.504	-23.1778	6.504	-34.1229
6.508	-43.7801	6.508	-20.7724	6.508	-31.5475	6.508	-50.8623	6.508	-21.8901	6.508	-34.1229
6.512	-45.7115	6.512	-20.7724	6.512	-30.9037	6.512	-46.3555	6.512	-19.3148	6.512	-26.3969
6.516	-48.9307	6.516	-19.4839	6.516	-29.616	6.516	-45.0678	6.516	-18.671	6.516	-25.1093
6.52	-49.5745	6.52	-18.1955	6.52	-30.2599	6.52	-44.424	6.52	-22.534	6.52	-23.8216
6.524	-48.2868	6.524	-20.7724	6.524	-32.8352	6.524	-42.4925	6.524	-23.8216	6.524	-25.7531
6.528	-48.2868	6.528	-24.6379	6.528	-30.9037	6.528	-45.7117	6.528	-25.7531	6.528	-30.9037
6.532	-50.8621	6.532	-25.9264	6.532	-25.7531	6.532	-43.1364	6.532	-23.8216	6.532	-30.9037
6.536	-52.7936	6.536	-27.8591	6.536	-22.5339	6.536	-39.2734	6.536	-17.3833	6.536	-31.5476
6.54	-56.0127	6.54	-27.8591	6.54	-18.671	6.54	-41.8487	6.54	-17.3833	6.54	-33.479
6.544	-53.4374	6.544	-20.7724	6.544	-16.7395	6.544	-44.424	6.544	-16.7395	6.544	-34.1229
6.548	-49.5745	6.548	-18.8397	6.548	-13.5204	6.548	-46.9993	6.548	-16.0957	6.548	-38.6297
6.552	-48.2868	6.552	-20.1282	6.552	-12.8765	6.552	-49.5746	6.552	-19.9587	6.552	-40.5611
6.556	-45.0677	6.556	-20.7724	6.556	-7.72593	6.556	-46.9993	6.556	-12.2327	6.556	-40.5611
6.56	-43.1362	6.56	-22.0609	6.56	-8.36975	6.56	-48.287	6.56	-9.65741	6.56	-37.342
6.564	-45.0677	6.564	-23.3494	6.564	-10.9451	6.564	-48.9308	6.564	-10.3012	6.564	-39.9173
6.568	-41.8486	6.568	-18.1955	6.568	-13.5204	6.568	-52.7938	6.568	-10.3012	6.568	-44.4241
6.572	-40.5609	6.572	-14.33	6.572	-18.0272	6.572	-56.6567	6.572	-13.5204	6.572	-45.0679
6.576	-41.8486	6.576	-16.907	6.576	-16.7395	6.576	-55.3691	6.576	-10.9451	6.576	-46.3556
6.58	-45.0677	6.58	-19.4839	6.58	-14.808	6.58	-52.1499	6.58	-9.01359	6.58	-43.1365
6.584	-47.643	6.584	-23.9937	6.584	-16.0957	6.584	-48.9308	6.584	-7.72593	6.584	-37.342
6.588	-47.643	6.588	-29.1476	6.588	-18.671	6.588	-48.287	6.588	-12.2327	6.588	-37.342
6.592	-45.7115	6.592	-34.3016	6.592	-22.5339	6.592	-48.9308	6.592	-14.808	6.592	-37.9858
6.596	-41.2048	6.596	-35.5901	6.596	-25.1093	6.596	-52.7938	6.596	-22.534	6.596	-36.0543
6.6	-41.2048	6.6	-36.2343	6.6	-20.6025	6.6	-51.5061	6.6	-20.6025	6.6	-37.342
6.604	-39.9171	6.604	-36.8785	6.604	-19.3148	6.604	-46.9993	6.604	-20.6025	6.604	-34.1229
6.608	-39.2733	6.608	-34.3016	6.608	-19.9586	6.608	-47.6432	6.608	-23.1778	6.608	-29.6161
6.612	-37.3418	6.612	-33.0131	6.612	-21.8901	6.612	-50.2185	6.612	-24.4654	6.612	-29.6161
6.616	-36.698	6.616	-33.6573	6.616	-22.5339	6.616	-51.5061	6.616	-27.6846	6.616	-32.1914
6.62	-34.7665	6.62	-30.4361	6.62	-21.2463	6.62	-55.3691	6.62	-28.3284	6.62	-32.1914
6.624	-36.698	6.624	-25.2821	6.624	-16.0957	6.624	-55.3691	6.624	-23.8216	6.624	-28.9722
6.628	-39.9171	6.628	-23.3494	6.628	-16.0957	6.628	-52.1499	6.628	-19.3148	6.628	-23.8216
6.632	-42.4924	6.632	-25.2821	6.632	-16.7395	6.632	-47.6432	6.632	-20.6025	6.632	-21.8901
6.636	-39.9171	6.636	-25.2821	6.636	-19.9586	6.636	-46.3555	6.636	-22.534	6.636	-21.8901
6.64	-34.7665	6.64	-27.8591	6.64	-25.7531	6.64	-43.1364	6.64	-22.534	6.64	-23.8216
6.644	-32.835	6.644	-28.5034	6.644	-20.6025	6.644	-41.2049	6.644	-22.534	6.644	-28.9722
6.648	-32.1912	6.648	-22.7052	6.648	-18.671	6.648	-33.479	6.648	-18.671	6.648	-27.0408
6.652	-32.1912	6.652	-18.8397	6.652	-19.3148	6.652	-30.2598	6.652	-15.4519	6.652	-28.3284
6.656	-34.1227	6.656	-18.8397	6.656	-19.9586	6.656	-31.5475	6.656	-16.7395	6.656	-27.0408
6.66	-34.7665	6.66	-16.907	6.66	-18.671	6.66	-30.9037	6.66	-17.3833	6.66	-28.3284
6.664	-32.1912	6.664	-14.9742	6.664	-19.3148	6.664	-36.6981	6.664	-19.9587	6.664	-29.6161
6.668	-36.698	6.668	-20.1282	6.668	-12.2327	6.668	-35.4105	6.668	-17.3833	6.668	-27.0408
6.672	-38.6295	6.672	-17.5512	6.672	-10.9451	6.672	-34.7666	6.672	-11.5889	6.672	-25.1093

## Sheet: Figure 2e
No target		B (reference)		B.1.617		B.1		B.1.1.7		B.1.351
t (ms)	I (pA)	t (ms)	I (pA)	t (ms)	I (pA)	t (ms)	I (pA)	t (ms)	I (pA)	t (ms)	I (pA)
0.004	4.89	0.004	17.7	0.004	19.31	0.004	22.53	0.004	9.01	0.004	13.52
0.008	6.82	0.008	15.77	0.008	20.6	0.008	23.82	0.008	7.08	0.008	15.45
0.012	2.96	0.012	16.41	0.012	19.96	0.012	26.4	0.012	8.37	0.012	16.1
0.016	2.96	0.016	14.48	0.016	25.11	0.016	25.11	0.016	5.79	0.016	9.66
0.02	1.03	0.02	11.26	0.02	23.82	0.02	21.25	0.02	3.86	0.02	3.22
0.024	5.53	0.024	7.4	0.024	19.31	0.024	20.6	0.024	9.01	0.024	-0.643828
0.028	10.04	0.028	0.961496	0.028	14.16	0.028	21.89	0.028	8.37	0.028	-3.22
0.032	10.68	0.032	-1.61	0.032	7.08	0.032	16.74	0.032	9.66	0.032	-3.22
0.036	11.33	0.036	-0.326156	0.036	3.86	0.036	10.95	0.036	7.08	0.036	-7.08
0.04	11.33	0.04	0.31767	0.04	5.15	0.04	10.3	0.04	4.51	0.04	-8.37
0.044	6.18	0.044	-1.61	0.044	3.22	0.044	5.15	0.044	8.37	0.044	-12.23
0.048	11.33	0.048	-2.9	0.048	0.643827	0.048	9.01	0.048	10.3	0.048	-17.38
0.052	12.62	0.052	-1.61	0.052	0.643827	0.052	12.88	0.052	8.37	0.052	-13.52
0.056	8.75	0.056	2.25	0.056	-0.643827	0.056	10.3	0.056	6.44	0.056	-14.81
0.06	5.53	0.06	7.4	0.06	4.51	0.06	11.59	0.06	6.44	0.06	-18.03
0.064	2.96	0.064	8.69	0.064	10.3	0.064	13.52	0.064	0.643828	0.064	-21.25
0.068	-1.55	0.068	9.33	0.068	10.3	0.068	18.03	0.068	3.22	0.068	-21.89
0.072	-1.55	0.072	8.69	0.072	7.73	0.072	23.18	0.072	7.73	0.072	-21.89
0.076	3.6	0.076	6.76	0.076	5.15	0.076	30.26	0.076	4.51	0.076	-16.1
0.08	1.67	0.08	11.91	0.08	2.58	0.08	31.55	0.08	2.58	0.08	-11.59
0.084	2.96	0.084	14.48	0.084	3.86	0.084	30.26	0.084	-1.29	0.084	-10.3
0.088	2.31	0.088	14.48	0.088	4.51	0.088	29.62	0.088	-1.29	0.088	-7.73
0.092	7.47	0.092	15.13	0.092	3.86	0.092	29.62	0.092	-0.643828	0.092	-10.3
0.096	12.62	0.096	12.55	0.096	3.86	0.096	31.55	0.096	0.643828	0.096	-5.79
0.1	16.48	0.1	10.62	0.1	3.22	0.1	22.53	0.1	0.643828	0.1	-3.86
0.104	16.48	0.104	10.62	0.104	6.44	0.104	15.45	0.104	-0.643828	0.104	-3.86
0.108	16.48	0.108	11.91	0.108	10.95	0.108	9.66	0.108	-1.93	0.108	-6.44
0.112	12.62	0.112	6.76	0.112	18.03	0.112	1.29	0.112	0	0.112	-12.88
0.116	11.33	0.116	5.47	0.116	18.67	0.116	6.44	0.116	3.22	0.116	-15.45
0.12	13.9	0.12	0.961496	0.12	21.89	0.12	8.37	0.12	5.79	0.12	-12.23
0.124	9.4	0.124	2.89	0.124	21.89	0.124	7.73	0.124	7.08	0.124	-12.23
0.128	4.25	0.128	4.82	0.128	25.75	0.128	9.01	0.128	9.01	0.128	-8.37
0.132	3.6	0.132	4.18	0.132	31.55	0.132	8.37	0.132	6.44	0.132	-7.08
0.136	2.31	0.136	3.54	0.136	30.9	0.136	11.59	0.136	9.01	0.136	-3.22
0.14	6.18	0.14	1.61	0.14	28.97	0.14	16.74	0.14	12.88	0.14	-1.29
0.144	8.75	0.144	0.961496	0.144	23.82	0.144	20.6	0.144	12.23	0.144	3.22
0.148	9.4	0.148	4.82	0.148	17.38	0.148	20.6	0.148	10.95	0.148	4.51
0.152	9.4	0.152	8.04	0.152	15.45	0.152	19.31	0.152	7.73	0.152	0
0.156	8.75	0.156	9.98	0.156	14.16	0.156	18.67	0.156	5.79	0.156	-3.22
0.16	8.11	0.16	9.98	0.16	9.66	0.16	21.25	0.16	10.3	0.16	-7.08
0.164	11.97	0.164	7.4	0.164	5.15	0.164	24.47	0.164	14.16	0.164	-9.01
0.168	10.68	0.168	3.54	0.168	3.22	0.168	21.89	0.168	16.1	0.168	-7.73
0.172	8.11	0.172	8.69	0.172	-2.58	0.172	19.31	0.172	16.1	0.172	-7.73
0.176	1.03	0.176	11.26	0.176	1.29	0.176	15.45	0.176	16.1	0.176	-8.37
0.18	-5.41	0.18	8.69	0.18	3.86	0.18	12.88	0.18	18.67	0.18	-10.95
0.184	-7.34	0.184	7.4	0.184	2.58	0.184	18.67	0.184	19.31	0.184	-10.95
0.188	-7.34	0.188	7.4	0.188	5.79	0.188	19.96	0.188	19.96	0.188	-7.73
0.192	-7.34	0.192	4.18	0.192	5.15	0.192	22.53	0.192	15.45	0.192	-3.22
0.196	-7.99	0.196	7.4	0.196	8.37	0.196	22.53	0.196	9.66	0.196	-3.22
0.2	-6.7	0.2	11.91	0.2	12.23	0.2	20.6	0.2	4.51	0.2	-3.86
0.204	-7.99	0.204	11.91	0.204	12.88	0.204	23.82	0.204	3.22	0.204	-4.51
0.208	-2.19	0.208	13.19	0.208	12.88	0.208	28.33	0.208	7.08	0.208	-7.73
0.212	6.82	0.212	11.91	0.212	9.66	0.212	28.33	0.212	7.73	0.212	-4.51
0.216	6.82	0.216	16.41	0.216	5.79	0.216	25.75	0.216	9.01	0.216	0
0.22	8.75	0.22	20.92	0.22	9.66	0.22	24.47	0.22	8.37	0.22	-1.93
0.224	8.75	0.224	21.56	0.224	12.88	0.224	18.03	0.224	8.37	0.224	-3.22
0.228	10.04	0.228	20.92	0.228	12.88	0.228	19.31	0.228	10.95	0.228	-5.79
0.232	8.75	0.232	17.7	0.232	10.95	0.232	19.96	0.232	12.88	0.232	-7.73
0.236	11.33	0.236	13.84	0.236	12.23	0.236	17.38	0.236	14.16	0.236	-7.73
0.24	10.04	0.24	9.33	0.24	10.95	0.24	13.52	0.24	14.16	0.24	-8.37
0.244	8.11	0.244	8.04	0.244	14.81	0.244	9.66	0.244	13.52	0.244	-10.95
0.248	6.82	0.248	0.961496	0.248	16.74	0.248	9.01	0.248	12.23	0.248	-14.16
0.252	11.33	0.252	-2.9	0.252	10.95	0.252	11.59	0.252	18.67	0.252	-15.45
0.256	14.55	0.256	-6.76	0.256	8.37	0.256	12.88	0.256	24.47	0.256	-10.3
0.26	14.55	0.26	-9.34	0.26	5.15	0.26	14.81	0.26	21.89	0.26	-5.15
0.264	14.55	0.264	-4.83	0.264	6.44	0.264	13.52	0.264	21.89	0.264	-1.93
0.268	17.12	0.268	-1.61	0.268	8.37	0.268	14.81	0.268	16.74	0.268	0
0.272	13.9	0.272	-0.326156	0.272	10.95	0.272	19.31	0.272	15.45	0.272	1.29
0.276	17.77	0.276	2.89	0.276	11.59	0.276	23.82	0.276	16.1	0.276	1.93
0.28	23.56	0.28	2.89	0.28	9.66	0.28	27.04	0.28	15.45	0.28	4.51
0.284	22.27	0.284	3.54	0.284	8.37	0.284	27.04	0.284	12.23	0.284	7.73
0.288	18.41	0.288	5.47	0.288	7.08	0.288	25.75	0.288	11.59	0.288	6.44
0.292	13.9	0.292	6.76	0.292	11.59	0.292	18.67	0.292	9.01	0.292	5.15
0.296	11.97	0.296	1.61	0.296	9.66	0.296	20.6	0.296	10.95	0.296	3.22
0.3	8.11	0.3	0.31767	0.3	6.44	0.3	22.53	0.3	14.81	0.3	1.29
0.304	6.82	0.304	-2.26	0.304	5.79	0.304	20.6	0.304	20.6	0.304	5.15
0.308	4.25	0.308	-0.969982	0.308	0.643827	0.308	21.25	0.308	23.18	0.308	5.79
0.312	-0.260418	0.312	5.47	0.312	3.22	0.312	19.31	0.312	23.82	0.312	5.15
0.316	-3.48	0.316	6.11	0.316	7.08	0.316	18.03	0.316	22.53	0.316	1.29
0.32	-5.41	0.32	6.76	0.32	7.08	0.32	19.31	0.32	23.18	0.32	-1.29
0.324	-0.904244	0.324	7.4	0.324	6.44	0.324	23.82	0.324	21.89	0.324	-0.643828
0.328	-0.260418	0.328	6.76	0.328	5.79	0.328	26.4	0.328	16.74	0.328	1.93
0.332	-2.84	0.332	12.55	0.332	3.86	0.332	25.11	0.332	14.16	0.332	3.22
0.336	-3.48	0.336	13.84	0.336	9.01	0.336	26.4	0.336	9.01	0.336	2.58
0.34	-7.34	0.34	15.77	0.34	11.59	0.34	27.04	0.34	3.86	0.34	2.58
0.344	-4.77	0.344	13.84	0.344	11.59	0.344	26.4	0.344	8.37	0.344	0
0.348	-0.260418	0.348	11.91	0.348	9.01	0.348	25.11	0.348	10.95	0.348	6.44
0.352	-2.19	0.352	11.26	0.352	3.86	0.352	23.18	0.352	10.3	0.352	10.95
0.356	0.383408	0.356	11.26	0.356	7.73	0.356	18.03	0.356	11.59	0.356	11.59
0.36	1.03	0.36	11.91	0.36	10.95	0.36	12.88	0.36	12.88	0.36	10.95
0.364	-0.260418	0.364	6.76	0.364	10.95	0.364	15.45	0.364	15.45	0.364	9.66
0.368	4.25	0.368	6.11	0.368	9.01	0.368	16.74	0.368	19.96	0.368	11.59
0.372	3.6	0.372	0.961496	0.372	7.73	0.372	18.03	0.372	18.67	0.372	16.1
0.376	2.31	0.376	4.82	0.376	0.643827	0.376	15.45	0.376	14.81	0.376	19.31
0.38	-1.55	0.38	12.55	0.38	3.22	0.38	13.52	0.38	9.01	0.38	17.38
0.384	-3.48	0.384	15.77	0.384	4.51	0.384	12.88	0.384	3.86	0.384	14.81
0.388	-6.7	0.388	17.06	0.388	5.15	0.388	10.95	0.388	3.22	0.388	9.66
0.392	-6.05	0.392	18.34	0.392	3.22	0.392	15.45	0.392	1.29	0.392	8.37
0.396	-4.12	0.396	17.06	0.396	5.79	0.396	12.88	0.396	-1.29	0.396	9.66
0.4	-3.48	0.4	15.77	0.4	12.23	0.4	13.52	0.4	-2.58	0.4	9.01
0.404	-4.77	0.404	16.41	0.404	18.67	0.404	13.52	0.404	-7.08	0.404	4.51
0.408	-5.41	0.408	15.13	0.408	23.82	0.408	12.23	0.408	-9.01	0.408	4.51
0.412	-1.55	0.412	11.91	0.412	22.53	0.412	20.6	0.412	-5.79	0.412	1.29
0.416	1.67	0.416	8.04	0.416	20.6	0.416	23.82	0.416	-3.22	0.416	3.86
0.42	2.31	0.42	6.76	0.42	14.81	0.42	22.53	0.42	-1.93	0.42	7.08
0.424	4.25	0.424	8.04	0.424	11.59	0.424	21.89	0.424	-1.29	0.424	9.66
0.428	5.53	0.428	6.11	0.428	10.3	0.428	18.03	0.428	-0.643828	0.428	9.01
0.432	4.89	0.432	4.18	0.432	7.73	0.432	16.1	0.432	-5.15	0.432	5.15
0.436	8.75	0.436	3.54	0.436	4.51	0.436	16.74	0.436	1.93	0.436	3.86
0.44	11.97	0.44	2.25	0.44	3.22	0.44	16.1	0.44	4.51	0.44	4.51
0.444	10.68	0.444	-0.326156	0.444	-1.29	0.444	14.16	0.444	1.93	0.444	4.51
0.448	8.11	0.448	6.11	0.448	0.643827	0.448	12.88	0.448	1.29	0.448	3.22
0.452	4.89	0.452	8.69	0.452	5.15	0.452	13.52	0.452	-1.29	0.452	0.643828
0.456	3.6	0.456	9.33	0.456	8.37	0.456	15.45	0.456	-0.643828	0.456	-1.29
0.46	4.89	0.46	10.62	0.46	7.73	0.46	23.18	0.46	2.58	0.46	-5.79
0.464	6.82	0.464	9.33	0.464	7.73	0.464	25.75	0.464	5.79	0.464	0.643828
0.468	6.18	0.468	11.91	0.468	4.51	0.468	23.82	0.468	9.66	0.468	0
0.472	4.89	0.472	11.26	0.472	6.44	0.472	24.47	0.472	9.66	0.472	-1.29
0.476	4.25	0.476	9.98	0.476	9.66	0.476	22.53	0.476	10.95	0.476	-1.29
0.48	3.6	0.48	4.18	0.48	9.66	0.48	28.33	0.48	11.59	0.48	-1.93
0.484	8.11	0.484	-0.969982	0.484	8.37	0.484	29.62	0.484	16.1	0.484	-1.29
0.488	6.82	0.488	-3.55	0.488	6.44	0.488	28.97	0.488	14.16	0.488	2.58
0.492	4.25	0.492	-3.55	0.492	1.93	0.492	27.68	0.492	12.23	0.492	1.29
0.496	2.31	0.496	0.961496	0.496	4.51	0.496	25.11	0.496	10.3	0.496	-3.86
0.5	-0.904244	0.5	0.961496	0.5	2.58	0.5	23.82	0.5	5.79	0.5	-7.08
0.504	-0.904244	0.504	0.961496	0.504	-5.15	0.504	25.75	0.504	5.15	0.504	-10.3
0.508	3.6	0.508	-0.969982	0.508	-14.16	0.508	25.11	0.508	7.73	0.508	-9.01
0.512	6.18	0.512	0.31767	0.512	-19.31	0.512	20.6	0.512	5.15	0.512	-6.44
0.516	6.18	0.516	6.11	0.516	-21.89	0.516	15.45	0.516	4.51	0.516	-4.51
0.52	6.82	0.52	9.98	0.52	-18.03	0.52	13.52	0.52	2.58	0.52	-5.79
0.524	8.11	0.524	10.62	0.524	-15.45	0.524	10.95	0.524	1.93	0.524	-4.51
0.528	15.19	0.528	11.91	0.528	-16.1	0.528	15.45	0.528	7.73	0.528	-2.58
0.532	17.77	0.532	9.98	0.532	-14.16	0.532	14.81	0.532	9.66	0.532	0
0.536	18.41	0.536	8.69	0.536	-11.59	0.536	15.45	0.536	8.37	0.536	1.29
0.54	17.77	0.54	11.91	0.54	-5.79	0.54	12.88	0.54	6.44	0.54	-1.93
0.544	15.19	0.544	11.91	0.544	-0.643827	0.544	9.66	0.544	3.22	0.544	-3.22
0.548	11.33	0.548	8.69	0.548	0.643827	0.548	12.23	0.548	3.22	0.548	-10.3
0.552	16.48	0.552	7.4	0.552	2.58	0.552	8.37	0.552	5.15	0.552	-11.59
0.556	17.77	0.556	2.89	0.556	0	0.556	6.44	0.556	4.51	0.556	-8.37
0.56	13.9	0.56	2.25	0.56	0	0.56	2.58	0.56	-1.93	0.56	-3.86
0.564	10.04	0.564	3.54	0.564	6.44	0.564	-5.15	0.564	-1.93	0.564	-4.51
0.568	6.82	0.568	5.47	0.568	9.01	0.568	-4.51	0.568	-5.79	0.568	-3.86
0.572	4.89	0.572	6.76	0.572	9.01	0.572	0.643827	0.572	-3.86	0.572	-4.51
0.576	3.6	0.576	4.18	0.576	9.66	0.576	1.29	0.576	-3.22	0.576	-5.15
0.58	1.03	0.58	4.18	0.58	9.66	0.58	-3.86	0.58	-4.51	0.58	-0.643828
0.584	-2.84	0.584	6.76	0.584	6.44	0.584	-8.37	0.584	-7.73	0.584	-0.643828
0.588	-6.05	0.588	2.89	0.588	5.79	0.588	-13.52	0.588	-13.52	0.588	-6.44
0.592	-13.14	0.592	-0.969982	0.592	3.86	0.592	-13.52	0.592	-14.81	0.592	-10.3
0.596	-12.49	0.596	-8.05	0.596	-8.37	0.596	-14.16	0.596	-19.31	0.596	-16.1
0.6	-15.07	0.6	-14.49	0.6	-19.31	0.6	-19.96	0.6	-17.38	0.6	-17.38
0.604	-22.79	0.604	-24.79	0.604	-32.19	0.604	-25.75	0.604	-22.53	0.604	-20.6
0.608	-27.94	0.608	-27.37	0.608	-45.07	0.608	-32.84	0.608	-28.33	0.608	-26.4
0.612	-32.45	0.612	-31.87	0.612	-48.29	0.612	-43.14	0.612	-32.19	0.612	-34.77
0.616	-36.96	0.616	-38.31	0.616	-57.94	0.616	-39.27	0.616	-41.85	0.616	-46.36
0.62	-38.89	0.62	-44.11	0.62	-68.25	0.62	-44.42	0.62	-41.85	0.62	-56.66
0.624	-38.89	0.624	-53.12	0.624	-77.9	0.624	-49.57	0.624	-47.64	0.624	-64.38
0.628	-45.97	0.628	-53.76	0.628	-84.34	0.628	-53.44	0.628	-56.01	0.628	-71.46
0.632	-51.77	0.632	-55.7	0.632	-84.99	0.632	-59.88	0.632	-59.88	0.632	-83.05
0.636	-58.2	0.636	-62.13	0.636	-83.7	0.636	-61.16	0.636	-70.18	0.636	-90.78
0.64	-61.42	0.64	-66.64	0.64	-82.41	0.64	-57.3	0.64	-74.04	0.64	-98.51
0.644	-61.42	0.644	-71.15	0.644	-83.7	0.644	-54.73	0.644	-72.11	0.644	-100.44
0.648	-68.51	0.648	-76.94	0.648	-85.63	0.648	-58.59	0.648	-73.4	0.648	-95.29
0.652	-73.01	0.652	-80.8	0.652	-87.56	0.652	-56.66	0.652	-74.04	0.652	-92.71
0.656	-77.52	0.656	-78.87	0.656	-81.12	0.656	-61.81	0.656	-77.26	0.656	-91.42
0.66	-82.67	0.66	-78.87	0.66	-79.19	0.66	-60.52	0.66	-80.48	0.66	-89.49
0.664	-85.89	0.664	-82.74	0.664	-79.19	0.664	-60.52	0.664	-79.83	0.664	-90.78
0.668	-85.25	0.668	-84.02	0.668	-79.19	0.668	-63.74	0.668	-81.12	0.668	-90.14
0.672	-90.4	0.672	-84.67	0.672	-81.12	0.672	-67.6	0.672	-85.63	0.672	-88.85
0.676	-92.97	0.676	-81.45	0.676	-77.26	0.676	-74.68	0.676	-91.42	0.676	-90.14
0.68	-96.19	0.68	-78.87	0.68	-74.04	0.68	-79.19	0.68	-97.22	0.68	-97.86
0.684	-98.12	0.684	-80.16	0.684	-75.33	0.684	-77.9	0.684	-101.08	0.684	-103.66
0.688	-94.26	0.688	-78.87	0.688	-77.26	0.688	-79.83	0.688	-98.51	0.688	-106.88
0.692	-91.04	0.692	-81.45	0.692	-81.77	0.692	-81.77	0.692	-95.29	0.692	-108.16
0.696	-91.68	0.696	-84.02	0.696	-86.27	0.696	-83.7	0.696	-94.64	0.696	-104.94
0.7	-91.68	0.7	-82.09	0.7	-87.56	0.7	-85.63	0.7	-93.36	0.7	-106.23
0.704	-89.11	0.704	-80.16	0.704	-90.14	0.704	-84.99	0.704	-93.36	0.704	-107.52
0.708	-93.62	0.708	-83.38	0.708	-92.71	0.708	-81.12	0.708	-93.36	0.708	-107.52
0.712	-88.46	0.712	-85.31	0.712	-98.51	0.712	-77.9	0.712	-88.2	0.712	-109.45
0.716	-87.18	0.716	-90.46	0.716	-102.37	0.716	-78.55	0.716	-86.92	0.716	-104.94
0.72	-92.97	0.72	-86.6	0.72	-104.3	0.72	-76.62	0.72	-91.42	0.72	-103.66
0.724	-98.12	0.724	-82.74	0.724	-104.3	0.724	-81.12	0.724	-95.29	0.724	-103.66
0.728	-104.56	0.728	-80.16	0.728	-101.08	0.728	-77.26	0.728	-96.57	0.728	-106.23
0.732	-107.78	0.732	-80.16	0.732	-101.73	0.732	-74.68	0.732	-96.57	0.732	-109.45
0.736	-112.93	0.736	-78.87	0.736	-101.08	0.736	-77.9	0.736	-92.71	0.736	-108.16
0.74	-116.79	0.74	-81.45	0.74	-104.3	0.74	-79.83	0.74	-90.14	0.74	-105.59
0.744	-118.72	0.744	-80.8	0.744	-104.94	0.744	-83.05	0.744	-92.71	0.744	-103.01
0.748	-121.3	0.748	-76.3	0.748	-103.66	0.748	-84.34	0.748	-93.36	0.748	-102.37
0.752	-123.88	0.752	-78.23	0.752	-103.66	0.752	-80.48	0.752	-95.29	0.752	-100.44
0.756	-117.44	0.756	-82.09	0.756	-107.52	0.756	-79.19	0.756	-90.14	0.756	-98.51
0.76	-112.29	0.76	-86.6	0.76	-111.38	0.76	-78.55	0.76	-88.2	0.76	-92.07
0.764	-114.22	0.764	-87.89	0.764	-115.25	0.764	-79.19	0.764	-88.2	0.764	-84.99
0.768	-113.57	0.768	-88.53	0.768	-117.82	0.768	-78.55	0.768	-90.14	0.768	-84.99
0.772	-113.57	0.772	-91.11	0.772	-112.03	0.772	-75.33	0.772	-94	0.772	-88.2
0.776	-113.57	0.776	-89.82	0.776	-112.03	0.776	-74.04	0.776	-95.29	0.776	-91.42
0.78	-112.29	0.78	-89.17	0.78	-115.25	0.78	-73.4	0.78	-94.64	0.78	-95.93
0.784	-109.07	0.784	-91.11	0.784	-115.25	0.784	-75.97	0.784	-92.07	0.784	-99.79
0.788	-112.29	0.788	-91.75	0.788	-119.11	0.788	-81.12	0.788	-94.64	0.788	-100.44
0.792	-116.15	0.792	-85.31	0.792	-113.96	0.792	-87.56	0.792	-101.08	0.792	-103.66
0.796	-120.01	0.796	-85.31	0.796	-110.74	0.796	-86.27	0.796	-103.01	0.796	-103.01
0.8	-118.72	0.8	-90.46	0.8	-110.74	0.8	-87.56	0.8	-109.45	0.8	-104.94
0.804	-117.44	0.804	-92.39	0.804	-113.31	0.804	-90.78	0.804	-108.16	0.804	-102.37
0.808	-116.79	0.808	-96.26	0.808	-113.31	0.808	-91.42	0.808	-108.16	0.808	-97.86
0.812	-116.79	0.812	-96.9	0.812	-114.6	0.812	-92.07	0.812	-110.74	0.812	-95.93
0.816	-118.72	0.816	-95.61	0.816	-109.45	0.816	-91.42	0.816	-114.6	0.816	-97.86
0.82	-119.37	0.82	-96.9	0.82	-106.23	0.82	-88.2	0.82	-117.82	0.82	-99.79
0.824	-115.51	0.824	-100.12	0.824	-104.94	0.824	-81.77	0.824	-119.11	0.824	-106.88
0.828	-108.42	0.828	-100.76	0.828	-104.94	0.828	-80.48	0.828	-118.46	0.828	-112.67
0.832	-108.42	0.832	-103.34	0.832	-106.88	0.832	-79.83	0.832	-117.18	0.832	-113.31
0.836	-107.14	0.836	-98.83	0.836	-104.94	0.836	-79.19	0.836	-120.4	0.836	-117.82
0.84	-107.14	0.84	-98.83	0.84	-98.51	0.84	-79.19	0.84	-122.33	0.84	-124.26
0.844	-108.42	0.844	-99.48	0.844	-97.22	0.844	-78.55	0.844	-124.9	0.844	-126.19
0.848	-104.56	0.848	-103.34	0.848	-103.01	0.848	-81.77	0.848	-120.4	0.848	-130.05
0.852	-103.27	0.852	-106.56	0.852	-103.66	0.852	-86.27	0.852	-117.18	0.852	-124.26
0.856	-103.27	0.856	-106.56	0.856	-110.09	0.856	-93.35	0.856	-117.18	0.856	-121.04
0.86	-106.49	0.86	-105.27	0.86	-112.03	0.86	-103.01	0.86	-116.53	0.86	-116.53
0.864	-109.07	0.864	-103.34	0.864	-112.67	0.864	-104.3	0.864	-116.53	0.864	-117.18
0.868	-107.78	0.868	-103.34	0.868	-115.25	0.868	-106.23	0.868	-118.46	0.868	-117.82
0.872	-106.49	0.872	-102.69	0.872	-119.11	0.872	-106.88	0.872	-115.25	0.872	-118.46
0.876	-107.78	0.876	-105.27	0.876	-122.97	0.876	-105.59	0.876	-112.03	0.876	-113.96
0.88	-111	0.88	-104.63	0.88	-122.33	0.88	-104.94	0.88	-113.31	0.88	-112.03
0.884	-115.51	0.884	-101.41	0.884	-125.55	0.884	-100.44	0.884	-117.18	0.884	-113.96
0.888	-119.37	0.888	-102.69	0.888	-121.04	0.888	-96.57	0.888	-117.18	0.888	-115.25
0.892	-121.3	0.892	-104.63	0.892	-119.11	0.892	-92.07	0.892	-118.46	0.892	-119.75
0.896	-120.01	0.896	-102.69	0.896	-119.11	0.896	-94.64	0.896	-115.25	0.896	-119.11
0.9	-120.66	0.9	-102.05	0.9	-116.53	0.9	-96.57	0.9	-112.67	0.9	-116.53
0.904	-121.94	0.904	-102.69	0.904	-114.6	0.904	-102.37	0.904	-115.25	0.904	-116.53
0.908	-125.16	0.908	-94.97	0.908	-106.23	0.908	-106.23	0.908	-117.82	0.908	-118.46
0.912	-128.38	0.912	-94.32	0.912	-101.73	0.912	-104.3	0.912	-122.33	0.912	-121.04
0.916	-122.59	0.916	-93.68	0.916	-99.15	0.916	-101.08	0.916	-124.26	0.916	-124.9
0.92	-120.66	0.92	-96.9	0.92	-97.22	0.92	-101.08	0.92	-122.97	0.92	-126.19
0.924	-120.66	0.924	-98.19	0.924	-97.86	0.924	-103.01	0.924	-126.83	0.924	-124.9
0.928	-120.66	0.928	-95.61	0.928	-97.86	0.928	-102.37	0.928	-133.92	0.928	-122.97
0.932	-120.01	0.932	-98.83	0.932	-92.71	0.932	-97.22	0.932	-138.42	0.932	-126.19
0.936	-120.01	0.936	-100.76	0.936	-91.42	0.936	-93.35	0.936	-145.51	0.936	-126.83
0.94	-118.08	0.94	-102.05	0.94	-97.86	0.94	-90.78	0.94	-142.93	0.94	-124.9
0.944	-118.72	0.944	-106.56	0.944	-101.73	0.944	-92.07	0.944	-142.93	0.944	-123.62
0.948	-125.81	0.948	-107.2	0.948	-105.59	0.948	-95.93	0.948	-142.29	0.948	-119.11
0.952	-130.31	0.952	-102.69	0.952	-105.59	0.952	-95.93	0.952	-142.93	0.952	-117.18
0.956	-139.33	0.956	-100.76	0.956	-101.73	0.956	-95.93	0.956	-147.44	0.956	-119.11
0.96	-140.61	0.96	-101.41	0.96	-103.66	0.96	-94	0.96	-146.15	0.96	-122.33
0.964	-141.26	0.964	-102.69	0.964	-108.81	0.964	-97.86	0.964	-143.57	0.964	-124.9
0.968	-143.83	0.968	-105.91	0.968	-113.96	0.968	-99.79	0.968	-140.35	0.968	-122.97
0.972	-146.41	0.972	-105.27	0.972	-118.46	0.972	-104.94	0.972	-137.14	0.972	-124.9
0.976	-148.34	0.976	-103.98	0.976	-113.96	0.976	-106.88	0.976	-133.92	0.976	-127.48
0.98	-155.42	0.98	-105.27	0.98	-113.31	0.98	-101.73	0.98	-135.85	0.98	-130.05
0.984	-153.49	0.984	-107.85	0.984	-112.67	0.984	-99.15	0.984	-134.56	0.984	-134.56
0.988	-153.49	0.988	-108.49	0.988	-113.96	0.988	-98.51	0.988	-128.77	0.988	-134.56
0.992	-159.29	0.992	-113	0.992	-119.11	0.992	-100.44	0.992	-129.41	0.992	-129.41
0.996	-165.72	0.996	-111.71	0.996	-116.53	0.996	-104.3	0.996	-131.99	0.996	-128.77
1	-172.81	1	-110.42	1	-113.31	1	-106.88	1	-135.2	1	-130.7
1.004	-179.24	1.004	-113.64	1.004	-112.67	1.004	-101.73	1.004	-141	1.004	-129.41
1.008	-181.18	1.008	-118.15	1.008	-113.96	1.008	-101.08	1.008	-142.93	1.008	-131.99
1.012	-180.53	1.012	-122.01	1.012	-114.6	1.012	-100.44	1.012	-135.85	1.012	-126.83
1.016	-181.18	1.016	-123.94	1.016	-117.18	1.016	-99.79	1.016	-134.56	1.016	-122.97
1.02	-179.24	1.02	-123.94	1.02	-114.6	1.02	-101.73	1.02	-136.49	1.02	-123.62
1.024	-177.96	1.024	-123.3	1.024	-108.81	1.024	-98.51	1.024	-135.2	1.024	-126.83
1.028	-176.03	1.028	-123.94	1.028	-110.09	1.028	-94.64	1.028	-138.42	1.028	-132.63
1.032	-168.94	1.032	-125.23	1.032	-112.03	1.032	-97.22	1.032	-135.2	1.032	-139.07
1.036	-167.01	1.036	-127.16	1.036	-113.31	1.036	-103.01	1.036	-133.27	1.036	-142.29
1.04	-166.37	1.04	-129.74	1.04	-114.6	1.04	-109.45	1.04	-132.63	1.04	-149.37
1.044	-163.15	1.044	-127.8	1.044	-112.67	1.044	-119.11	1.044	-130.7	1.044	-157.74
1.048	-161.22	1.048	-131.02	1.048	-108.81	1.048	-121.68	1.048	-131.99	1.048	-169.97
1.052	-156.07	1.052	-140.04	1.052	-108.16	1.052	-126.19	1.052	-130.05	1.052	-182.85
1.056	-149.63	1.056	-149.69	1.056	-108.16	1.056	-133.27	1.056	-124.26	1.056	-190.57
1.06	-146.41	1.06	-161.93	1.06	-106.88	1.06	-139.71	1.06	-122.33	1.06	-193.79
1.064	-143.19	1.064	-169.01	1.064	-110.09	1.064	-146.15	1.064	-123.62	1.064	-196.37
1.068	-147.05	1.068	-171.58	1.068	-106.23	1.068	-150.01	1.068	-121.68	1.068	-200.87
1.072	-145.77	1.072	-178.02	1.072	-106.23	1.072	-150.66	1.072	-122.33	1.072	-202.16
1.076	-143.83	1.076	-182.53	1.076	-109.45	1.076	-153.88	1.076	-120.4	1.076	-203.45
1.08	-142.55	1.08	-185.1	1.08	-112.03	1.08	-160.96	1.08	-118.46	1.08	-202.16
1.084	-143.83	1.084	-186.39	1.084	-115.25	1.084	-166.75	1.084	-113.96	1.084	-193.79
1.088	-141.9	1.088	-183.17	1.088	-119.11	1.088	-175.12	1.088	-113.96	1.088	-190.57
1.092	-141.9	1.092	-178.02	1.092	-113.31	1.092	-174.48	1.092	-115.25	1.092	-188
1.096	-141.9	1.096	-176.09	1.096	-113.31	1.096	-169.33	1.096	-115.25	1.096	-184.78
1.1	-134.18	1.1	-176.73	1.1	-112.03	1.1	-168.04	1.1	-116.53	1.1	-180.92
1.104	-128.38	1.104	-175.45	1.104	-110.09	1.104	-166.75	1.104	-114.6	1.104	-170.61
1.108	-129.03	1.108	-176.73	1.108	-112.67	1.108	-161.6	1.108	-117.82	1.108	-160.31
1.112	-127.09	1.112	-173.52	1.112	-104.94	1.112	-159.67	1.112	-122.97	1.112	-154.52
1.116	-127.09	1.116	-172.87	1.116	-99.15	1.116	-151.94	1.116	-131.34	1.116	-151.94
1.12	-124.52	1.12	-171.58	1.12	-99.79	1.12	-146.79	1.12	-141.64	1.12	-150.01
1.124	-123.23	1.124	-172.23	1.124	-102.37	1.124	-142.93	1.124	-143.57	1.124	-153.23
1.128	-123.23	1.128	-172.87	1.128	-103.01	1.128	-144.86	1.128	-146.79	1.128	-154.52
1.132	-127.09	1.132	-168.37	1.132	-104.94	1.132	-146.79	1.132	-153.23	1.132	-155.16
1.136	-131.6	1.136	-163.86	1.136	-101.73	1.136	-144.86	1.136	-165.46	1.136	-161.6
1.14	-133.53	1.14	-158.06	1.14	-101.08	1.14	-138.42	1.14	-177.7	1.14	-165.46
1.144	-132.89	1.144	-156.78	1.144	-104.3	1.144	-137.78	1.144	-193.15	1.144	-169.33
1.148	-128.38	1.148	-155.49	1.148	-109.45	1.148	-137.78	1.148	-203.45	1.148	-168.68
1.152	-129.67	1.152	-153.56	1.152	-114.6	1.152	-135.85	1.152	-215.04	1.152	-161.6
1.156	-129.67	1.156	-150.34	1.156	-116.53	1.156	-136.49	1.156	-227.92	1.156	-158.38
1.16	-132.89	1.16	-142.61	1.16	-117.18	1.16	-126.83	1.16	-238.86	1.16	-156.45
1.164	-134.82	1.164	-141.97	1.164	-119.75	1.164	-117.82	1.164	-244.65	1.164	-154.52
1.168	-130.31	1.168	-143.9	1.168	-121.68	1.168	-113.96	1.168	-246.59	1.168	-156.45
1.172	-128.38	1.172	-141.97	1.172	-128.77	1.172	-110.09	1.172	-239.5	1.172	-154.52
1.176	-129.67	1.176	-141.97	1.176	-132.63	1.176	-108.81	1.176	-231.13	1.176	-152.59
1.18	-130.31	1.18	-139.39	1.18	-133.27	1.18	-110.74	1.18	-223.41	1.18	-155.81
1.184	-132.25	1.184	-136.17	1.184	-134.56	1.184	-106.88	1.184	-218.26	1.184	-159.03
1.188	-132.89	1.188	-135.53	1.188	-134.56	1.188	-104.3	1.188	-211.18	1.188	-162.25
1.192	-127.74	1.192	-138.75	1.192	-134.56	1.192	-108.16	1.192	-206.03	1.192	-163.53
1.196	-125.16	1.196	-140.04	1.196	-136.49	1.196	-113.31	1.196	-194.44	1.196	-160.96
1.2	-127.09	1.2	-139.39	1.2	-138.42	1.2	-119.11	1.2	-188	1.2	-155.81
1.204	-126.45	1.204	-132.95	1.204	-134.56	1.204	-120.4	1.204	-183.49	1.204	-153.88
1.208	-127.74	1.208	-131.02	1.208	-127.48	1.208	-118.46	1.208	-180.27	1.208	-155.16
1.212	-131.6	1.212	-127.16	1.212	-126.19	1.212	-119.11	1.212	-178.98	1.212	-156.45
1.216	-127.74	1.216	-128.45	1.216	-126.83	1.216	-119.75	1.216	-174.48	1.216	-159.03
1.22	-129.03	1.22	-130.38	1.22	-128.12	1.22	-119.11	1.22	-168.04	1.22	-160.31
1.224	-132.89	1.224	-125.23	1.224	-131.98	1.224	-121.68	1.224	-168.04	1.224	-161.6
1.228	-140.61	1.228	-120.72	1.228	-129.41	1.228	-113.96	1.228	-168.04	1.228	-171.26
1.232	-148.34	1.232	-123.3	1.232	-126.19	1.232	-111.38	1.232	-169.97	1.232	-185.42
1.236	-154.14	1.236	-123.3	1.236	-126.19	1.236	-110.09	1.236	-172.55	1.236	-199.59
1.24	-165.08	1.24	-120.72	1.24	-128.77	1.24	-110.09	1.24	-164.18	1.24	-211.18
1.244	-176.03	1.244	-122.65	1.244	-130.05	1.244	-115.25	1.244	-162.25	1.244	-220.19
1.248	-186.97	1.248	-116.86	1.248	-130.05	1.248	-115.25	1.248	-159.67	1.248	-227.27
1.252	-197.27	1.252	-109.78	1.252	-124.9	1.252	-114.6	1.252	-157.74	1.252	-234.35
1.256	-207.57	1.256	-109.78	1.256	-122.33	1.256	-113.96	1.256	-153.88	1.256	-236.93
1.26	-207.57	1.26	-111.06	1.26	-123.62	1.26	-117.18	1.26	-149.37	1.26	-244.01
1.264	-208.86	1.264	-114.93	1.264	-123.62	1.264	-122.97	1.264	-144.22	1.264	-238.22
1.268	-213.37	1.268	-114.93	1.268	-125.55	1.268	-126.19	1.268	-137.78	1.268	-231.78
1.272	-212.72	1.272	-116.86	1.272	-120.4	1.272	-126.19	1.272	-138.42	1.272	-229.2
1.276	-210.15	1.276	-118.15	1.276	-118.46	1.276	-124.26	1.276	-135.2	1.276	-226.63
1.28	-204.35	1.28	-119.43	1.28	-122.33	1.28	-122.97	1.28	-135.85	1.28	-223.41
1.284	-197.92	1.284	-123.94	1.284	-122.33	1.284	-124.9	1.284	-134.56	1.284	-218.26
1.288	-192.12	1.288	-128.45	1.288	-127.48	1.288	-124.9	1.288	-129.41	1.288	-211.82
1.292	-188.26	1.292	-129.74	1.292	-128.12	1.292	-127.48	1.292	-128.77	1.292	-204.09
1.296	-187.61	1.296	-125.23	1.296	-127.48	1.296	-123.62	1.296	-131.34	1.296	-198.3
1.3	-185.68	1.3	-125.87	1.3	-131.34	1.3	-121.04	1.3	-133.92	1.3	-193.79
1.304	-177.96	1.304	-126.52	1.304	-137.14	1.304	-119.75	1.304	-138.42	1.304	-191.22
1.308	-172.16	1.308	-129.09	1.308	-144.22	1.308	-119.11	1.308	-138.42	1.308	-186.71
1.312	-168.3	1.312	-131.67	1.312	-154.52	1.312	-121.68	1.312	-136.49	1.312	-181.56
1.316	-165.08	1.316	-127.16	1.316	-161.6	1.316	-122.33	1.316	-138.42	1.316	-179.63
1.32	-161.86	1.32	-125.23	1.32	-166.75	1.32	-122.33	1.32	-142.29	1.32	-179.63
1.324	-162.5	1.324	-123.3	1.324	-174.48	1.324	-121.04	1.324	-142.29	1.324	-179.63
1.328	-159.29	1.328	-126.52	1.328	-188	1.328	-122.97	1.328	-145.51	1.328	-184.78
1.332	-156.71	1.332	-125.87	1.332	-197.01	1.332	-125.55	1.332	-141	1.332	-184.14
1.336	-160.57	1.336	-128.45	1.336	-208.6	1.336	-130.05	1.336	-141	1.336	-178.98
1.34	-163.15	1.34	-128.45	1.34	-215.04	1.34	-128.77	1.34	-145.51	1.34	-177.7
1.344	-167.66	1.344	-129.09	1.344	-216.33	1.344	-122.97	1.344	-146.79	1.344	-178.98
1.348	-163.79	1.348	-134.89	1.348	-217.61	1.348	-119.11	1.348	-153.88	1.348	-176.41
1.352	-161.22	1.352	-140.04	1.352	-218.9	1.352	-117.18	1.352	-151.94	1.352	-177.05
1.356	-156.71	1.356	-143.26	1.356	-222.76	1.356	-114.6	1.356	-146.15	1.356	-175.12
1.36	-152.85	1.36	-145.83	1.36	-222.12	1.36	-115.89	1.36	-141.64	1.36	-171.26
1.364	-148.98	1.364	-144.54	1.364	-220.19	1.364	-111.38	1.364	-139.07	1.364	-171.26
1.368	-147.05	1.368	-143.9	1.368	-211.82	1.368	-109.45	1.368	-135.2	1.368	-173.83
1.372	-143.19	1.372	-143.26	1.372	-206.67	1.372	-108.16	1.372	-133.27	1.372	-177.05
1.376	-136.11	1.376	-141.32	1.376	-205.38	1.376	-110.74	1.376	-131.99	1.376	-178.34
1.38	-134.82	1.38	-141.32	1.38	-200.87	1.38	-114.6	1.38	-126.83	1.38	-173.83
1.384	-136.11	1.384	-132.95	1.384	-198.94	1.384	-118.46	1.384	-123.62	1.384	-171.9
1.388	-136.11	1.388	-123.3	1.388	-186.07	1.388	-119.11	1.388	-126.83	1.388	-171.26
1.392	-138.04	1.392	-118.79	1.392	-179.63	1.392	-117.82	1.392	-130.05	1.392	-170.61
1.396	-134.18	1.396	-116.86	1.396	-177.7	1.396	-120.4	1.396	-133.92	1.396	-174.48
1.4	-132.25	1.4	-115.57	1.4	-173.83	1.4	-123.62	1.4	-140.35	1.4	-171.26
1.404	-134.82	1.404	-116.22	1.404	-173.19	1.404	-133.27	1.404	-144.22	1.404	-169.33
1.408	-134.18	1.408	-116.86	1.408	-171.26	1.408	-140.35	1.408	-155.16	1.408	-170.61
1.412	-135.46	1.412	-113	1.412	-162.89	1.412	-145.51	1.412	-168.68	1.412	-173.83
1.416	-134.82	1.416	-113	1.416	-160.96	1.416	-155.16	1.416	-184.14	1.416	-177.7
1.42	-128.38	1.42	-115.57	1.42	-164.18	1.42	-166.75	1.42	-199.59	1.42	-184.78
1.424	-128.38	1.424	-116.86	1.424	-164.82	1.424	-177.7	1.424	-205.38	1.424	-187.35
1.428	-130.96	1.428	-120.08	1.428	-164.82	1.428	-188	1.428	-213.11	1.428	-189.29
1.432	-132.25	1.432	-117.5	1.432	-161.6	1.432	-195.08	1.432	-220.19	1.432	-197.01
1.436	-133.53	1.436	-116.22	1.436	-159.03	1.436	-192.5	1.436	-224.7	1.436	-206.03
1.44	-133.53	1.44	-116.86	1.44	-160.31	1.44	-192.5	1.44	-229.85	1.44	-213.75
1.444	-129.67	1.444	-115.57	1.444	-160.96	1.444	-193.15	1.444	-229.85	1.444	-222.76
1.448	-128.38	1.448	-116.86	1.448	-162.24	1.448	-189.29	1.448	-224.05	1.448	-226.63
1.452	-128.38	1.452	-118.79	1.452	-164.18	1.452	-184.13	1.452	-219.55	1.452	-227.92
1.456	-130.31	1.456	-113	1.456	-159.03	1.456	-177.7	1.456	-219.55	1.456	-230.49
1.46	-132.25	1.46	-107.85	1.46	-160.96	1.46	-167.4	1.46	-214.4	1.46	-231.13
1.464	-124.52	1.464	-109.13	1.464	-161.6	1.464	-161.6	1.464	-211.82	1.464	-231.78
1.468	-123.88	1.468	-109.13	1.468	-160.31	1.468	-159.67	1.468	-202.16	1.468	-227.92
1.472	-124.52	1.472	-110.42	1.472	-162.24	1.472	-159.03	1.472	-195.08	1.472	-217.61
1.476	-124.52	1.476	-109.78	1.476	-159.67	1.476	-160.31	1.476	-188.64	1.476	-211.82
1.48	-127.74	1.48	-108.49	1.48	-155.81	1.48	-155.16	1.48	-182.85	1.48	-204.09
1.484	-130.96	1.484	-110.42	1.484	-150.01	1.484	-155.16	1.484	-180.27	1.484	-196.37
1.488	-130.96	1.488	-114.28	1.488	-152.59	1.488	-156.45	1.488	-175.12	1.488	-189.93
1.492	-129.67	1.492	-119.43	1.492	-153.88	1.492	-157.74	1.492	-168.68	1.492	-181.56
1.496	-130.96	1.496	-125.87	1.496	-155.16	1.496	-159.03	1.496	-162.25	1.496	-171.9
1.5	-130.96	1.5	-124.58	1.5	-155.16	1.5	-159.03	1.5	-157.74	1.5	-167.4
1.504	-132.25	1.504	-122.65	1.504	-150.01	1.504	-150.01	1.504	-157.74	1.504	-166.75
1.508	-128.38	1.508	-126.52	1.508	-146.79	1.508	-142.93	1.508	-159.67	1.508	-168.04
1.512	-125.81	1.512	-129.09	1.512	-146.15	1.512	-139.71	1.512	-161.6	1.512	-174.48
1.516	-125.16	1.516	-131.67	1.516	-148.72	1.516	-136.49	1.516	-158.38	1.516	-174.48
1.52	-123.88	1.52	-132.31	1.52	-147.44	1.52	-133.27	1.52	-155.16	1.52	-177.05
1.524	-125.81	1.524	-131.67	1.524	-142.29	1.524	-128.77	1.524	-157.74	1.524	-182.85
1.528	-129.03	1.528	-128.45	1.528	-136.49	1.528	-123.62	1.528	-158.38	1.528	-186.71
1.532	-127.74	1.532	-130.38	1.532	-131.98	1.532	-123.62	1.532	-159.67	1.532	-188.64
1.536	-128.38	1.536	-131.02	1.536	-131.98	1.536	-125.55	1.536	-155.81	1.536	-187.35
1.54	-135.46	1.54	-131.67	1.54	-131.98	1.54	-130.05	1.54	-152.59	1.54	-182.2
1.544	-142.55	1.544	-131.02	1.544	-132.63	1.544	-135.2	1.544	-148.72	1.544	-175.77
1.548	-152.2	1.548	-125.23	1.548	-126.19	1.548	-135.85	1.548	-148.08	1.548	-173.83
1.552	-164.44	1.552	-124.58	1.552	-122.97	1.552	-136.49	1.552	-146.79	1.552	-175.12
1.556	-172.81	1.556	-127.16	1.556	-124.9	1.556	-140.35	1.556	-147.44	1.556	-176.41
1.56	-181.18	1.56	-130.38	1.56	-124.9	1.56	-142.93	1.56	-143.57	1.56	-177.05
1.564	-191.48	1.564	-136.17	1.564	-129.41	1.564	-145.51	1.564	-141	1.564	-173.83
1.568	-198.56	1.568	-134.89	1.568	-129.41	1.568	-147.44	1.568	-139.71	1.568	-173.83
1.572	-205.64	1.572	-134.24	1.572	-124.9	1.572	-140.35	1.572	-144.22	1.572	-177.05
1.576	-206.29	1.576	-138.11	1.576	-128.12	1.576	-136.49	1.576	-146.15	1.576	-178.98
1.58	-201.78	1.58	-136.17	1.58	-129.41	1.58	-133.92	1.58	-150.01	1.58	-181.56
1.584	-199.85	1.584	-134.89	1.584	-132.63	1.584	-128.77	1.584	-151.94	1.584	-180.27
1.588	-198.56	1.588	-134.24	1.588	-140.35	1.588	-125.55	1.588	-149.37	1.588	-175.77
1.592	-194.05	1.592	-126.52	1.592	-139.07	1.592	-115.89	1.592	-149.37	1.592	-174.48
1.596	-190.83	1.596	-118.79	1.596	-144.86	1.596	-112.03	1.596	-150.66	1.596	-171.9
1.6	-185.68	1.6	-115.57	1.6	-153.88	1.6	-114.6	1.6	-151.94	1.6	-171.26
1.604	-179.24	1.604	-113.64	1.604	-166.11	1.604	-118.46	1.604	-152.59	1.604	-172.55
1.608	-176.03	1.608	-112.35	1.608	-180.92	1.608	-124.9	1.608	-150.66	1.608	-168.68
1.612	-176.67	1.612	-113	1.612	-193.15	1.612	-132.63	1.612	-150.01	1.612	-160.31
1.616	-176.67	1.616	-112.35	1.616	-200.87	1.616	-132.63	1.616	-151.3	1.616	-158.38
1.62	-174.09	1.62	-110.42	1.62	-206.02	1.62	-134.56	1.62	-153.23	1.62	-157.74
1.624	-168.94	1.624	-115.57	1.624	-212.46	1.624	-138.42	1.624	-155.16	1.624	-154.52
1.628	-165.08	1.628	-120.08	1.628	-216.33	1.628	-140.35	1.628	-153.88	1.628	-155.16
1.632	-163.15	1.632	-123.94	1.632	-220.83	1.632	-140.35	1.632	-146.79	1.632	-150.66
1.636	-160.57	1.636	-123.94	1.636	-222.12	1.636	-136.49	1.636	-143.57	1.636	-149.37
1.64	-159.29	1.64	-122.01	1.64	-216.97	1.64	-128.77	1.64	-142.93	1.64	-152.59
1.644	-158.64	1.644	-123.3	1.644	-214.39	1.644	-123.62	1.644	-141	1.644	-159.03
1.648	-152.2	1.648	-124.58	1.648	-210.53	1.648	-122.97	1.648	-141	1.648	-164.18
1.652	-154.14	1.652	-127.16	1.652	-207.31	1.652	-121.04	1.652	-137.78	1.652	-166.75
1.656	-157.35	1.656	-129.74	1.656	-204.09	1.656	-125.55	1.656	-137.14	1.656	-169.33
1.66	-160.57	1.66	-131.67	1.66	-198.3	1.66	-120.4	1.66	-139.07	1.66	-171.26
1.664	-165.08	1.664	-129.74	1.664	-187.35	1.664	-120.4	1.664	-144.22	1.664	-172.55
1.668	-164.44	1.668	-130.38	1.668	-182.85	1.668	-122.33	1.668	-150.66	1.668	-176.41
1.672	-162.5	1.672	-132.95	1.672	-180.27	1.672	-125.55	1.672	-152.59	1.672	-178.34
1.676	-161.86	1.676	-140.68	1.676	-180.27	1.676	-127.48	1.676	-154.52	1.676	-176.41
1.68	-161.86	1.68	-147.76	1.68	-180.92	1.68	-131.34	1.68	-153.23	1.68	-171.26
1.684	-161.22	1.684	-153.56	1.684	-179.63	1.684	-124.9	1.684	-152.59	1.684	-170.61
1.688	-158	1.688	-162.57	1.688	-174.48	1.688	-119.75	1.688	-153.88	1.688	-173.19
1.692	-153.49	1.692	-179.31	1.692	-175.77	1.692	-122.97	1.692	-152.59	1.692	-177.05
1.696	-145.77	1.696	-192.19	1.696	-176.41	1.696	-123.62	1.696	-153.23	1.696	-183.49
1.7	-142.55	1.7	-203.78	1.7	-176.41	1.7	-125.55	1.7	-146.15	1.7	-191.22
1.704	-144.48	1.704	-212.15	1.704	-177.7	1.704	-126.19	1.704	-146.79	1.704	-197.66
1.708	-142.55	1.708	-215.36	1.708	-168.04	1.708	-124.26	1.708	-155.81	1.708	-209.89
1.712	-145.77	1.712	-211.5	1.712	-164.18	1.712	-125.55	1.712	-164.18	1.712	-225.34
1.716	-145.77	1.716	-208.28	1.716	-160.31	1.716	-126.83	1.716	-177.7	1.716	-236.93
1.72	-147.7	1.72	-204.42	1.72	-158.38	1.72	-130.05	1.72	-187.35	1.72	-247.87
1.724	-151.56	1.724	-199.91	1.724	-160.96	1.724	-133.92	1.724	-193.79	1.724	-249.81
1.728	-152.85	1.728	-189.61	1.728	-157.74	1.728	-129.41	1.728	-204.09	1.728	-250.45
1.732	-157.35	1.732	-181.24	1.732	-154.52	1.732	-129.41	1.732	-211.18	1.732	-249.81
1.736	-153.49	1.736	-175.45	1.736	-153.23	1.736	-133.92	1.736	-215.68	1.736	-246.59
1.74	-148.34	1.74	-174.8	1.74	-153.88	1.74	-140.35	1.74	-219.55	1.74	-244.65
1.744	-145.77	1.744	-174.16	1.744	-151.94	1.744	-151.3	1.744	-216.33	1.744	-237.57
1.748	-145.77	1.748	-178.67	1.748	-156.45	1.748	-161.6	1.748	-209.89	1.748	-225.98
1.752	-143.19	1.752	-177.38	1.752	-150.01	1.752	-169.33	1.752	-206.03	1.752	-220.19
1.756	-142.55	1.756	-172.23	1.756	-146.15	1.756	-178.98	1.756	-204.09	1.756	-217.61
1.76	-140.61	1.76	-169.65	1.76	-142.93	1.76	-189.29	1.76	-199.59	1.76	-213.75
1.764	-136.11	1.764	-169.65	1.764	-142.29	1.764	-197.01	1.764	-197.01	1.764	-213.11
1.768	-134.18	1.768	-167.72	1.768	-141	1.768	-204.74	1.768	-190.57	1.768	-207.96
1.772	-138.04	1.772	-165.79	1.772	-137.78	1.772	-204.09	1.772	-186.07	1.772	-202.81
1.776	-139.33	1.776	-158.71	1.776	-136.49	1.776	-200.23	1.776	-185.42	1.776	-201.52
1.78	-138.68	1.78	-152.27	1.78	-130.7	1.78	-200.87	1.78	-182.2	1.78	-206.03
1.784	-133.53	1.784	-148.41	1.784	-128.12	1.784	-200.87	1.784	-182.85	1.784	-204.74
1.788	-131.6	1.788	-145.19	1.788	-130.05	1.788	-202.16	1.788	-180.27	1.788	-206.67
1.792	-130.31	1.792	-145.19	1.792	-133.92	1.792	-203.45	1.792	-175.77	1.792	-204.74
1.796	-125.16	1.796	-146.48	1.796	-137.78	1.796	-196.37	1.796	-169.97	1.796	-199.59
1.8	-125.16	1.8	-140.04	1.8	-136.49	1.8	-190.57	1.8	-169.97	1.8	-198.3
1.804	-125.81	1.804	-138.75	1.804	-139.07	1.804	-184.13	1.804	-166.75	1.804	-195.72
1.808	-118.08	1.808	-140.68	1.808	-141	1.808	-178.98	1.808	-165.46	1.808	-193.79
1.812	-112.29	1.812	-143.26	1.812	-141	1.812	-173.83	1.812	-164.18	1.812	-189.29
1.816	-114.22	1.816	-146.48	1.816	-144.22	1.816	-166.11	1.816	-157.74	1.816	-181.56
1.82	-113.57	1.82	-147.12	1.82	-144.86	1.82	-156.45	1.82	-158.38	1.82	-177.05
1.824	-114.86	1.824	-147.12	1.824	-139.71	1.824	-149.37	1.824	-161.6	1.824	-174.48
1.828	-116.79	1.828	-146.48	1.828	-140.35	1.828	-145.51	1.828	-162.89	1.828	-171.26
1.832	-117.44	1.832	-147.76	1.832	-144.22	1.832	-145.51	1.832	-166.75	1.832	-173.83
1.836	-121.94	1.836	-145.83	1.836	-144.86	1.836	-148.72	1.836	-162.89	1.836	-169.33
1.84	-127.74	1.84	-145.83	1.84	-150.01	1.84	-148.72	1.84	-157.09	1.84	-163.53
1.844	-135.46	1.844	-140.04	1.844	-150.66	1.844	-146.15	1.844	-153.88	1.844	-162.25
1.848	-141.26	1.848	-134.24	1.848	-148.72	1.848	-146.79	1.848	-150.66	1.848	-162.25
1.852	-143.83	1.852	-136.17	1.852	-150.01	1.852	-148.72	1.852	-147.44	1.852	-160.96
1.856	-142.55	1.856	-138.75	1.856	-153.23	1.856	-149.37	1.856	-141	1.856	-164.82
1.86	-145.12	1.86	-141.97	1.86	-153.23	1.86	-153.23	1.86	-130.7	1.86	-160.96
1.864	-143.83	1.864	-145.19	1.864	-153.88	1.864	-152.59	1.864	-126.19	1.864	-156.45
1.868	-141.9	1.868	-143.9	1.868	-147.44	1.868	-151.3	1.868	-126.83	1.868	-158.38
1.872	-138.68	1.872	-143.26	1.872	-144.86	1.872	-148.08	1.872	-130.05	1.872	-159.03
1.876	-131.6	1.876	-141.97	1.876	-145.51	1.876	-148.72	1.876	-135.2	1.876	-160.31
1.88	-124.52	1.88	-141.32	1.88	-146.79	1.88	-146.15	1.88	-139.71	1.88	-162.89
1.884	-125.16	1.884	-140.68	1.884	-149.37	1.884	-142.93	1.884	-139.07	1.884	-158.38
1.888	-124.52	1.888	-137.46	1.888	-144.86	1.888	-139.71	1.888	-141.64	1.888	-156.45
1.892	-127.74	1.892	-130.38	1.892	-141	1.892	-130.7	1.892	-148.72	1.892	-158.38
1.896	-125.81	1.896	-125.87	1.896	-137.14	1.896	-130.05	1.896	-150.01	1.896	-160.96
1.9	-125.16	1.9	-128.45	1.9	-137.14	1.9	-129.41	1.9	-157.09	1.9	-162.89
1.904	-128.38	1.904	-129.09	1.904	-136.49	1.904	-132.63	1.904	-155.81	1.904	-159.67
1.908	-132.89	1.908	-130.38	1.908	-140.35	1.908	-133.27	1.908	-154.52	1.908	-157.09
1.912	-138.68	1.912	-132.31	1.912	-139.71	1.912	-130.7	1.912	-151.94	1.912	-156.45
1.916	-149.63	1.916	-132.95	1.916	-139.71	1.916	-131.98	1.916	-153.23	1.916	-159.67
1.92	-157.35	1.92	-134.89	1.92	-143.57	1.92	-133.27	1.92	-152.59	1.92	-162.89
1.924	-163.79	1.924	-138.11	1.924	-148.08	1.924	-137.14	1.924	-155.81	1.924	-166.75
1.928	-174.09	1.928	-144.54	1.928	-150.66	1.928	-141.64	1.928	-150.66	1.928	-166.75
1.932	-187.61	1.932	-149.05	1.932	-155.81	1.932	-142.93	1.932	-144.22	1.932	-165.46
1.936	-197.27	1.936	-146.48	1.936	-156.45	1.936	-142.93	1.936	-143.57	1.936	-164.82
1.94	-202.42	1.94	-145.19	1.94	-155.81	1.94	-145.51	1.94	-143.57	1.94	-165.46
1.944	-202.42	1.944	-144.54	1.944	-158.38	1.944	-151.3	1.944	-144.22	1.944	-164.82
1.948	-203.07	1.948	-143.9	1.948	-160.96	1.948	-154.52	1.948	-144.22	1.948	-166.11
1.952	-205	1.952	-142.61	1.952	-164.18	1.952	-159.67	1.952	-140.35	1.952	-160.31
1.956	-205	1.956	-142.61	1.956	-166.75	1.956	-159.03	1.956	-141	1.956	-156.45
1.96	-207.57	1.96	-140.68	1.96	-165.46	1.96	-154.52	1.96	-142.29	1.96	-157.74
1.964	-207.57	1.964	-138.75	1.964	-158.38	1.964	-155.81	1.964	-145.51	1.964	-160.31
1.968	-199.2	1.968	-145.83	1.968	-158.38	1.968	-157.09	1.968	-151.94	1.968	-165.46
1.972	-194.05	1.972	-154.84	1.972	-157.74	1.972	-156.45	1.972	-155.16	1.972	-171.9
1.976	-190.83	1.976	-166.43	1.976	-155.16	1.976	-153.23	1.976	-155.16	1.976	-177.7
1.98	-186.33	1.98	-175.45	1.98	-153.88	1.98	-146.79	1.98	-158.38	1.98	-183.49
1.984	-184.4	1.984	-183.82	1.984	-148.08	1.984	-142.29	1.984	-159.67	1.984	-195.72
1.988	-177.31	1.988	-192.19	1.988	-145.51	1.988	-139.07	1.988	-161.6	1.988	-209.89
1.992	-170.23	1.992	-200.56	1.992	-146.15	1.992	-138.42	1.992	-162.25	1.992	-221.48
1.996	-162.5	1.996	-208.28	1.996	-146.79	1.996	-137.78	1.996	-159.67	1.996	-231.78
2	-161.86	2	-212.15	2	-150.66	2	-136.49	2	-154.52	2	-233.71
2.004	-160.57	2.004	-210.86	2.004	-142.93	2.004	-129.41	2.004	-156.45	2.004	-239.5
2.008	-159.29	2.008	-206.99	2.008	-139.07	2.008	-128.77	2.008	-164.82	2.008	-243.37
2.012	-155.42	2.012	-200.56	2.012	-139.71	2.012	-131.34	2.012	-171.9	2.012	-245.3
2.016	-152.2	2.016	-196.69	2.016	-139.71	2.016	-133.27	2.016	-189.93	2.016	-246.59
2.02	-150.92	2.02	-190.9	2.02	-140.35	2.02	-136.49	2.02	-201.52	2.02	-238.22
2.024	-151.56	2.024	-187.04	2.024	-141	2.024	-135.2	2.024	-211.18	2.024	-229.2
2.028	-152.2	2.028	-179.31	2.028	-137.14	2.028	-131.98	2.028	-224.7	2.028	-225.34
2.032	-152.85	2.032	-173.52	2.032	-133.27	2.032	-133.92	2.032	-237.57	2.032	-220.19
2.036	-147.7	2.036	-174.16	2.036	-135.85	2.036	-135.85	2.036	-244.65	2.036	-215.04
2.04	-143.83	2.04	-174.8	2.04	-137.78	2.04	-137.78	2.04	-245.94	2.04	-210.53
2.044	-143.83	2.044	-174.16	2.044	-137.78	2.044	-141	2.044	-241.44	2.044	-201.52
2.048	-143.83	2.048	-174.16	2.048	-137.78	2.048	-137.78	2.048	-233.07	2.048	-195.08
2.052	-145.12	2.052	-166.43	2.052	-133.92	2.052	-135.2	2.052	-224.7	2.052	-195.08
2.056	-139.97	2.056	-161.93	2.056	-133.27	2.056	-136.49	2.056	-218.26	2.056	-195.08
2.06	-136.11	2.06	-159.35	2.06	-134.56	2.06	-139.07	2.06	-211.82	2.06	-197.01
2.064	-136.11	2.064	-155.49	2.064	-138.42	2.064	-138.42	2.064	-200.23	2.064	-198.3
2.068	-138.68	2.068	-154.84	2.068	-141.64	2.068	-137.14	2.068	-188	2.068	-192.5
2.072	-138.68	2.072	-152.27	2.072	-137.78	2.072	-131.34	2.072	-184.78	2.072	-191.22
2.076	-141.9	2.076	-146.48	2.076	-139.07	2.076	-130.7	2.076	-181.56	2.076	-186.71
2.08	-139.97	2.08	-146.48	2.08	-138.42	2.08	-131.98	2.08	-179.63	2.08	-184.78
2.084	-135.46	2.084	-149.69	2.084	-138.42	2.084	-129.41	2.084	-184.78	2.084	-180.92
2.088	-132.89	2.088	-149.05	2.088	-142.93	2.088	-131.98	2.088	-182.2	2.088	-174.48
2.092	-134.18	2.092	-149.69	2.092	-144.86	2.092	-126.83	2.092	-178.98	2.092	-164.82
2.096	-134.18	2.096	-147.12	2.096	-142.29	2.096	-122.33	2.096	-177.7	2.096	-161.6
2.1	-134.82	2.1	-143.9	2.1	-135.85	2.1	-123.62	2.1	-178.98	2.1	-160.96
2.104	-132.25	2.104	-142.61	2.104	-135.2	2.104	-125.55	2.104	-179.63	2.104	-162.25
2.108	-131.6	2.108	-141.97	2.108	-134.56	2.108	-127.48	2.108	-179.63	2.108	-167.4
2.112	-132.25	2.112	-143.26	2.112	-135.2	2.112	-132.63	2.112	-181.56	2.112	-164.18
2.116	-136.11	2.116	-140.04	2.116	-140.35	2.116	-129.41	2.116	-177.05	2.116	-162.89
2.12	-139.97	2.12	-137.46	2.12	-133.27	2.12	-126.83	2.12	-176.41	2.12	-168.04
2.124	-141.9	2.124	-132.95	2.124	-131.98	2.124	-129.41	2.124	-178.34	2.124	-171.26
2.128	-138.04	2.128	-133.6	2.128	-134.56	2.128	-131.34	2.128	-177.7	2.128	-175.12
2.132	-139.33	2.132	-133.6	2.132	-137.14	2.132	-131.98	2.132	-179.63	2.132	-180.27
2.136	-142.55	2.136	-134.24	2.136	-141	2.136	-130.05	2.136	-173.19	2.136	-177.05
2.14	-140.61	2.14	-135.53	2.14	-140.35	2.14	-126.19	2.14	-168.68	2.14	-177.05
2.144	-141.9	2.144	-131.67	2.144	-135.85	2.144	-128.12	2.144	-165.46	2.144	-179.63
2.148	-139.97	2.148	-133.6	2.148	-132.63	2.148	-130.05	2.148	-162.25	2.148	-181.56
2.152	-133.53	2.152	-138.11	2.152	-137.14	2.152	-133.27	2.152	-161.6	2.152	-187.35
2.156	-129.03	2.156	-140.68	2.156	-136.49	2.156	-142.29	2.156	-152.59	2.156	-185.42
2.16	-127.74	2.16	-142.61	2.16	-141	2.16	-138.42	2.16	-144.22	2.16	-184.78
2.164	-129.67	2.164	-145.19	2.164	-134.56	2.164	-136.49	2.164	-139.71	2.164	-184.78
2.168	-127.09	2.168	-145.83	2.168	-131.34	2.168	-136.49	2.168	-142.29	2.168	-185.42
2.172	-123.88	2.172	-148.41	2.172	-131.34	2.172	-136.49	2.172	-145.51	2.172	-185.42
2.176	-125.16	2.176	-152.27	2.176	-131.98	2.176	-135.85	2.176	-153.23	2.176	-188.64
2.18	-123.23	2.18	-154.2	2.18	-133.27	2.18	-135.2	2.18	-157.09	2.18	-182.85
2.184	-125.81	2.184	-158.71	2.184	-133.27	2.184	-128.77	2.184	-158.38	2.184	-178.34
2.188	-129.03	2.188	-153.56	2.188	-129.41	2.188	-125.55	2.188	-162.25	2.188	-177.7
2.192	-131.6	2.192	-154.2	2.192	-130.05	2.192	-128.12	2.192	-166.11	2.192	-179.63
2.196	-133.53	2.196	-151.63	2.196	-133.92	2.196	-125.55	2.196	-164.82	2.196	-180.27
2.2	-138.68	2.2	-153.56	2.2	-138.42	2.2	-128.77	2.2	-163.53	2.2	-180.27
2.204	-147.7	2.204	-152.91	2.204	-142.29	2.204	-128.12	2.204	-157.74	2.204	-177.7
2.208	-159.29	2.208	-154.84	2.208	-142.93	2.208	-122.97	2.208	-150.66	2.208	-171.9
2.212	-173.45	2.212	-151.63	2.212	-142.93	2.212	-121.04	2.212	-147.44	2.212	-171.9
2.216	-181.18	2.216	-149.69	2.216	-141	2.216	-117.18	2.216	-150.66	2.216	-171.9
2.22	-186.33	2.22	-149.69	2.22	-142.93	2.22	-115.25	2.22	-153.23	2.22	-171.26
2.224	-195.34	2.224	-148.41	2.224	-142.93	2.224	-113.96	2.224	-158.38	2.224	-171.9
2.228	-203.07	2.228	-150.34	2.228	-146.79	2.228	-110.09	2.228	-158.38	2.228	-167.4
2.232	-206.93	2.232	-145.83	2.232	-147.44	2.232	-108.16	2.232	-160.31	2.232	-166.11
2.236	-212.72	2.236	-140.68	2.236	-144.22	2.236	-106.88	2.236	-164.82	2.236	-168.68
2.24	-212.72	2.24	-140.68	2.24	-145.51	2.24	-112.67	2.24	-169.97	2.24	-173.19
2.244	-206.93	2.244	-143.9	2.244	-148.72	2.244	-118.46	2.244	-171.9	2.244	-177.7
2.248	-205	2.248	-152.27	2.248	-153.23	2.248	-122.33	2.248	-173.19	2.248	-179.63
2.252	-203.07	2.252	-161.28	2.252	-154.52	2.252	-122.97	2.252	-168.04	2.252	-173.19
2.256	-202.42	2.256	-171.58	2.256	-155.81	2.256	-123.62	2.256	-165.46	2.256	-173.83
2.26	-197.27	2.26	-179.95	2.26	-154.52	2.26	-127.48	2.26	-166.11	2.26	-175.77
2.264	-193.41	2.264	-191.54	2.264	-157.09	2.264	-127.48	2.264	-167.4	2.264	-178.34
2.268	-186.97	2.268	-204.42	2.268	-161.6	2.268	-132.63	2.268	-169.97	2.268	-180.27
2.272	-184.4	2.272	-215.36	2.272	-171.26	2.272	-132.63	2.272	-166.11	2.272	-176.41
2.276	-181.82	2.276	-223.09	2.276	-184.78	2.276	-124.26	2.276	-161.6	2.276	-171.9
2.28	-182.46	2.28	-222.45	2.28	-190.57	2.28	-122.97	2.28	-161.6	2.28	-170.61
2.284	-177.31	2.284	-223.09	2.284	-197.66	2.284	-121.04	2.284	-161.6	2.284	-173.19
2.288	-168.94	2.288	-226.31	2.288	-208.6	2.288	-116.53	2.288	-163.53	2.288	-173.83
2.292	-165.08	2.292	-224.38	2.292	-216.33	2.292	-116.53	2.292	-162.89	2.292	-175.12
2.296	-164.44	2.296	-226.31	2.296	-224.05	2.296	-113.31	2.296	-160.96	2.296	-173.19
2.3	-161.86	2.3	-225.67	2.3	-222.76	2.3	-108.81	2.3	-155.16	2.3	-171.9
2.304	-160.57	2.304	-219.23	2.304	-216.97	2.304	-107.52	2.304	-155.16	2.304	-173.19
2.308	-159.93	2.308	-213.43	2.308	-213.75	2.308	-110.74	2.308	-155.16	2.308	-172.55
2.312	-157.35	2.312	-212.15	2.312	-209.24	2.312	-113.96	2.312	-156.45	2.312	-173.19
2.316	-155.42	2.316	-209.57	2.316	-206.67	2.316	-113.96	2.316	-159.03	2.316	-171.9
2.32	-156.71	2.32	-208.28	2.32	-204.74	2.32	-113.31	2.32	-159.67	2.32	-169.33
2.324	-156.07	2.324	-203.78	2.324	-198.94	2.324	-112.67	2.324	-160.96	2.324	-165.46
2.328	-152.85	2.328	-194.76	2.328	-196.37	2.328	-110.09	2.328	-165.46	2.328	-167.4
2.332	-144.48	2.332	-188.97	2.332	-193.79	2.332	-113.96	2.332	-170.61	2.332	-170.61
2.336	-138.68	2.336	-187.04	2.336	-195.72	2.336	-117.18	2.336	-176.41	2.336	-175.12
2.34	-134.18	2.34	-183.17	2.34	-198.94	2.34	-115.89	2.34	-176.41	2.34	-175.77
2.344	-131.6	2.344	-178.02	2.344	-199.59	2.344	-113.31	2.344	-173.83	2.344	-175.77
2.348	-132.89	2.348	-170.94	2.348	-196.37	2.348	-115.25	2.348	-173.19	2.348	-177.05
2.352	-136.11	2.352	-163.21	2.352	-193.79	2.352	-117.18	2.352	-172.55	2.352	-181.56
2.356	-134.82	2.356	-158.06	2.356	-193.15	2.356	-119.75	2.356	-169.33	2.356	-184.78
2.36	-136.11	2.36	-154.2	2.36	-189.29	2.36	-124.26	2.36	-171.9	2.36	-187.35
2.364	-139.33	2.364	-154.2	2.364	-186.71	2.364	-125.55	2.364	-162.89	2.364	-186.07
2.368	-141.9	2.368	-150.98	2.368	-180.92	2.368	-121.04	2.368	-154.52	2.368	-182.85
2.372	-145.77	2.372	-145.83	2.372	-173.83	2.372	-117.82	2.372	-151.94	2.372	-182.85
2.376	-145.12	2.376	-143.26	2.376	-168.68	2.376	-116.53	2.376	-150.66	2.376	-183.49
2.38	-142.55	2.38	-145.19	2.38	-166.11	2.38	-114.6	2.38	-151.94	2.38	-184.14
2.384	-141.9	2.384	-147.12	2.384	-166.11	2.384	-113.96	2.384	-154.52	2.384	-184.14
2.388	-141.26	2.388	-148.41	2.388	-167.4	2.388	-110.09	2.388	-155.16	2.388	-179.63
2.392	-139.33	2.392	-150.98	2.392	-169.33	2.392	-106.23	2.392	-156.45	2.392	-175.12
2.396	-140.61	2.396	-145.83	2.396	-164.18	2.396	-106.88	2.396	-159.03	2.396	-175.77
2.4	-136.11	2.4	-143.9	2.4	-163.53	2.4	-108.81	2.4	-164.82	2.4	-177.05
2.404	-132.89	2.404	-145.19	2.404	-165.46	2.404	-113.31	2.404	-168.68	2.404	-181.56
2.408	-133.53	2.408	-143.9	2.408	-167.4	2.408	-116.53	2.408	-169.33	2.408	-181.56
2.412	-136.75	2.412	-143.26	2.412	-168.68	2.412	-116.53	2.412	-166.11	2.412	-181.56
2.416	-139.97	2.416	-141.32	2.416	-162.89	2.416	-115.25	2.416	-162.89	2.416	-180.27
2.42	-142.55	2.42	-136.82	2.42	-160.96	2.42	-115.89	2.42	-159.03	2.42	-183.49
2.424	-143.83	2.424	-137.46	2.424	-161.6	2.424	-117.18	2.424	-156.45	2.424	-187.35
2.428	-145.77	2.428	-140.68	2.428	-161.6	2.428	-119.11	2.428	-161.6	2.428	-188.64
2.432	-147.7	2.432	-140.68	2.432	-166.11	2.432	-117.18	2.432	-162.89	2.432	-185.42
2.436	-151.56	2.436	-141.32	2.436	-168.04	2.436	-113.31	2.436	-158.38	2.436	-180.92
2.44	-156.71	2.44	-136.82	2.44	-162.89	2.44	-111.38	2.44	-162.25	2.44	-178.98
2.444	-153.49	2.444	-131.02	2.444	-160.31	2.444	-112.03	2.444	-164.82	2.444	-175.77
2.448	-149.63	2.448	-132.31	2.448	-159.03	2.448	-110.74	2.448	-169.33	2.448	-176.41
2.452	-145.77	2.452	-132.95	2.452	-155.81	2.452	-113.96	2.452	-175.77	2.452	-175.77
2.456	-146.41	2.456	-135.53	2.456	-155.16	2.456	-110.09	2.456	-171.9	2.456	-171.9
2.46	-143.83	2.46	-140.04	2.46	-153.23	2.46	-106.88	2.46	-169.33	2.46	-168.04
2.464	-145.12	2.464	-138.75	2.464	-148.72	2.464	-112.03	2.464	-168.04	2.464	-168.68
2.468	-140.61	2.468	-138.11	2.468	-147.44	2.468	-112.67	2.468	-168.68	2.468	-170.61
2.472	-133.53	2.472	-141.97	2.472	-151.94	2.472	-115.25	2.472	-166.75	2.472	-171.26
2.476	-131.6	2.476	-142.61	2.476	-154.52	2.476	-117.82	2.476	-164.82	2.476	-176.41
2.48	-132.25	2.48	-148.41	2.48	-159.03	2.48	-115.25	2.48	-159.67	2.48	-173.19
2.484	-134.82	2.484	-147.12	2.484	-159.67	2.484	-110.74	2.484	-154.52	2.484	-171.26
2.488	-136.75	2.488	-143.26	2.488	-158.38	2.488	-115.89	2.488	-153.23	2.488	-173.19
2.492	-138.04	2.492	-143.9	2.492	-158.38	2.492	-120.4	2.492	-153.23	2.492	-175.77
2.496	-147.7	2.496	-141.97	2.496	-158.38	2.496	-122.97	2.496	-154.52	2.496	-179.63
2.5	-157.35	2.5	-140.68	2.5	-162.89	2.5	-124.9	2.5	-159.03	2.5	-180.27
2.504	-170.87	2.504	-138.75	2.504	-161.6	2.504	-121.68	2.504	-159.03	2.504	-179.63
2.508	-183.75	2.508	-134.89	2.508	-162.89	2.508	-120.4	2.508	-160.31	2.508	-178.98
2.512	-197.92	2.512	-127.16	2.512	-162.24	2.512	-122.97	2.512	-163.53	2.512	-178.34
2.516	-203.07	2.516	-124.58	2.516	-163.53	2.516	-124.26	2.516	-168.68	2.516	-180.27
2.52	-206.93	2.52	-125.23	2.52	-167.4	2.52	-125.55	2.52	-171.9	2.52	-180.27
2.524	-212.08	2.524	-126.52	2.524	-166.75	2.524	-120.4	2.524	-174.48	2.524	-174.48
2.528	-212.08	2.528	-130.38	2.528	-168.68	2.528	-115.25	2.528	-171.26	2.528	-169.97
2.532	-213.37	2.532	-130.38	2.532	-162.24	2.532	-115.25	2.532	-166.75	2.532	-166.75
2.536	-207.57	2.536	-132.95	2.536	-159.67	2.536	-116.53	2.536	-166.75	2.536	-167.4
2.54	-204.35	2.54	-138.11	2.54	-157.09	2.54	-117.82	2.54	-163.53	2.54	-165.46
2.544	-202.42	2.544	-143.9	2.544	-157.09	2.544	-121.04	2.544	-165.46	2.544	-168.68
2.548	-201.13	2.548	-150.34	2.548	-158.38	2.548	-114.6	2.548	-160.96	2.548	-167.4
2.552	-202.42	2.552	-160.64	2.552	-158.38	2.552	-112.67	2.552	-155.81	2.552	-164.82
2.556	-203.07	2.556	-167.08	2.556	-155.16	2.556	-115.89	2.556	-159.03	2.556	-169.33
2.56	-200.49	2.56	-174.8	2.56	-153.88	2.56	-113.96	2.56	-164.18	2.56	-169.33
2.564	-195.34	2.564	-185.75	2.564	-157.09	2.564	-113.31	2.564	-169.97	2.564	-174.48
2.568	-194.7	2.568	-197.98	2.568	-157.09	2.568	-111.38	2.568	-177.05	2.568	-179.63
2.572	-193.41	2.572	-206.99	2.572	-159.03	2.572	-103.66	2.572	-177.7	2.572	-184.14
2.576	-189.55	2.576	-210.86	2.576	-155.81	2.576	-101.73	2.576	-182.2	2.576	-193.15
2.58	-186.97	2.58	-208.93	2.58	-149.37	2.58	-101.73	2.58	-191.22	2.58	-207.96
2.584	-180.53	2.584	-209.57	2.584	-152.59	2.584	-104.3	2.584	-200.87	2.584	-222.76
2.588	-174.09	2.588	-207.64	2.588	-156.45	2.588	-108.81	2.588	-211.18	2.588	-238.22
2.592	-170.23	2.592	-205.71	2.592	-156.45	2.592	-106.23	2.592	-216.33	2.592	-252.38
2.596	-166.37	2.596	-201.2	2.596	-158.38	2.596	-105.59	2.596	-220.83	2.596	-257.53
2.6	-167.66	2.6	-192.83	2.6	-151.94	2.6	-108.81	2.6	-223.41	2.6	-263.33
2.604	-161.22	2.604	-184.46	2.604	-150.66	2.604	-112.67	2.604	-222.76	2.604	-267.83
2.608	-151.56	2.608	-178.02	2.608	-146.79	2.608	-113.96	2.608	-225.34	2.608	-272.34
2.612	-151.56	2.612	-173.52	2.612	-149.37	2.612	-119.11	2.612	-225.34	2.612	-275.56
2.616	-150.27	2.616	-171.58	2.616	-150.66	2.616	-113.96	2.616	-219.55	2.616	-268.48
2.62	-148.34	2.62	-165.79	2.62	-144.86	2.62	-111.38	2.62	-210.53	2.62	-260.11
2.624	-153.49	2.624	-158.71	2.624	-141.64	2.624	-113.96	2.624	-206.67	2.624	-255.6
2.628	-152.85	2.628	-153.56	2.628	-137.78	2.628	-115.25	2.628	-201.52	2.628	-249.81
2.632	-148.34	2.632	-150.98	2.632	-134.56	2.632	-117.18	2.632	-199.59	2.632	-243.37
2.636	-148.98	2.636	-148.41	2.636	-133.27	2.636	-117.82	2.636	-197.01	2.636	-238.86
2.64	-153.49	2.64	-147.76	2.64	-137.14	2.64	-112.03	2.64	-191.86	2.64	-229.2
2.644	-152.2	2.644	-145.83	2.644	-135.2	2.644	-113.96	2.644	-187.35	2.644	-221.48
2.648	-150.92	2.648	-139.39	2.648	-133.27	2.648	-117.82	2.648	-189.29	2.648	-217.61
2.652	-147.05	2.652	-137.46	2.652	-136.49	2.652	-124.9	2.652	-192.5	2.652	-217.61
2.656	-143.19	2.656	-138.75	2.656	-138.42	2.656	-131.34	2.656	-194.44	2.656	-218.9
2.66	-141.9	2.66	-140.68	2.66	-145.51	2.66	-133.92	2.66	-199.59	2.66	-217.61
2.664	-139.97	2.664	-145.19	2.664	-153.23	2.664	-137.14	2.664	-197.66	2.664	-213.75
2.668	-138.68	2.668	-144.54	2.668	-153.88	2.668	-142.93	2.668	-194.44	2.668	-213.11
2.672	-137.4	2.672	-141.97	2.672	-151.3	2.672	-153.88	2.672	-193.79	2.672	-213.75
2.676	-133.53	2.676	-140.68	2.676	-151.3	2.676	-162.89	2.676	-192.5	2.676	-212.46
2.68	-134.18	2.68	-141.32	2.68	-153.88	2.68	-173.83	2.68	-189.29	2.68	-215.04
2.684	-136.75	2.684	-142.61	2.684	-153.88	2.684	-177.7	2.684	-183.49	2.684	-211.82
2.688	-141.26	2.688	-140.04	2.688	-153.23	2.688	-179.63	2.688	-180.27	2.688	-206.03
2.692	-144.48	2.692	-137.46	2.692	-150.66	2.692	-185.42	2.692	-175.12	2.692	-202.81
2.696	-145.77	2.696	-132.31	2.696	-147.44	2.696	-186.71	2.696	-175.12	2.696	-200.23
2.7	-144.48	2.7	-131.67	2.7	-152.59	2.7	-191.86	2.7	-175.12	2.7	-200.23
2.704	-145.12	2.704	-133.6	2.704	-157.09	2.704	-189.93	2.704	-178.98	2.704	-200.87
2.708	-147.7	2.708	-137.46	2.708	-167.4	2.708	-184.78	2.708	-174.48	2.708	-198.3
2.712	-147.7	2.712	-138.11	2.712	-175.77	2.712	-182.2	2.712	-170.61	2.712	-195.08
2.716	-152.2	2.716	-139.39	2.716	-180.27	2.716	-183.49	2.716	-169.33	2.716	-196.37
2.72	-148.34	2.72	-140.68	2.72	-190.57	2.72	-183.49	2.72	-169.33	2.72	-198.3
2.724	-144.48	2.724	-143.26	2.724	-200.23	2.724	-187.35	2.724	-167.4	2.724	-198.3
2.728	-145.12	2.728	-147.12	2.728	-207.96	2.728	-183.49	2.728	-170.61	2.728	-200.87
2.732	-146.41	2.732	-153.56	2.732	-217.61	2.732	-179.63	2.732	-169.33	2.732	-193.15
2.736	-146.41	2.736	-157.42	2.736	-213.75	2.736	-176.41	2.736	-167.4	2.736	-188
2.74	-145.77	2.74	-153.56	2.74	-210.53	2.74	-173.19	2.74	-171.26	2.74	-188
2.744	-145.12	2.744	-154.2	2.744	-211.82	2.744	-170.61	2.744	-175.77	2.744	-182.2
2.748	-143.19	2.748	-155.49	2.748	-210.53	2.748	-167.4	2.748	-177.7	2.748	-181.56
2.752	-141.9	2.752	-153.56	2.752	-209.24	2.752	-160.96	2.752	-177.7	2.752	-176.41
2.756	-144.48	2.756	-152.91	2.756	-209.24	2.756	-155.16	2.756	-174.48	2.756	-171.26
2.76	-146.41	2.76	-149.05	2.76	-204.09	2.76	-155.16	2.76	-169.33	2.76	-169.33
2.764	-141.26	2.764	-143.9	2.764	-201.52	2.764	-154.52	2.764	-167.4	2.764	-171.9
2.768	-136.75	2.768	-140.04	2.768	-204.09	2.768	-159.03	2.768	-169.33	2.768	-175.77
2.772	-136.75	2.772	-141.32	2.772	-209.24	2.772	-155.16	2.772	-171.26	2.772	-181.56
2.776	-137.4	2.776	-141.32	2.776	-214.39	2.776	-153.88	2.776	-169.97	2.776	-180.92
2.78	-134.18	2.78	-141.97	2.78	-217.61	2.78	-151.3	2.78	-169.97	2.78	-180.92
2.784	-138.04	2.784	-135.53	2.784	-216.97	2.784	-148.72	2.784	-170.61	2.784	-182.2
2.788	-139.33	2.788	-132.95	2.788	-217.61	2.788	-146.79	2.788	-174.48	2.788	-185.42
2.792	-138.68	2.792	-130.38	2.792	-217.61	2.792	-147.44	2.792	-177.7	2.792	-186.07
2.796	-145.77	2.796	-129.74	2.796	-217.61	2.796	-141.64	2.796	-181.56	2.796	-184.78
2.8	-155.42	2.8	-132.95	2.8	-218.9	2.8	-137.14	2.8	-178.98	2.8	-180.92
2.804	-170.23	2.804	-134.89	2.804	-216.97	2.804	-137.78	2.804	-175.12	2.804	-174.48
2.808	-181.18	2.808	-135.53	2.808	-210.53	2.808	-143.57	2.808	-176.41	2.808	-172.55
2.812	-194.05	2.812	-132.95	2.812	-204.74	2.812	-146.79	2.812	-175.77	2.812	-173.19
2.816	-203.71	2.816	-136.17	2.816	-203.45	2.816	-153.23	2.816	-178.34	2.816	-173.83
2.82	-215.3	2.82	-139.39	2.82	-204.09	2.82	-155.81	2.82	-181.56	2.82	-177.05
2.824	-223.67	2.824	-140.68	2.824	-202.81	2.824	-156.45	2.824	-184.78	2.824	-177.05
2.828	-230.75	2.828	-140.68	2.828	-200.23	2.828	-162.24	2.828	-187.35	2.828	-176.41
2.832	-233.97	2.832	-134.24	2.832	-193.15	2.832	-164.18	2.832	-197.01	2.832	-180.27
2.836	-228.82	2.836	-133.6	2.836	-193.15	2.836	-167.4	2.836	-207.31	2.836	-183.49
2.84	-227.53	2.84	-132.95	2.84	-191.22	2.84	-159.67	2.84	-218.9	2.84	-186.07
2.844	-228.18	2.844	-132.31	2.844	-193.15	2.844	-153.23	2.844	-234.35	2.844	-188.64
2.848	-223.02	2.848	-132.31	2.848	-193.15	2.848	-144.86	2.848	-238.86	2.848	-182.85
2.852	-221.09	2.852	-131.02	2.852	-185.42	2.852	-139.07	2.852	-245.3	2.852	-180.92
2.856	-214.01	2.856	-125.23	2.856	-182.2	2.856	-135.2	2.856	-253.02	2.856	-181.56
2.86	-205	2.86	-125.23	2.86	-180.27	2.86	-133.27	2.86	-260.75	2.86	-182.85
2.864	-198.56	2.864	-129.09	2.864	-178.34	2.864	-131.34	2.864	-266.54	2.864	-184.78
2.868	-195.98	2.868	-135.53	2.868	-177.7	2.868	-122.97	2.868	-267.83	2.868	-178.98
2.872	-192.12	2.872	-143.9	2.872	-173.83	2.872	-122.97	2.872	-265.9	2.872	-175.12
2.876	-188.9	2.876	-151.63	2.876	-168.04	2.876	-123.62	2.876	-262.68	2.876	-172.55
2.88	-181.82	2.88	-163.86	2.88	-166.11	2.88	-125.55	2.88	-259.46	2.88	-170.61
2.884	-174.09	2.884	-179.95	2.884	-166.11	2.884	-130.05	2.884	-256.24	2.884	-168.68
2.888	-170.87	2.888	-195.41	2.888	-166.11	2.888	-133.27	2.888	-250.45	2.888	-166.11
2.892	-168.3	2.892	-210.86	2.892	-169.33	2.892	-133.92	2.892	-239.5	2.892	-160.31
2.896	-164.44	2.896	-226.95	2.896	-162.89	2.896	-136.49	2.896	-231.13	2.896	-155.81
2.9	-160.57	2.9	-231.46	2.9	-160.96	2.9	-139.71	2.9	-225.98	2.9	-160.31
2.904	-154.14	2.904	-236.61	2.904	-157.09	2.904	-141.64	2.904	-220.19	2.904	-161.6
2.908	-151.56	2.908	-239.83	2.908	-153.88	2.908	-143.57	2.908	-216.97	2.908	-166.11
2.912	-150.27	2.912	-238.54	2.912	-153.88	2.912	-139.07	2.912	-215.04	2.912	-169.97
2.916	-152.2	2.916	-235.32	2.916	-151.94	2.916	-135.2	2.916	-209.24	2.916	-169.97
2.92	-156.07	2.92	-225.02	2.92	-147.44	2.92	-132.63	2.92	-205.38	2.92	-168.68
2.924	-153.49	2.924	-213.43	2.924	-142.93	2.924	-130.7	2.924	-205.38	2.924	-172.55
2.928	-152.85	2.928	-203.78	2.928	-144.86	2.928	-130.7	2.928	-203.45	2.928	-175.12
2.932	-154.14	2.932	-197.98	2.932	-146.79	2.932	-128.12	2.932	-203.45	2.932	-177.05
2.936	-154.14	2.936	-190.26	2.936	-148.08	2.936	-122.33	2.936	-203.45	2.936	-175.12
2.94	-155.42	2.94	-187.04	2.94	-152.59	2.94	-121.68	2.94	-197.66	2.94	-171.26
2.944	-157.35	2.944	-185.75	2.944	-150.66	2.944	-120.4	2.944	-196.37	2.944	-168.04
2.948	-154.78	2.948	-179.31	2.948	-150.66	2.948	-122.97	2.948	-198.94	2.948	-169.33
2.952	-147.7	2.952	-178.67	2.952	-154.52	2.952	-123.62	2.952	-204.09	2.952	-171.9
2.956	-145.12	2.956	-179.95	2.956	-155.81	2.956	-122.33	2.956	-206.03	2.956	-173.19
2.96	-144.48	2.96	-179.31	2.96	-156.45	2.96	-119.11	2.96	-210.53	2.96	-170.61
2.964	-144.48	2.964	-175.45	2.964	-157.09	2.964	-119.11	2.964	-207.31	2.964	-165.46
2.968	-143.19	2.968	-169.65	2.968	-151.3	2.968	-120.4	2.968	-205.38	2.968	-168.04
2.972	-142.55	2.972	-164.5	2.972	-148.72	2.972	-122.33	2.972	-206.03	2.972	-168.04
2.976	-142.55	2.976	-161.28	2.976	-148.72	2.976	-124.9	2.976	-204.74	2.976	-169.97
2.98	-145.77	2.98	-158.06	2.98	-150.66	2.98	-124.9	2.98	-201.52	2.98	-173.19
2.984	-150.27	2.984	-158.71	2.984	-152.59	2.984	-122.97	2.984	-193.15	2.984	-166.75
2.988	-156.07	2.988	-158.06	2.988	-149.37	2.988	-129.41	2.988	-188	2.988	-162.89
2.992	-156.71	2.992	-154.2	2.992	-144.86	2.992	-130.05	2.992	-183.49	2.992	-160.96
2.996	-151.56	2.996	-155.49	2.996	-148.08	2.996	-133.92	2.996	-184.14	2.996	-162.89
3	-149.63	3	-161.93	3	-149.37	3	-137.14	3	-187.35	3	-164.82
3.004	-148.98	3.004	-165.79	3.004	-150.01	3.004	-130.7	3.004	-188.64	3.004	-164.18
3.008	-147.05	3.008	-175.45	3.008	-153.88	3.008	-132.63	3.008	-182.2	3.008	-161.6
3.012	-145.12	3.012	-179.31	3.012	-149.37	3.012	-135.85	3.012	-177.7	3.012	-160.96
3.016	-140.61	3.016	-178.02	3.016	-146.79	3.016	-139.71	3.016	-177.05	3.016	-162.25
3.02	-134.18	3.02	-178.67	3.02	-150.01	3.02	-145.51	3.02	-175.12	3.02	-164.82
3.024	-130.96	3.024	-178.67	3.024	-150.66	3.024	-144.86	3.024	-173.19	3.024	-166.11
3.028	-130.31	3.028	-175.45	3.028	-151.94	3.028	-142.29	3.028	-172.55	3.028	-164.82
3.032	-131.6	3.032	-172.87	3.032	-150.01	3.032	-142.29	3.032	-169.97	3.032	-160.31
3.036	-133.53	3.036	-165.79	3.036	-150.01	3.036	-143.57	3.036	-169.33	3.036	-158.38
3.04	-131.6	3.04	-155.49	3.04	-149.37	3.04	-145.51	3.04	-171.26	3.04	-157.09
3.044	-132.25	3.044	-151.63	3.044	-151.3	3.044	-147.44	3.044	-173.83	3.044	-159.67
3.048	-136.75	3.048	-150.98	3.048	-154.52	3.048	-142.29	3.048	-174.48	3.048	-160.96
3.052	-139.97	3.052	-149.05	3.052	-159.67	3.052	-138.42	3.052	-173.19	3.052	-158.38
3.056	-141.9	3.056	-146.48	3.056	-160.31	3.056	-144.22	3.056	-167.4	3.056	-155.16
3.06	-143.83	3.06	-144.54	3.06	-158.38	3.06	-147.44	3.06	-166.11	3.06	-157.09
3.064	-139.97	3.064	-140.68	3.064	-160.96	3.064	-158.38	3.064	-164.82	3.064	-161.6
3.068	-135.46	3.068	-138.11	3.068	-162.24	3.068	-166.11	3.068	-164.82	3.068	-162.89
3.072	-134.82	3.072	-138.11	3.072	-162.89	3.072	-168.04	3.072	-166.11	3.072	-165.46
3.076	-138.04	3.076	-141.97	3.076	-162.89	3.076	-177.7	3.076	-162.89	3.076	-162.25
3.08	-141.9	3.08	-141.32	3.08	-159.67	3.08	-185.42	3.08	-159.03	3.08	-159.03
3.084	-139.33	3.084	-138.11	3.084	-155.16	3.084	-191.22	3.084	-161.6	3.084	-160.31
3.088	-137.4	3.088	-141.32	3.088	-152.59	3.088	-197.01	3.088	-164.18	3.088	-162.25
3.092	-139.97	3.092	-144.54	3.092	-155.16	3.092	-194.44	3.092	-165.46	3.092	-164.18
3.096	-139.97	3.096	-144.54	3.096	-155.16	3.096	-193.15	3.096	-173.19	3.096	-162.25
3.1	-141.9	3.1	-146.48	3.1	-153.23	3.1	-191.22	3.1	-170.61	3.1	-158.38
3.104	-148.34	3.104	-147.76	3.104	-148.08	3.104	-191.22	3.104	-173.19	3.104	-159.67
3.108	-145.12	3.108	-143.9	3.108	-144.86	3.108	-191.86	3.108	-177.7	3.108	-162.89
3.112	-141.26	3.112	-144.54	3.112	-147.44	3.112	-191.22	3.112	-181.56	3.112	-168.04
3.116	-141.26	3.116	-149.69	3.116	-149.37	3.116	-185.42	3.116	-186.07	3.116	-173.83
3.12	-144.48	3.12	-154.84	3.12	-152.59	3.12	-180.92	3.12	-185.42	3.12	-173.83
3.124	-145.77	3.124	-158.71	3.124	-153.23	3.124	-180.27	3.124	-182.2	3.124	-172.55
3.128	-144.48	3.128	-156.78	3.128	-146.15	3.128	-182.2	3.128	-178.98	3.128	-173.83
3.132	-139.97	3.132	-154.84	3.132	-144.86	3.132	-186.07	3.132	-175.12	3.132	-175.77
3.136	-136.11	3.136	-152.91	3.136	-146.15	3.136	-184.78	3.136	-170.61	3.136	-178.98
3.14	-136.75	3.14	-149.05	3.14	-147.44	3.14	-182.2	3.14	-166.11	3.14	-177.7
3.144	-138.04	3.144	-146.48	3.144	-148.72	3.144	-182.85	3.144	-159.67	3.144	-175.77
3.148	-142.55	3.148	-144.54	3.148	-144.86	3.148	-184.13	3.148	-150.66	3.148	-172.55
3.152	-148.34	3.152	-137.46	3.152	-146.79	3.152	-184.78	3.152	-150.01	3.152	-173.19
3.156	-149.63	3.156	-134.24	3.156	-150.66	3.156	-183.49	3.156	-150.01	3.156	-173.83
3.16	-150.27	3.16	-138.11	3.16	-160.31	3.16	-176.41	3.16	-151.3	3.16	-173.83
3.164	-153.49	3.164	-142.61	3.164	-174.48	3.164	-168.68	3.164	-155.16	3.164	-174.48
3.168	-156.07	3.168	-149.05	3.168	-187.35	3.168	-164.18	3.168	-154.52	3.168	-168.04
3.172	-154.78	3.172	-150.34	3.172	-194.44	3.172	-162.24	3.172	-151.94	3.172	-164.82
3.176	-151.56	3.176	-151.63	3.176	-203.45	3.176	-159.67	3.176	-153.23	3.176	-166.11
3.18	-145.77	3.18	-152.91	3.18	-210.53	3.18	-157.09	3.18	-155.16	3.18	-166.75
3.184	-141.9	3.184	-156.78	3.184	-215.68	3.184	-151.94	3.184	-157.74	3.184	-170.61
3.188	-138.68	3.188	-156.13	3.188	-224.05	3.188	-150.01	3.188	-162.25	3.188	-171.26
3.192	-138.68	3.192	-158.06	3.192	-223.41	3.192	-153.88	3.192	-160.96	3.192	-169.97
3.196	-139.33	3.196	-154.2	3.196	-214.39	3.196	-157.74	3.196	-158.38	3.196	-170.61
3.2	-135.46	3.2	-147.76	3.2	-211.18	3.2	-164.82	3.2	-161.6	3.2	-173.19
3.204	-131.6	3.204	-145.83	3.204	-207.31	3.204	-165.46	3.204	-162.89	3.204	-173.83
3.208	-134.18	3.208	-143.9	3.208	-201.52	3.208	-163.53	3.208	-166.11	3.208	-176.41
3.212	-135.46	3.212	-142.61	3.212	-198.3	3.212	-165.46	3.212	-163.53	3.212	-171.26
3.216	-136.11	3.216	-140.04	3.216	-194.44	3.216	-166.11	3.216	-159.67	3.216	-168.04
3.22	-138.04	3.22	-133.6	3.22	-184.78	3.22	-164.82	3.22	-156.45	3.22	-167.4
3.224	-132.89	3.224	-134.24	3.224	-178.98	3.224	-166.75	3.224	-157.09	3.224	-166.11
3.228	-128.38	3.228	-131.67	3.228	-177.7	3.228	-164.18	3.228	-158.38	3.228	-168.04
3.232	-127.74	3.232	-133.6	3.232	-177.7	3.232	-160.31	3.232	-159.03	3.232	-170.61
3.236	-130.31	3.236	-134.89	3.236	-176.41	3.236	-157.74	3.236	-157.74	3.236	-165.46
3.24	-132.89	3.24	-138.75	3.24	-175.12	3.24	-159.03	3.24	-152.59	3.24	-166.11
3.244	-129.03	3.244	-138.11	3.244	-170.61	3.244	-157.09	3.244	-150.01	3.244	-166.75
3.248	-125.81	3.248	-136.17	3.248	-170.61	3.248	-154.52	3.248	-150.01	3.248	-171.26
3.252	-127.74	3.252	-140.04	3.252	-169.97	3.252	-147.44	3.252	-150.01	3.252	-172.55
3.256	-127.74	3.256	-141.32	3.256	-172.55	3.256	-142.93	3.256	-146.15	3.256	-171.9
3.26	-127.74	3.26	-144.54	3.26	-173.19	3.26	-140.35	3.26	-144.22	3.26	-168.68
3.264	-134.18	3.264	-140.68	3.264	-165.46	3.264	-138.42	3.264	-141	3.264	-165.46
3.268	-132.89	3.268	-140.68	3.268	-162.89	3.268	-141	3.268	-142.29	3.268	-168.04
3.272	-129.03	3.272	-142.61	3.272	-163.53	3.272	-139.07	3.272	-146.15	3.272	-168.68
3.276	-130.96	3.276	-144.54	3.276	-164.18	3.276	-136.49	3.276	-150.66	3.276	-168.68
3.28	-130.31	3.28	-147.12	3.28	-163.53	3.28	-133.27	3.28	-157.74	3.28	-167.4
3.284	-132.25	3.284	-151.63	3.284	-160.96	3.284	-133.92	3.284	-157.74	3.284	-162.25
3.288	-132.25	3.288	-150.34	3.288	-156.45	3.288	-134.56	3.288	-161.6	3.288	-162.89
3.292	-130.31	3.292	-147.12	3.292	-155.16	3.292	-134.56	3.292	-164.18	3.292	-162.25
3.296	-127.74	3.296	-147.12	3.296	-157.74	3.296	-130.7	3.296	-168.04	3.296	-168.04
3.3	-125.16	3.3	-147.76	3.3	-158.38	3.3	-126.19	3.3	-173.19	3.3	-172.55
3.304	-125.81	3.304	-145.19	3.304	-162.24	3.304	-124.9	3.304	-175.77	3.304	-166.75
3.308	-126.45	3.308	-143.26	3.308	-162.24	3.308	-127.48	3.308	-171.9	3.308	-164.18
3.312	-123.88	3.312	-138.11	3.312	-159.03	3.312	-128.77	3.312	-171.9	3.312	-164.18
3.316	-118.72	3.316	-134.89	3.316	-159.67	3.316	-128.12	3.316	-175.77	3.316	-162.89
3.32	-119.37	3.32	-134.24	3.32	-159.03	3.32	-128.12	3.32	-177.7	3.32	-162.25
3.324	-120.66	3.324	-132.95	3.324	-161.6	3.324	-123.62	3.324	-175.12	3.324	-163.53
3.328	-125.16	3.328	-135.53	3.328	-159.67	3.328	-125.55	3.328	-169.97	3.328	-158.38
3.332	-131.6	3.332	-138.11	3.332	-153.23	3.332	-126.83	3.332	-162.89	3.332	-153.23
3.336	-134.18	3.336	-134.24	3.336	-149.37	3.336	-127.48	3.336	-157.74	3.336	-153.23
3.34	-134.82	3.34	-134.24	3.34	-147.44	3.34	-129.41	3.34	-156.45	3.34	-156.45
3.344	-139.33	3.344	-135.53	3.344	-148.08	3.344	-126.83	3.344	-159.67	3.344	-159.67
3.348	-141.9	3.348	-138.75	3.348	-151.3	3.348	-123.62	3.348	-157.09	3.348	-160.31
3.352	-141.9	3.352	-140.68	3.352	-155.16	3.352	-127.48	3.352	-152.59	3.352	-159.03
3.356	-143.19	3.356	-140.04	3.356	-154.52	3.356	-128.12	3.356	-150.01	3.356	-159.67
3.36	-138.04	3.36	-138.11	3.36	-151.94	3.36	-130.05	3.36	-146.79	3.36	-161.6
3.364	-134.18	3.364	-140.04	3.364	-155.81	3.364	-128.77	3.364	-144.22	3.364	-162.89
3.368	-133.53	3.368	-141.32	3.368	-157.09	3.368	-125.55	3.368	-146.15	3.368	-163.53
3.372	-133.53	3.372	-139.39	3.372	-159.67	3.372	-126.19	3.372	-143.57	3.372	-160.96
3.376	-135.46	3.376	-142.61	3.376	-158.38	3.376	-126.19	3.376	-139.07	3.376	-157.74
3.38	-134.82	3.38	-136.17	3.38	-151.3	3.38	-130.05	3.38	-137.14	3.38	-156.45
3.384	-132.25	3.384	-131.02	3.384	-148.08	3.384	-131.98	3.384	-141.64	3.384	-156.45
3.388	-128.38	3.388	-131.02	3.388	-147.44	3.388	-127.48	3.388	-144.22	3.388	-157.09
3.392	-128.38	3.392	-131.02	3.392	-149.37	3.392	-122.33	3.392	-149.37	3.392	-160.31
3.396	-129.67	3.396	-132.95	3.396	-150.01	3.396	-121.04	3.396	-153.88	3.396	-159.67
3.4	-132.89	3.4	-133.6	3.4	-146.79	3.4	-119.11	3.4	-150.66	3.4	-153.23
3.404	-129.67	3.404	-133.6	3.404	-141.64	3.404	-121.04	3.404	-153.88	3.404	-155.81
3.408	-126.45	3.408	-132.95	3.408	-141.64	3.408	-125.55	3.408	-155.16	3.408	-155.81
3.412	-127.74	3.412	-132.95	3.412	-142.93	3.412	-120.4	3.412	-158.38	3.412	-158.38
3.416	-127.09	3.416	-134.24	3.416	-141	3.416	-117.18	3.416	-159.03	3.416	-162.25
3.42	-127.74	3.42	-138.75	3.42	-143.57	3.42	-120.4	3.42	-154.52	3.42	-159.67
3.424	-132.25	3.424	-136.82	3.424	-138.42	3.424	-120.4	3.424	-151.3	3.424	-157.09
3.428	-132.25	3.428	-131.02	3.428	-133.27	3.428	-121.68	3.428	-148.08	3.428	-160.96
3.432	-131.6	3.432	-131.67	3.432	-133.92	3.432	-122.97	3.432	-148.72	3.432	-164.82
3.436	-135.46	3.436	-133.6	3.436	-133.92	3.436	-117.18	3.436	-150.66	3.436	-166.11
3.44	-139.97	3.44	-133.6	3.44	-137.14	3.44	-115.89	3.44	-152.59	3.44	-165.46
3.444	-139.33	3.444	-136.82	3.444	-136.49	3.444	-116.53	3.444	-151.94	3.444	-162.89
3.448	-140.61	3.448	-138.11	3.448	-135.85	3.448	-120.4	3.448	-152.59	3.448	-160.31
3.452	-138.04	3.452	-134.24	3.452	-140.35	3.452	-125.55	3.452	-157.09	3.452	-161.6
3.456	-130.96	3.456	-138.11	3.456	-144.22	3.456	-126.19	3.456	-160.96	3.456	-162.25
3.46	-129.67	3.46	-142.61	3.46	-149.37	3.46	-124.26	3.46	-164.18	3.46	-164.18
3.464	-127.74	3.464	-144.54	3.464	-155.16	3.464	-127.48	3.464	-164.82	3.464	-161.6
3.468	-129.67	3.468	-147.12	3.468	-157.09	3.468	-130.7	3.468	-159.03	3.468	-160.96
3.472	-128.38	3.472	-145.19	3.472	-158.38	3.472	-131.34	3.472	-155.81	3.472	-164.82
3.476	-125.16	3.476	-143.9	3.476	-160.31	3.476	-135.85	3.476	-155.16	3.476	-166.11
3.48	-127.74	3.48	-145.83	3.48	-162.89	3.48	-128.77	3.48	-154.52	3.48	-174.48
3.484	-130.96	3.484	-149.69	3.484	-162.24	3.484	-126.19	3.484	-159.03	3.484	-177.05
3.488	-134.82	3.488	-149.05	3.488	-160.31	3.488	-125.55	3.488	-156.45	3.488	-177.7
3.492	-136.11	3.492	-149.69	3.492	-153.23	3.492	-124.9	3.492	-152.59	3.492	-177.05
3.496	-137.4	3.496	-145.19	3.496	-144.86	3.496	-126.83	3.496	-151.3	3.496	-178.34
3.5	-133.53	3.5	-142.61	3.5	-142.29	3.5	-127.48	3.5	-151.94	3.5	-178.34
3.504	-131.6	3.504	-141.32	3.504	-142.29	3.504	-124.9	3.504	-149.37	3.504	-178.98
3.508	-131.6	3.508	-139.39	3.508	-144.22	3.508	-127.48	3.508	-152.59	3.508	-180.27
3.512	-129.67	3.512	-142.61	3.512	-143.57	3.512	-133.27	3.512	-149.37	3.512	-175.77
3.516	-129.67	3.516	-137.46	3.516	-139.71	3.516	-141	3.516	-148.08	3.516	-171.26
3.52	-125.81	3.52	-131.02	3.52	-137.78	3.52	-151.3	3.52	-150.66	3.52	-169.97
3.524	-125.16	3.524	-131.02	3.524	-137.14	3.524	-154.52	3.524	-157.09	3.524	-166.75
3.528	-127.09	3.528	-129.74	3.528	-140.35	3.528	-159.03	3.528	-163.53	3.528	-167.4
3.532	-130.31	3.532	-129.09	3.532	-143.57	3.532	-164.18	3.532	-167.4	3.532	-165.46
3.536	-134.82	3.536	-130.38	3.536	-144.86	3.536	-172.55	3.536	-165.46	3.536	-162.25
3.54	-139.33	3.54	-130.38	3.54	-139.71	3.54	-177.05	3.54	-164.82	3.54	-163.53
3.544	-136.11	3.544	-125.23	3.544	-142.93	3.544	-184.13	3.544	-162.25	3.544	-164.18
3.548	-136.11	3.548	-125.23	3.548	-147.44	3.548	-181.56	3.548	-161.6	3.548	-168.04
3.552	-136.11	3.552	-129.09	3.552	-150.01	3.552	-183.49	3.552	-162.25	3.552	-171.26
3.556	-137.4	3.556	-130.38	3.556	-161.6	3.556	-189.29	3.556	-157.74	3.556	-168.68
3.56	-141.26	3.56	-133.6	3.56	-166.75	3.56	-191.22	3.56	-153.23	3.56	-167.4
3.564	-138.04	3.564	-132.31	3.564	-175.77	3.564	-198.3	3.564	-151.94	3.564	-166.75
3.568	-134.82	3.568	-132.95	3.568	-189.93	3.568	-196.37	3.568	-155.16	3.568	-167.4
3.572	-136.11	3.572	-136.82	3.572	-207.31	3.572	-196.37	3.572	-157.09	3.572	-169.33
3.576	-136.75	3.576	-140.04	3.576	-225.34	3.576	-195.72	3.576	-162.25	3.576	-170.61
3.58	-137.4	3.58	-144.54	3.58	-238.86	3.58	-193.15	3.58	-164.82	3.58	-167.4
3.584	-139.33	3.584	-146.48	3.584	-247.23	3.584	-191.22	3.584	-161.6	3.584	-166.75
3.588	-136.75	3.588	-145.19	3.588	-250.45	3.588	-191.22	3.588	-162.25	3.588	-169.97
3.592	-132.89	3.592	-143.9	3.592	-253.67	3.592	-184.13	3.592	-163.53	3.592	-169.33
3.596	-134.82	3.596	-145.19	3.596	-253.02	3.596	-177.7	3.596	-165.46	3.596	-175.77
3.6	-138.68	3.6	-148.41	3.6	-250.45	3.6	-171.26	3.6	-166.75	3.6	-172.55
3.604	-143.83	3.604	-149.05	3.604	-240.79	3.604	-168.04	3.604	-164.82	3.604	-166.75
3.608	-143.83	3.608	-147.76	3.608	-227.27	3.608	-164.18	3.608	-158.38	3.608	-163.53
3.612	-146.41	3.612	-144.54	3.612	-217.61	3.612	-164.82	3.612	-154.52	3.612	-164.82
3.616	-146.41	3.616	-146.48	3.616	-211.82	3.616	-158.38	3.616	-152.59	3.616	-162.89
3.62	-147.7	3.62	-149.05	3.62	-204.09	3.62	-155.81	3.62	-151.3	3.62	-162.25
3.624	-148.34	3.624	-147.12	3.624	-202.81	3.624	-154.52	3.624	-146.79	3.624	-162.89
3.628	-150.27	3.628	-150.34	3.628	-200.87	3.628	-155.16	3.628	-142.29	3.628	-159.67
3.632	-150.92	3.632	-147.76	3.632	-194.44	3.632	-159.03	3.632	-138.42	3.632	-157.74
3.636	-148.34	3.636	-140.68	3.636	-189.29	3.636	-156.45	3.636	-139.71	3.636	-162.89
3.64	-148.98	3.64	-140.68	3.64	-191.86	3.64	-155.81	3.64	-140.35	3.64	-165.46
3.644	-147.7	3.644	-140.04	3.644	-192.5	3.644	-157.09	3.644	-144.86	3.644	-167.4
3.648	-148.98	3.648	-140.04	3.648	-193.15	3.648	-159.03	3.648	-146.79	3.648	-167.4
3.652	-150.27	3.652	-140.04	3.652	-193.15	3.652	-160.96	3.652	-144.22	3.652	-164.82
3.656	-148.34	3.656	-137.46	3.656	-189.29	3.656	-164.82	3.656	-146.15	3.656	-167.4
3.66	-144.48	3.66	-133.6	3.66	-192.5	3.66	-160.96	3.66	-148.08	3.66	-166.11
3.664	-140.61	3.664	-136.17	3.664	-193.79	3.664	-154.52	3.664	-148.08	3.664	-168.68
3.668	-140.61	3.668	-141.32	3.668	-193.15	3.668	-151.3	3.668	-149.37	3.668	-172.55
3.672	-139.97	3.672	-143.9	3.672	-191.86	3.672	-150.66	3.672	-150.01	3.672	-167.4
3.676	-143.19	3.676	-149.69	3.676	-181.56	3.676	-148.72	3.676	-141.64	3.676	-166.75
3.68	-137.4	3.68	-148.41	3.68	-174.48	3.68	-150.01	3.68	-140.35	3.68	-168.68
3.684	-134.82	3.684	-150.34	3.684	-171.26	3.684	-148.72	3.684	-141.64	3.684	-171.9
3.688	-136.11	3.688	-152.27	3.688	-168.04	3.688	-146.15	3.688	-141	3.688	-175.12
3.692	-139.33	3.692	-154.2	3.692	-168.04	3.692	-148.72	3.692	-143.57	3.692	-174.48
3.696	-138.68	3.696	-154.84	3.696	-161.6	3.696	-151.94	3.696	-144.22	3.696	-173.19
3.7	-141.26	3.7	-150.98	3.7	-153.88	3.7	-156.45	3.7	-141	3.7	-171.26
3.704	-138.04	3.704	-147.76	3.704	-152.59	3.704	-155.16	3.704	-143.57	3.704	-170.61
3.708	-134.82	3.708	-147.76	3.708	-154.52	3.708	-155.16	3.708	-145.51	3.708	-169.33
3.712	-136.75	3.712	-147.76	3.712	-158.38	3.712	-154.52	3.712	-149.37	3.712	-169.97
3.716	-139.97	3.716	-147.12	3.716	-164.82	3.716	-155.16	3.716	-154.52	3.716	-165.46
3.72	-143.83	3.72	-147.76	3.72	-162.24	3.72	-154.52	3.72	-148.72	3.72	-161.6
3.724	-142.55	3.724	-139.39	3.724	-160.96	3.724	-156.45	3.724	-147.44	3.724	-162.89
3.728	-141.9	3.728	-129.74	3.728	-160.31	3.728	-149.37	3.728	-147.44	3.728	-163.53
3.732	-145.77	3.732	-129.09	3.732	-159.67	3.732	-140.35	3.732	-148.08	3.732	-165.46
3.736	-147.05	3.736	-127.16	3.736	-159.67	3.736	-135.85	3.736	-150.01	3.736	-168.04
3.74	-150.92	3.74	-125.87	3.74	-160.96	3.74	-133.27	3.74	-148.08	3.74	-167.4
3.744	-155.42	3.744	-127.16	3.744	-155.16	3.744	-133.92	3.744	-144.86	3.744	-165.46
3.748	-153.49	3.748	-127.16	3.748	-151.3	3.748	-135.85	3.748	-146.15	3.748	-168.04
3.752	-148.98	3.752	-127.8	3.752	-150.01	3.752	-135.2	3.752	-151.3	3.752	-171.26
3.756	-148.34	3.756	-129.74	3.756	-152.59	3.756	-131.98	3.756	-155.81	3.756	-171.26
3.76	-147.05	3.76	-135.53	3.76	-152.59	3.76	-132.63	3.76	-162.89	3.76	-178.34
3.764	-144.48	3.764	-140.68	3.764	-154.52	3.764	-136.49	3.764	-164.82	3.764	-174.48
3.768	-144.48	3.768	-141.97	3.768	-150.01	3.768	-134.56	3.768	-164.82	3.768	-173.83
3.772	-139.97	3.772	-141.97	3.772	-145.51	3.772	-134.56	3.772	-166.11	3.772	-177.7
3.776	-138.68	3.776	-142.61	3.776	-144.22	3.776	-131.34	3.776	-164.82	3.776	-177.7
3.78	-139.33	3.78	-143.26	3.78	-141	3.78	-124.9	3.78	-164.18	3.78	-179.63
3.784	-141.9	3.784	-145.83	3.784	-142.29	3.784	-124.26	3.784	-161.6	3.784	-176.41
3.788	-145.77	3.788	-145.83	3.788	-141	3.788	-124.26	3.788	-157.09	3.788	-169.33
3.792	-146.41	3.792	-143.9	3.792	-135.85	3.792	-126.83	3.792	-149.37	3.792	-164.18
3.796	-143.19	3.796	-138.75	3.796	-136.49	3.796	-127.48	3.796	-146.15	3.796	-160.31
3.8	-143.19	3.8	-136.17	3.8	-140.35	3.8	-126.19	3.8	-142.93	3.8	-157.74
3.804	-141.26	3.804	-136.17	3.804	-145.51	3.804	-130.05	3.804	-142.29	3.804	-160.31
3.808	-141.26	3.808	-138.11	3.808	-153.23	3.808	-134.56	3.808	-144.86	3.808	-155.16
3.812	-139.33	3.812	-140.68	3.812	-150.01	3.812	-139.07	3.812	-144.22	3.812	-153.88
3.816	-136.11	3.816	-136.82	3.816	-150.01	3.816	-143.57	3.816	-144.86	3.816	-157.74
3.82	-129.03	3.82	-134.89	3.82	-150.66	3.82	-143.57	3.82	-150.01	3.82	-160.96
3.824	-128.38	3.824	-137.46	3.824	-151.94	3.824	-139.07	3.824	-151.3	3.824	-162.89
3.828	-128.38	3.828	-138.11	3.828	-150.66	3.828	-139.07	3.828	-156.45	3.828	-166.11
3.832	-129.03	3.832	-140.68	3.832	-154.52	3.832	-138.42	3.832	-155.16	3.832	-160.96
3.836	-128.38	3.836	-142.61	3.836	-150.01	3.836	-138.42	3.836	-150.01	3.836	-159.67
3.84	-123.23	3.84	-140.04	3.84	-147.44	3.84	-139.07	3.84	-148.08	3.84	-160.96
3.844	-120.66	3.844	-138.75	3.844	-151.3	3.844	-135.2	3.844	-148.08	3.844	-161.6
3.848	-120.66	3.848	-141.32	3.848	-154.52	3.848	-130.7	3.848	-149.37	3.848	-164.18
3.852	-118.72	3.852	-144.54	3.852	-157.09	3.852	-133.92	3.852	-152.59	3.852	-168.68
3.856	-117.44	3.856	-148.41	3.856	-155.81	3.856	-131.98	3.856	-150.66	3.856	-167.4
3.86	-118.08	3.86	-147.76	3.86	-152.59	3.86	-135.2	3.86	-150.01	3.86	-167.4
3.864	-112.93	3.864	-146.48	3.864	-150.66	3.864	-137.14	3.864	-149.37	3.864	-170.61
3.868	-111.64	3.868	-149.05	3.868	-148.72	3.868	-132.63	3.868	-151.94	3.868	-170.61
3.872	-112.29	3.872	-152.27	3.872	-150.01	3.872	-131.34	3.872	-151.3	3.872	-170.61
3.876	-115.51	3.876	-155.49	3.876	-152.59	3.876	-135.2	3.876	-151.94	3.876	-172.55
3.88	-118.72	3.88	-162.57	3.88	-150.01	3.88	-138.42	3.88	-150.66	3.88	-166.11
3.884	-116.79	3.884	-162.57	3.884	-147.44	3.884	-141.64	3.884	-150.66	3.884	-166.75
3.888	-115.51	3.888	-158.06	3.888	-147.44	3.888	-141	3.888	-153.23	3.888	-169.97
3.892	-118.08	3.892	-156.78	3.892	-149.37	3.892	-136.49	3.892	-158.38	3.892	-172.55
3.896	-119.37	3.896	-158.06	3.896	-152.59	3.896	-133.92	3.896	-160.96	3.896	-178.34
3.9	-121.94	3.9	-156.13	3.9	-155.16	3.9	-134.56	3.9	-162.89	3.9	-177.05
3.904	-126.45	3.904	-155.49	3.904	-155.16	3.904	-135.2	3.904	-160.96	3.904	-177.05
3.908	-125.16	3.908	-149.69	3.908	-148.72	3.908	-136.49	3.908	-160.31	3.908	-177.7
3.912	-123.23	3.912	-146.48	3.912	-149.37	3.912	-128.77	3.912	-159.67	3.912	-179.63
3.916	-129.03	3.916	-147.76	3.916	-149.37	3.916	-125.55	3.916	-162.25	3.916	-181.56
3.92	-134.18	3.92	-150.34	3.92	-150.01	3.92	-128.12	3.92	-163.53	3.92	-182.85
3.924	-138.04	3.924	-153.56	3.924	-152.59	3.924	-129.41	3.924	-162.89	3.924	-177.7
3.928	-139.97	3.928	-158.06	3.928	-148.72	3.928	-132.63	3.928	-155.81	3.928	-177.7
3.932	-139.97	3.932	-156.78	3.932	-147.44	3.932	-133.27	3.932	-153.88	3.932	-176.41
3.936	-135.46	3.936	-156.13	3.936	-148.72	3.936	-128.77	3.936	-151.94	3.936	-178.34
3.94	-134.82	3.94	-158.71	3.94	-151.94	3.94	-130.7	3.94	-149.37	3.94	-178.98
3.944	-135.46	3.944	-160	3.944	-155.81	3.944	-132.63	3.944	-150.66	3.944	-175.77
3.948	-135.46	3.948	-161.93	3.948	-157.09	3.948	-134.56	3.948	-145.51	3.948	-172.55
3.952	-133.53	3.952	-156.13	3.952	-156.45	3.952	-135.2	3.952	-139.71	3.952	-170.61
3.956	-129.67	3.956	-152.27	3.956	-156.45	3.956	-131.98	3.956	-139.07	3.956	-171.26
3.96	-128.38	3.96	-146.48	3.96	-157.74	3.96	-126.19	3.96	-141	3.96	-169.33
3.964	-131.6	3.964	-145.83	3.964	-157.09	3.964	-123.62	3.964	-143.57	3.964	-168.04
3.968	-130.31	3.968	-141.97	3.968	-160.31	3.968	-124.26	3.968	-142.93	3.968	-164.18
3.972	-132.89	3.972	-143.26	3.972	-150.01	3.972	-123.62	3.972	-142.93	3.972	-159.03
3.976	-131.6	3.976	-141.32	3.976	-146.79	3.976	-127.48	3.976	-142.93	3.976	-154.52
3.98	-129.03	3.98	-138.75	3.98	-144.86	3.98	-124.9	3.98	-142.93	3.98	-156.45
3.984	-129.03	3.984	-143.26	3.984	-142.29	3.984	-127.48	3.984	-144.86	3.984	-159.03
3.988	-129.67	3.988	-145.83	3.988	-144.86	3.988	-130.05	3.988	-146.79	3.988	-162.89
3.992	-132.25	3.992	-151.63	3.992	-143.57	3.992	-131.34	3.992	-146.15	3.992	-162.25
3.996	-132.25	3.996	-152.91	3.996	-142.93	3.996	-137.14	3.996	-142.29	3.996	-162.25
4	-128.38	4	-149.05	4	-141.64	4	-135.2	4	-144.22	4	-165.46
4.004	-125.81	4.004	-149.05	4.004	-143.57	4.004	-131.34	4.004	-143.57	4.004	-171.26
4.008	-127.74	4.008	-148.41	4.008	-148.08	4.008	-133.27	4.008	-145.51	4.008	-176.41
4.012	-129.03	4.012	-150.34	4.012	-147.44	4.012	-133.92	4.012	-148.72	4.012	-179.63
4.016	-131.6	4.016	-150.98	4.016	-149.37	4.016	-135.2	4.016	-151.94	4.016	-175.77
4.02	-133.53	4.02	-150.34	4.02	-146.15	4.02	-139.71	4.02	-150.01	4.02	-172.55
4.024	-132.25	4.024	-147.12	4.024	-144.86	4.024	-137.78	4.024	-152.59	4.024	-171.26
4.028	-133.53	4.028	-146.48	4.028	-145.51	4.028	-135.85	4.028	-154.52	4.028	-170.61
4.032	-136.75	4.032	-149.05	4.032	-144.22	4.032	-135.85	4.032	-154.52	4.032	-170.61
4.036	-141.26	4.036	-150.34	4.036	-148.08	4.036	-139.71	4.036	-155.81	4.036	-166.75
4.04	-144.48	4.04	-152.27	4.04	-146.79	4.04	-141	4.04	-150.66	4.04	-164.82
4.044	-141.9	4.044	-148.41	4.044	-141.64	4.044	-142.29	4.044	-144.22	4.044	-162.89
4.048	-139.97	4.048	-146.48	4.048	-142.29	4.048	-135.85	4.048	-143.57	4.048	-165.46
4.052	-137.4	4.052	-145.19	4.052	-145.51	4.052	-135.2	4.052	-144.22	4.052	-168.04
4.056	-136.75	4.056	-143.9	4.056	-148.08	4.056	-135.85	4.056	-144.86	4.056	-168.68
4.06	-134.82	4.06	-146.48	4.06	-150.01	4.06	-134.56	4.06	-146.15	4.06	-166.75
4.064	-132.89	4.064	-148.41	4.064	-146.79	4.064	-134.56	4.064	-142.93	4.064	-164.18
4.068	-128.38	4.068	-141.97	4.068	-142.93	4.068	-131.34	4.068	-142.29	4.068	-161.6
4.072	-121.3	4.072	-136.17	4.072	-142.93	4.072	-126.19	4.072	-142.93	4.072	-160.31
4.076	-119.37	4.076	-136.17	4.076	-141.64	4.076	-124.26	4.076	-144.22	4.076	-164.18
4.08	-120.66	4.08	-137.46	4.08	-141	4.08	-127.48	4.08	-148.72	4.08	-166.75
4.084	-119.37	4.084	-136.17	4.084	-143.57	4.084	-128.77	4.084	-146.15	4.084	-164.82
4.088	-121.94	4.088	-136.17	4.088	-136.49	4.088	-133.27	4.088	-144.22	4.088	-167.4
4.092	-122.59	4.092	-136.82	4.092	-135.2	4.092	-131.34	4.092	-145.51	4.092	-169.33
4.096	-122.59	4.096	-132.31	4.096	-139.07	4.096	-129.41	4.096	-146.79	4.096	-171.9
4.1	-123.88	4.1	-135.53	4.1	-138.42	4.1	-126.83	4.1	-151.3	4.1	-172.55
4.104	-125.81	4.104	-137.46	4.104	-145.51	4.104	-128.12	4.104	-155.81	4.104	-175.77
4.108	-129.03	4.108	-139.39	4.108	-146.15	4.108	-128.77	4.108	-153.88	4.108	-168.04
4.112	-127.74	4.112	-141.32	4.112	-147.44	4.112	-128.77	4.112	-150.01	4.112	-163.53
4.116	-123.23	4.116	-138.75	4.116	-147.44	4.116	-125.55	4.116	-149.37	4.116	-164.82
4.12	-123.23	4.12	-140.68	4.12	-155.16	4.12	-124.26	4.12	-148.08	4.12	-164.82
4.124	-124.52	4.124	-145.19	4.124	-157.74	4.124	-126.83	4.124	-146.79	4.124	-164.18
4.128	-127.74	4.128	-152.91	4.128	-160.31	4.128	-128.12	4.128	-150.01	4.128	-163.53
4.132	-129.67	4.132	-160.64	4.132	-161.6	4.132	-133.92	4.132	-143.57	4.132	-160.31
4.136	-130.31	4.136	-161.28	4.136	-157.09	4.136	-133.92	4.136	-137.14	4.136	-158.38
4.14	-127.74	4.14	-161.28	4.14	-151.94	4.14	-131.34	4.14	-136.49	4.14	-159.67
4.144	-130.96	4.144	-160.64	4.144	-150.01	4.144	-126.83	4.144	-133.27	4.144	-162.25
4.148	-132.25	4.148	-157.42	4.148	-150.66	4.148	-126.83	4.148	-130.7	4.148	-163.53
4.152	-134.82	4.152	-154.84	4.152	-146.79	4.152	-124.9	4.152	-131.99	4.152	-160.96
4.156	-137.4	4.156	-153.56	4.156	-143.57	4.156	-124.9	4.156	-126.83	4.156	-158.38
4.16	-134.18	4.16	-148.41	4.16	-144.22	4.16	-121.68	4.16	-125.55	4.16	-158.38
4.164	-134.82	4.164	-142.61	4.164	-148.08	4.164	-116.53	4.164	-126.83	4.164	-160.96
4.168	-138.04	4.168	-143.9	4.168	-152.59	4.168	-117.18	4.168	-132.63	4.168	-166.75
4.172	-139.33	4.172	-143.26	4.172	-159.67	4.172	-119.11	4.172	-137.14	4.172	-171.9
4.176	-143.19	4.176	-141.32	4.176	-168.04	4.176	-123.62	4.176	-137.78	4.176	-173.83
4.18	-145.12	4.18	-141.97	4.18	-166.11	4.18	-124.26	4.18	-139.07	4.18	-176.41
4.184	-141.9	4.184	-138.75	4.184	-166.11	4.184	-124.26	4.184	-141.64	4.184	-182.2
4.188	-138.04	4.188	-132.31	4.188	-169.97	4.188	-119.11	4.188	-146.15	4.188	-188.64
4.192	-139.33	4.192	-130.38	4.192	-169.33	4.192	-117.82	4.192	-148.08	4.192	-193.79
4.196	-143.83	4.196	-132.95	4.196	-165.46	4.196	-119.75	4.196	-153.23	4.196	-197.01
4.2	-145.12	4.2	-136.17	4.2	-162.24	4.2	-121.04	4.2	-151.3	4.2	-192.5
4.204	-147.05	4.204	-134.89	4.204	-150.66	4.204	-122.97	4.204	-148.08	4.204	-189.29
4.208	-150.27	4.208	-134.89	4.208	-144.22	4.208	-120.4	4.208	-148.72	4.208	-186.71
4.212	-151.56	4.212	-138.75	4.212	-142.29	4.212	-118.46	4.212	-146.79	4.212	-184.14
4.216	-153.49	4.216	-140.68	4.216	-140.35	4.216	-122.97	4.216	-146.15	4.216	-183.49
4.22	-159.29	4.22	-145.83	4.22	-141.64	4.22	-126.83	4.22	-149.37	4.22	-180.27
4.224	-163.15	4.224	-152.27	4.224	-136.49	4.224	-131.34	4.224	-146.79	4.224	-173.19
4.228	-159.93	4.228	-154.84	4.228	-137.14	4.228	-135.2	4.228	-143.57	4.228	-169.33
4.232	-156.07	4.232	-152.27	4.232	-137.78	4.232	-129.41	4.232	-148.08	4.232	-169.33
4.236	-154.78	4.236	-152.91	4.236	-141.64	4.236	-133.27	4.236	-152.59	4.236	-169.97
4.24	-150.92	4.24	-152.27	4.24	-147.44	4.24	-135.85	4.24	-155.16	4.24	-173.19
4.244	-148.98	4.244	-156.13	4.244	-150.66	4.244	-139.07	4.244	-159.67	4.244	-169.97
4.248	-146.41	4.248	-156.13	4.248	-150.66	4.248	-146.15	4.248	-155.16	4.248	-169.97
4.252	-140.61	4.252	-149.05	4.252	-150.01	4.252	-143.57	4.252	-153.88	4.252	-173.19
4.256	-135.46	4.256	-148.41	4.256	-152.59	4.256	-137.78	4.256	-154.52	4.256	-173.19
4.26	-132.89	4.26	-149.69	4.26	-155.81	4.26	-138.42	4.26	-156.45	4.26	-174.48
4.264	-136.11	4.264	-150.98	4.264	-159.67	4.264	-139.07	4.264	-157.09	4.264	-175.77
4.268	-134.82	4.268	-151.63	4.268	-160.96	4.268	-137.78	4.268	-154.52	4.268	-169.97
4.272	-134.18	4.272	-153.56	4.272	-159.67	4.272	-140.35	4.272	-150.66	4.272	-169.33
4.276	-129.67	4.276	-150.34	4.276	-159.03	4.276	-136.49	4.276	-148.08	4.276	-171.26
4.28	-131.6	4.28	-145.83	4.28	-160.96	4.28	-133.27	4.28	-147.44	4.28	-174.48
4.284	-133.53	4.284	-145.83	4.284	-163.53	4.284	-136.49	4.284	-149.37	4.284	-180.27
4.288	-136.11	4.288	-143.9	4.288	-168.04	4.288	-139.71	4.288	-151.3	4.288	-179.63
4.292	-140.61	4.292	-144.54	4.292	-169.97	4.292	-140.35	4.292	-147.44	4.292	-179.63
4.296	-141.26	4.296	-140.68	4.296	-166.11	4.296	-144.22	4.296	-141.64	4.296	-178.98
4.3	-139.97	4.3	-139.39	4.3	-166.11	4.3	-140.35	4.3	-141	4.3	-182.2
4.304	-140.61	4.304	-141.97	4.304	-168.04	4.304	-139.07	4.304	-142.93	4.304	-183.49
4.308	-143.19	4.308	-146.48	4.308	-169.97	4.308	-137.14	4.308	-142.29	4.308	-185.42
4.312	-146.41	4.312	-151.63	4.312	-173.19	4.312	-140.35	4.312	-144.86	4.312	-183.49
4.316	-148.34	4.316	-155.49	4.316	-171.26	4.316	-140.35	4.316	-142.93	4.316	-177.05
4.32	-145.77	4.32	-156.78	4.32	-168.04	4.32	-135.2	4.32	-139.07	4.32	-177.05
4.324	-143.19	4.324	-154.84	4.324	-168.68	4.324	-130.7	4.324	-141.64	4.324	-178.34
4.328	-145.12	4.328	-155.49	4.328	-169.33	4.328	-131.98	4.328	-144.86	4.328	-181.56
4.332	-144.48	4.332	-155.49	4.332	-168.68	4.332	-129.41	4.332	-145.51	4.332	-187.35
4.336	-146.41	4.336	-154.84	4.336	-174.48	4.336	-127.48	4.336	-148.72	4.336	-186.07
4.34	-147.7	4.34	-154.84	4.34	-167.4	4.34	-126.83	4.34	-147.44	4.34	-183.49
4.344	-143.83	4.344	-149.05	4.344	-164.82	4.344	-120.4	4.344	-144.86	4.344	-182.85
4.348	-139.33	4.348	-144.54	4.348	-162.89	4.348	-116.53	4.348	-146.79	4.348	-181.56
4.352	-140.61	4.352	-143.9	4.352	-162.89	4.352	-121.04	4.352	-150.01	4.352	-180.27
4.356	-140.61	4.356	-143.26	4.356	-160.96	4.356	-122.33	4.356	-150.01	4.356	-180.27
4.36	-144.48	4.36	-143.9	4.36	-155.81	4.36	-127.48	4.36	-148.72	4.36	-171.9
4.364	-139.97	4.364	-143.26	4.364	-151.94	4.364	-128.12	4.364	-144.22	4.364	-167.4
4.368	-137.4	4.368	-138.11	4.368	-150.66	4.368	-126.83	4.368	-142.29	4.368	-169.33
4.372	-138.04	4.372	-136.17	4.372	-151.94	4.372	-126.83	4.372	-142.29	4.372	-171.26
4.376	-141.9	4.376	-134.24	4.376	-155.16	4.376	-130.05	4.376	-141.64	4.376	-175.12
4.38	-141.9	4.38	-134.24	4.38	-161.6	4.38	-133.27	4.38	-146.15	4.38	-175.77
4.384	-147.7	4.384	-132.31	4.384	-161.6	4.384	-135.85	4.384	-142.93	4.384	-169.97
4.388	-145.77	4.388	-127.8	4.388	-161.6	4.388	-133.27	4.388	-141.64	4.388	-167.4
4.392	-142.55	4.392	-126.52	4.392	-162.89	4.392	-128.12	4.392	-142.93	4.392	-165.46
4.396	-146.41	4.396	-126.52	4.396	-165.46	4.396	-124.9	4.396	-148.72	4.396	-162.25
4.4	-148.98	4.4	-125.23	4.4	-167.4	4.4	-123.62	4.4	-152.59	4.4	-160.31
4.404	-152.2	4.404	-129.09	4.404	-165.46	4.404	-123.62	4.404	-153.88	4.404	-151.94
4.408	-152.85	4.408	-133.6	4.408	-161.6	4.408	-122.33	4.408	-153.88	4.408	-146.15
4.412	-154.14	4.412	-131.67	4.412	-158.38	4.412	-119.11	4.412	-151.3	4.412	-137.14
4.416	-150.27	4.416	-129.74	4.416	-157.09	4.416	-118.46	4.416	-154.52	4.416	-133.92
4.42	-150.27	4.42	-132.95	4.42	-159.67	4.42	-121.04	4.42	-155.81	4.42	-129.41
4.424	-152.85	4.424	-133.6	4.424	-161.6	4.424	-124.26	4.424	-157.74	4.424	-126.83
4.428	-155.42	4.428	-136.82	4.428	-164.82	4.428	-131.34	4.428	-158.38	4.428	-121.68
4.432	-153.49	4.432	-136.82	4.432	-162.24	4.432	-130.7	4.432	-155.16	4.432	-114.6
4.436	-150.27	4.436	-136.82	4.436	-159.03	4.436	-128.12	4.436	-153.88	4.436	-115.89
4.44	-150.92	4.44	-135.53	4.44	-160.96	4.44	-126.83	4.44	-155.81	4.44	-113.96
4.444	-147.7	4.444	-138.11	4.444	-160.31	4.444	-127.48	4.444	-156.45	4.444	-117.18
4.448	-146.41	4.448	-142.61	4.448	-166.11	4.448	-127.48	4.448	-158.38	4.448	-119.11
4.452	-145.77	4.452	-145.19	4.452	-166.75	4.452	-131.98	4.452	-157.09	4.452	-113.96
4.456	-143.19	4.456	-150.34	4.456	-160.96	4.456	-127.48	4.456	-153.88	4.456	-112.67
4.46	-135.46	4.46	-149.05	4.46	-160.31	4.46	-125.55	4.46	-152.59	4.46	-113.96
4.464	-136.75	4.464	-145.83	4.464	-160.96	4.464	-127.48	4.464	-154.52	4.464	-115.89
4.468	-136.75	4.468	-148.41	4.468	-160.96	4.468	-131.34	4.468	-157.74	4.468	-115.89
4.472	-139.33	4.472	-147.76	4.472	-162.89	4.472	-133.27	4.472	-161.6	4.472	-115.89
4.476	-141.9	4.476	-147.76	4.476	-160.96	4.476	-135.85	4.476	-159.03	4.476	-110.1
4.48	-138.04	4.48	-141.97	4.48	-158.38	4.48	-133.27	4.48	-156.45	4.48	-108.81
4.484	-136.11	4.484	-137.46	4.484	-157.09	4.484	-131.98	4.484	-160.31	4.484	-109.45
4.488	-138.04	4.488	-135.53	4.488	-159.03	4.488	-130.05	4.488	-162.25	4.488	-108.16
4.492	-138.68	4.492	-134.89	4.492	-162.24	4.492	-133.27	4.492	-163.53	4.492	-110.1
4.496	-139.97	4.496	-135.53	4.496	-163.53	4.496	-139.07	4.496	-164.18	4.496	-106.88
4.5	-143.19	4.5	-138.75	4.5	-160.96	4.5	-137.14	4.5	-156.45	4.5	-101.73
4.504	-139.33	4.504	-136.82	4.504	-161.6	4.504	-138.42	4.504	-152.59	4.504	-101.08
4.508	-139.33	4.508	-134.24	4.508	-162.24	4.508	-141.64	4.508	-149.37	4.508	-99.79
4.512	-145.12	4.512	-138.75	4.512	-162.89	4.512	-144.22	4.512	-148.72	4.512	-103.01
4.516	-148.34	4.516	-141.32	4.516	-168.68	4.516	-148.08	4.516	-150.66	4.516	-104.3
4.52	-152.85	4.52	-140.68	4.52	-164.82	4.52	-153.23	4.52	-150.66	4.52	-101.08
4.524	-151.56	4.524	-143.26	4.524	-162.24	4.524	-152.59	4.524	-151.3	4.524	-101.08
4.528	-150.92	4.528	-141.97	4.528	-162.89	4.528	-149.37	4.528	-151.94	4.528	-101.08
4.532	-150.27	4.532	-136.17	4.532	-164.18	4.532	-151.3	4.532	-157.09	4.532	-101.08
4.536	-149.63	4.536	-135.53	4.536	-164.82	4.536	-155.16	4.536	-161.6	4.536	-103.01
4.54	-148.98	4.54	-137.46	4.54	-169.33	4.54	-153.88	4.54	-164.18	4.54	-101.73
4.544	-150.27	4.544	-141.32	4.544	-172.55	4.544	-155.16	4.544	-164.82	4.544	-95.29
4.548	-143.19	4.548	-141.97	4.548	-169.97	4.548	-151.3	4.548	-164.82	4.548	-88.2
4.552	-136.11	4.552	-143.9	4.552	-168.68	4.552	-145.51	4.552	-162.25	4.552	-86.27
4.556	-132.25	4.556	-146.48	4.556	-173.83	4.556	-143.57	4.556	-164.82	4.556	-83.7
4.56	-130.31	4.56	-151.63	4.56	-171.9	4.56	-142.93	4.56	-168.68	4.56	-83.05
4.564	-126.45	4.564	-158.06	4.564	-169.97	4.564	-142.93	4.564	-172.55	4.564	-80.48
4.568	-121.3	4.568	-160	4.568	-164.18	4.568	-142.93	4.568	-169.97	4.568	-73.4
4.572	-116.79	4.572	-161.28	4.572	-155.81	4.572	-142.93	4.572	-166.75	4.572	-69.53
4.576	-109.07	4.576	-157.42	4.576	-151.3	4.576	-141	4.576	-165.46	4.576	-68.89
4.58	-105.2	4.58	-158.06	4.58	-147.44	4.58	-147.44	4.58	-165.46	4.58	-70.18
4.584	-101.99	4.584	-160	4.584	-144.86	4.584	-151.94	4.584	-164.18	4.584	-71.46
4.588	-100.7	4.588	-162.57	4.588	-142.93	4.588	-154.52	4.588	-164.18	4.588	-66.96
4.592	-95.55	4.592	-165.79	4.592	-135.85	4.592	-154.52	4.592	-154.52	4.592	-65.67
4.596	-85.25	4.596	-161.93	4.596	-135.2	4.596	-147.44	4.596	-150.66	4.596	-66.96
4.6	-79.45	4.6	-157.42	4.6	-136.49	4.6	-146.15	4.6	-151.3	4.6	-70.18
4.604	-77.52	4.604	-158.06	4.604	-139.07	4.604	-143.57	4.604	-153.88	4.604	-72.75
4.608	-74.3	4.608	-154.84	4.608	-144.22	4.608	-142.93	4.608	-157.09	4.608	-77.9
4.612	-71.73	4.612	-150.98	4.612	-146.15	4.612	-143.57	4.612	-159.03	4.612	-75.33
4.616	-71.08	4.616	-149.05	4.616	-144.22	4.616	-141.64	4.616	-159.03	4.616	-74.04
4.62	-65.93	4.62	-140.68	4.62	-143.57	4.62	-136.49	4.62	-159.67	4.62	-76.62
4.624	-64	4.624	-129.74	4.624	-146.15	4.624	-139.07	4.624	-164.82	4.624	-76.62
4.628	-65.29	4.628	-123.3	4.628	-148.08	4.628	-142.29	4.628	-167.4	4.628	-77.26
4.632	-68.51	4.632	-118.15	4.632	-150.66	4.632	-145.51	4.632	-170.61	4.632	-74.68
4.636	-71.73	4.636	-112.35	4.636	-144.86	4.636	-150.01	4.636	-168.04	4.636	-71.46
4.64	-68.51	4.64	-105.91	4.64	-141.64	4.64	-148.72	4.64	-165.46	4.64	-67.6
4.644	-67.86	4.644	-96.9	4.644	-140.35	4.644	-146.79	4.644	-163.53	4.644	-68.25
4.648	-70.44	4.648	-94.32	4.648	-138.42	4.648	-146.15	4.648	-162.89	4.648	-70.82
4.652	-71.73	4.652	-93.04	4.652	-139.71	4.652	-146.15	4.652	-164.82	4.652	-75.33
4.656	-72.37	4.656	-91.11	4.656	-142.29	4.656	-147.44	4.656	-166.75	4.656	-75.33
4.66	-73.66	4.66	-91.11	4.66	-144.22	4.66	-148.72	4.66	-166.75	4.66	-75.33
4.664	-66.57	4.664	-89.17	4.664	-143.57	4.664	-142.29	4.664	-164.18	4.664	-75.33
4.668	-62.07	4.668	-82.74	4.668	-148.08	4.668	-140.35	4.668	-167.4	4.668	-75.97
4.672	-63.36	4.672	-79.52	4.672	-151.94	4.672	-139.71	4.672	-171.26	4.672	-75.97
4.676	-60.14	4.676	-78.87	4.676	-153.88	4.676	-142.93	4.676	-175.77	4.676	-75.33
4.68	-58.2	4.68	-76.94	4.68	-154.52	4.68	-144.22	4.68	-182.85	4.68	-69.53
4.684	-51.12	4.684	-75.01	4.684	-151.3	4.684	-142.93	4.684	-178.98	4.684	-60.52
4.688	-45.97	4.688	-70.5	4.688	-144.22	4.688	-141	4.688	-177.05	4.688	-59.88
4.692	-42.75	4.692	-67.93	4.692	-143.57	4.692	-142.93	4.692	-176.41	4.692	-57.3
4.696	-42.11	4.696	-68.57	4.696	-142.29	4.696	-148.72	4.696	-176.41	4.696	-59.88
4.7	-44.04	4.7	-68.57	4.7	-144.86	4.7	-150.66	4.7	-176.41	4.7	-61.81
4.704	-47.26	4.704	-65.35	4.704	-142.29	4.704	-157.74	4.704	-173.19	4.704	-60.52
4.708	-44.68	4.708	-67.93	4.708	-142.29	4.708	-157.09	4.708	-168.68	4.708	-58.59
4.712	-40.18	4.712	-60.85	4.712	-142.93	4.712	-153.23	4.712	-164.18	4.712	-60.52
4.716	-42.75	4.716	-55.7	4.716	-146.79	4.716	-157.09	4.716	-164.82	4.716	-65.03
4.72	-45.97	4.72	-55.7	4.72	-150.66	4.72	-157.09	4.72	-164.18	4.72	-68.89
4.724	-45.33	4.724	-55.7	4.724	-154.52	4.724	-159.03	4.724	-166.75	4.724	-70.18
4.728	-47.26	4.728	-56.34	4.728	-151.94	4.728	-155.16	4.728	-162.25	4.728	-68.25
4.732	-45.33	4.732	-51.83	4.732	-146.79	4.732	-148.72	4.732	-157.74	4.732	-65.67
4.736	-40.82	4.736	-51.19	4.736	-150.01	4.736	-147.44	4.736	-158.38	4.736	-65.67
4.74	-40.82	4.74	-52.48	4.74	-148.72	4.74	-145.51	4.74	-155.81	4.74	-62.45
4.744	-42.11	4.744	-53.76	4.744	-149.37	4.744	-146.79	4.744	-157.09	4.744	-62.45
4.748	-44.04	4.748	-55.7	4.748	-148.72	4.748	-146.79	4.748	-157.74	4.748	-56.66
4.752	-44.68	4.752	-56.98	4.752	-142.29	4.752	-142.29	4.752	-152.59	4.752	-50.86
4.756	-42.75	4.756	-57.63	4.756	-137.14	4.756	-137.14	4.756	-147.44	4.756	-48.93
4.76	-41.47	4.76	-53.12	4.76	-137.14	4.76	-135.2	4.76	-149.37	4.76	-50.86
4.764	-43.4	4.764	-51.83	4.764	-139.71	4.764	-135.85	4.764	-150.01	4.764	-54.08
4.768	-42.75	4.768	-53.12	4.768	-139.71	4.768	-136.49	4.768	-151.94	4.768	-55.37
4.772	-43.4	4.772	-55.7	4.772	-135.85	4.772	-139.71	4.772	-157.09	4.772	-53.44
4.776	-40.18	4.776	-54.41	4.776	-132.63	4.776	-133.27	4.776	-157.74	4.776	-53.44
4.78	-38.25	4.78	-49.9	4.78	-132.63	4.78	-133.92	4.78	-159.03	4.78	-57.3
4.784	-34.38	4.784	-46.04	4.784	-133.27	4.784	-136.49	4.784	-164.82	4.784	-58.59
4.788	-33.1	4.788	-45.39	4.788	-139.07	4.788	-137.14	4.788	-168.68	4.788	-59.88
4.792	-33.74	4.792	-44.75	4.792	-142.93	4.792	-141	4.792	-175.12	4.792	-65.03
4.796	-32.45	4.796	-46.04	4.796	-144.22	4.796	-139.71	4.796	-179.63	4.796	-59.88
4.8	-27.94	4.8	-49.26	4.8	-141	4.8	-135.85	4.8	-175.12	4.8	-60.52
4.804	-27.94	4.804	-42.17	4.804	-142.29	4.804	-138.42	4.804	-175.12	4.804	-62.45
4.808	-33.1	4.808	-38.96	4.808	-144.86	4.808	-140.35	4.808	-179.63	4.808	-61.16
4.812	-35.67	4.812	-41.53	4.812	-148.08	4.812	-143.57	4.812	-180.27	4.812	-63.1
4.816	-37.6	4.816	-40.89	4.816	-150.66	4.816	-148.72	4.816	-184.14	4.816	-62.45
4.82	-42.11	4.82	-41.53	4.82	-149.37	4.82	-144.86	4.82	-181.56	4.82	-56.66
4.824	-41.47	4.824	-41.53	4.824	-146.79	4.824	-142.93	4.824	-177.7	4.824	-56.01
4.828	-40.18	4.828	-39.6	4.828	-147.44	4.828	-140.35	4.828	-177.7	4.828	-59.88
4.832	-44.68	4.832	-38.31	4.832	-150.66	4.832	-140.35	4.832	-181.56	4.832	-59.88
4.836	-47.9	4.836	-40.24	4.836	-155.81	4.836	-140.35	4.836	-182.2	4.836	-61.81
4.84	-49.19	4.84	-40.24	4.84	-159.67	4.84	-141	4.84	-182.85	4.84	-59.88
4.844	-43.4	4.844	-42.17	4.844	-156.45	4.844	-135.85	4.844	-178.98	4.844	-58.59
4.848	-38.25	4.848	-36.38	4.848	-153.88	4.848	-135.2	4.848	-175.12	4.848	-55.37
4.852	-35.67	4.852	-33.81	4.852	-155.81	4.852	-137.14	4.852	-173.19	4.852	-57.3
4.856	-29.88	4.856	-33.81	4.856	-154.52	4.856	-136.49	4.856	-175.12	4.856	-59.88
4.86	-28.59	4.86	-31.87	4.86	-156.45	4.86	-139.07	4.86	-177.05	4.86	-60.52
4.864	-26.01	4.864	-32.52	4.864	-153.23	4.864	-137.14	4.864	-177.7	4.864	-56.01
4.868	-20.22	4.868	-29.94	4.868	-144.22	4.868	-134.56	4.868	-170.61	4.868	-54.73
4.872	-14.42	4.872	-26.08	4.872	-141.64	4.872	-136.49	4.872	-165.46	4.872	-55.37
4.876	-14.42	4.876	-22.86	4.876	-144.22	4.876	-141	4.876	-164.82	4.876	-53.44
4.88	-14.42	4.88	-25.44	4.88	-143.57	4.88	-144.86	4.88	-162.25	4.88	-54.73
4.884	-18.29	4.884	-26.08	4.884	-148.08	4.884	-150.01	4.884	-162.25	4.884	-56.01
4.888	-22.15	4.888	-28.01	4.888	-146.79	4.888	-149.37	4.888	-164.82	4.888	-52.15
4.892	-20.86	4.892	-29.3	4.892	-147.44	4.892	-147.44	4.892	-162.25	4.892	-50.22
4.896	-20.22	4.896	-25.44	4.896	-150.66	4.896	-148.08	4.896	-158.38	4.896	-52.79
4.9	-22.15	4.9	-24.79	4.9	-155.81	4.9	-150.01	4.9	-161.6	4.9	-56.01
4.904	-22.79	4.904	-27.37	4.904	-160.96	4.904	-152.59	4.904	-158.38	4.904	-60.52
4.908	-24.73	4.908	-29.3	4.908	-164.18	4.908	-151.3	4.908	-158.38	4.908	-65.03
4.912	-23.44	4.912	-30.59	4.912	-164.18	4.912	-145.51	4.912	-150.66	4.912	-61.81
4.916	-23.44	4.916	-30.59	4.916	-160.96	4.916	-143.57	4.916	-141	4.916	-61.16
4.92	-26.01	4.92	-29.94	4.92	-162.24	4.92	-142.29	4.92	-133.92	4.92	-63.74
4.924	-27.94	4.924	-29.94	4.924	-160.31	4.924	-142.29	4.924	-124.26	4.924	-61.16
4.928	-29.88	4.928	-30.59	4.928	-159.03	4.928	-147.44	4.928	-119.75	4.928	-61.81
4.932	-33.74	4.932	-32.52	4.932	-157.09	4.932	-145.51	4.932	-112.03	4.932	-57.3
4.936	-31.16	4.936	-33.81	4.936	-148.72	4.936	-143.57	4.936	-103.66	4.936	-51.51
4.94	-28.59	4.94	-25.44	4.94	-143.57	4.94	-144.22	4.94	-100.44	4.94	-51.51
4.944	-24.73	4.944	-20.28	4.944	-144.22	4.944	-146.15	4.944	-101.08	4.944	-50.22
4.948	-24.08	4.948	-20.28	4.948	-144.86	4.948	-146.15	4.948	-99.79	4.948	-50.86
4.952	-21.51	4.952	-20.28	4.952	-147.44	4.952	-148.08	4.952	-101.08	4.952	-50.86
4.956	-22.79	4.956	-20.93	4.956	-149.37	4.956	-148.08	4.956	-103.66	4.956	-45.71
4.96	-15.07	4.96	-24.15	4.96	-146.79	4.96	-143.57	4.96	-97.86	4.96	-43.14
4.964	-13.14	4.964	-24.79	4.964	-148.72	4.964	-143.57	4.964	-94	4.964	-44.42
4.968	-17	4.968	-24.79	4.968	-152.59	4.968	-146.79	4.968	-95.29	4.968	-45.07
4.972	-18.29	4.972	-25.44	4.972	-157.09	4.972	-149.37	4.972	-92.71	4.972	-48.93
4.976	-20.86	4.976	-29.3	4.976	-162.89	4.976	-151.94	4.976	-92.07	4.976	-50.22
4.98	-26.66	4.98	-31.23	4.98	-159.67	4.98	-151.94	4.98	-89.49	4.98	-49.57
4.984	-26.66	4.984	-29.3	4.984	-155.16	4.984	-152.59	4.984	-82.41	4.984	-49.57
4.988	-26.01	4.988	-27.37	4.988	-155.81	4.988	-153.88	4.988	-79.83	4.988	-51.51
4.992	-28.59	4.992	-26.08	4.992	-153.88	4.992	-158.38	4.992	-81.77	4.992	-52.79
4.996	-33.1	4.996	-26.08	4.996	-153.88	4.996	-162.24	4.996	-83.7	4.996	-53.44
5	-35.67	5	-26.08	5	-155.16	5	-161.6	5	-88.2	5	-52.79
5.004	-32.45	5.004	-26.08	5.004	-146.15	5.004	-158.38	5.004	-86.27	5.004	-48.29
5.008	-30.52	5.008	-26.08	5.008	-142.93	5.008	-152.59	5.008	-84.99	5.008	-47
5.012	-30.52	5.012	-24.15	5.012	-141.64	5.012	-154.52	5.012	-84.34	5.012	-47.64
5.016	-29.88	5.016	-26.08	5.016	-144.22	5.016	-154.52	5.016	-86.92	5.016	-49.57
5.02	-31.81	5.02	-29.94	5.02	-146.15	5.02	-154.52	5.02	-87.56	5.02	-52.15
5.024	-33.74	5.024	-31.87	5.024	-149.37	5.024	-154.52	5.024	-87.56	5.024	-50.22
5.028	-30.52	5.028	-35.74	5.028	-150.01	5.028	-147.44	5.028	-81.77	5.028	-48.29
5.032	-26.01	5.032	-32.52	5.032	-151.3	5.032	-145.51	5.032	-77.9	5.032	-50.86
5.036	-26.01	5.036	-31.87	5.036	-155.16	5.036	-143.57	5.036	-77.26	5.036	-56.66
5.04	-25.37	5.04	-31.23	5.04	-157.09	5.04	-144.86	5.04	-76.62	5.04	-58.59
5.044	-27.3	5.044	-31.87	5.044	-159.67	5.044	-144.22	5.044	-79.19	5.044	-65.03
5.048	-27.94	5.048	-29.94	5.048	-160.31	5.048	-135.85	5.048	-77.9	5.048	-60.52
5.052	-29.23	5.052	-29.94	5.052	-159.67	5.052	-128.77	5.052	-77.26	5.052	-59.88
5.056	-29.23	5.056	-27.37	5.056	-162.24	5.056	-127.48	5.056	-79.83	5.056	-61.16
5.06	-32.45	5.06	-23.5	5.06	-162.89	5.06	-130.05	5.06	-83.05	5.06	-58.59
5.064	-37.6	5.064	-26.72	5.064	-168.04	5.064	-131.34	5.064	-89.49	5.064	-58.59
5.068	-40.82	5.068	-29.3	5.068	-170.61	5.068	-134.56	5.068	-94.64	5.068	-54.08
5.072	-41.47	5.072	-32.52	5.072	-169.97	5.072	-133.27	5.072	-94.64	5.072	-48.29
5.076	-35.03	5.076	-28.65	5.076	-165.46	5.076	-130.05	5.076	-92.07	5.076	-47
5.08	-34.38	5.08	-26.08	5.08	-167.4	5.08	-133.27	5.08	-90.14	5.08	-48.93
5.084	-32.45	5.084	-22.86	5.084	-166.75	5.084	-134.56	5.084	-87.56	5.084	-51.51
5.088	-28.59	5.088	-20.93	5.088	-165.46	5.088	-135.85	5.088	-84.99	5.088	-54.73
5.092	-28.59	5.092	-20.28	5.092	-168.04	5.092	-139.07	5.092	-86.27	5.092	-54.08
5.096	-25.37	5.096	-20.93	5.096	-160.31	5.096	-135.2	5.096	-80.48	5.096	-51.51
5.1	-20.22	5.1	-19	5.1	-155.81	5.1	-137.14	5.1	-74.68	5.1	-51.51
5.104	-22.15	5.104	-15.78	5.104	-157.74	5.104	-137.78	5.104	-75.33	5.104	-49.57
5.108	-24.73	5.108	-17.07	5.108	-155.16	5.108	-141.64	5.108	-75.97	5.108	-48.93
5.112	-27.3	5.112	-19	5.112	-157.09	5.112	-146.15	5.112	-78.55	5.112	-48.29
5.116	-29.23	5.116	-24.79	5.116	-155.81	5.116	-140.35	5.116	-81.77	5.116	-42.49
5.12	-26.66	5.12	-23.5	5.12	-153.23	5.12	-135.85	5.12	-79.83	5.12	-39.92
5.124	-26.01	5.124	-22.22	5.124	-155.16	5.124	-131.98	5.124	-81.77	5.124	-42.49
5.128	-25.37	5.128	-19.64	5.128	-155.81	5.128	-130.05	5.128	-83.7	5.128	-45.07
5.132	-26.66	5.132	-20.93	5.132	-159.67	5.132	-126.83	5.132	-88.2	5.132	-48.93
5.136	-24.08	5.136	-21.57	5.136	-162.24	5.136	-129.41	5.136	-90.78	5.136	-50.86
5.14	-25.37	5.14	-24.79	5.14	-156.45	5.14	-122.33	5.14	-88.2	5.14	-48.29
5.144	-18.29	5.144	-28.65	5.144	-152.59	5.144	-119.75	5.144	-81.77	5.144	-45.07
5.148	-15.07	5.148	-22.86	5.148	-152.59	5.148	-123.62	5.148	-75.97	5.148	-45.71
5.152	-15.71	5.152	-21.57	5.152	-155.16	5.152	-129.41	5.152	-74.68	5.152	-47
5.156	-17.64	5.156	-22.22	5.156	-156.45	5.156	-135.85	5.156	-70.82	5.156	-47.64
5.16	-22.15	5.16	-22.22	5.16	-160.31	5.16	-139.07	5.16	-69.53	5.16	-45.71
5.164	-21.51	5.164	-24.15	5.164	-155.81	5.164	-138.42	5.164	-66.96	5.164	-37.99
5.168	-20.22	5.168	-18.35	5.168	-154.52	5.168	-142.93	5.168	-65.03	5.168	-37.34
5.172	-22.79	5.172	-15.78	5.172	-154.52	5.172	-144.86	5.172	-65.67	5.172	-39.27
5.176	-23.44	5.176	-10.63	5.176	-151.94	5.176	-148.72	5.176	-67.6	5.176	-36.7
5.18	-24.73	5.18	-11.27	5.18	-150.66	5.18	-150.66	5.18	-70.82	5.18	-38.63
5.184	-26.01	5.184	-11.27	5.184	-147.44	5.184	-146.15	5.184	-72.75	5.184	-33.48
5.188	-21.51	5.188	-9.98	5.188	-142.29	5.188	-145.51	5.188	-72.75	5.188	-32.84
5.192	-13.78	5.192	-9.34	5.192	-138.42	5.192	-147.44	5.192	-69.53	5.192	-34.12
5.196	-12.49	5.196	-7.41	5.196	-139.07	5.196	-148.72	5.196	-68.89	5.196	-39.92
5.2	-10.56	5.2	-10.63	5.2	-139.71	5.2	-150.01	5.2	-69.53	5.2	-45.71
5.204	-8.63	5.204	-13.2	5.204	-141.64	5.204	-155.81	5.204	-70.18	5.204	-50.86
5.208	-7.99	5.208	-16.42	5.208	-142.93	5.208	-151.3	5.208	-68.89	5.208	-54.73
5.212	-4.77	5.212	-17.07	5.212	-138.42	5.212	-150.66	5.212	-61.81	5.212	-52.79
5.216	-3.48	5.216	-13.2	5.216	-137.14	5.216	-154.52	5.216	-59.88	5.216	-56.01
5.22	-4.12	5.22	-14.49	5.22	-138.42	5.22	-154.52	5.22	-61.81	5.22	-55.37
5.224	-7.34	5.224	-14.49	5.224	-139.07	5.224	-157.09	5.224	-60.52	5.224	-53.44
5.228	-11.21	5.228	-15.78	5.228	-139.71	5.228	-152.59	5.228	-65.67	5.228	-54.08
5.232	-14.42	5.232	-17.71	5.232	-137.14	5.232	-150.01	5.232	-65.03	5.232	-45.71
5.236	-13.78	5.236	-19.64	5.236	-133.27	5.236	-147.44	5.236	-60.52	5.236	-41.85
5.24	-13.78	5.24	-15.78	5.24	-133.92	5.24	-151.3	5.24	-61.81	5.24	-40.56
5.244	-15.71	5.244	-15.13	5.244	-133.92	5.244	-151.3	5.244	-64.38	5.244	-41.85
5.248	-18.93	5.248	-21.57	5.248	-137.14	5.248	-152.59	5.248	-65.67	5.248	-43.78
5.252	-20.86	5.252	-24.15	5.252	-139.71	5.252	-148.72	5.252	-68.25	5.252	-43.78
5.256	-19.58	5.256	-28.01	5.256	-137.14	5.256	-146.15	5.256	-64.38	5.256	-42.49
5.26	-17	5.26	-27.37	5.26	-137.14	5.26	-143.57	5.26	-59.23	5.26	-39.27
5.264	-18.29	5.264	-24.79	5.264	-140.35	5.264	-145.51	5.264	-56.01	5.264	-41.85
5.268	-18.29	5.268	-22.86	5.268	-144.22	5.268	-146.15	5.268	-55.37	5.268	-44.42
5.272	-20.86	5.272	-20.28	5.272	-148.72	5.272	-145.51	5.272	-54.73	5.272	-45.07
5.276	-18.29	5.276	-22.22	5.276	-147.44	5.276	-140.35	5.276	-53.44	5.276	-39.92
5.28	-13.14	5.28	-22.86	5.28	-145.51	5.28	-137.78	5.28	-49.57	5.28	-36.05
5.284	-12.49	5.284	-19	5.284	-147.44	5.284	-137.14	5.284	-50.22	5.284	-34.77
5.288	-11.21	5.288	-17.07	5.288	-153.88	5.288	-134.56	5.288	-50.86	5.288	-33.48
5.292	-11.21	5.292	-19	5.292	-154.52	5.292	-137.78	5.292	-52.79	5.292	-34.12
5.296	-12.49	5.296	-18.35	5.296	-160.31	5.296	-136.49	5.296	-56.66	5.296	-34.77
5.3	-13.14	5.3	-20.28	5.3	-160.96	5.3	-134.56	5.3	-59.23	5.3	-29.62
5.304	-11.21	5.304	-18.35	5.304	-160.96	5.304	-135.2	5.304	-55.37	5.304	-30.26
5.308	-7.99	5.308	-13.2	5.308	-159.67	5.308	-135.85	5.308	-55.37	5.308	-32.84
5.312	-14.42	5.312	-8.05	5.312	-164.18	5.312	-139.07	5.312	-57.3	5.312	-34.77
5.316	-19.58	5.316	-6.12	5.316	-167.4	5.316	-139.71	5.316	-61.16	5.316	-38.63
5.32	-25.37	5.32	-6.76	5.32	-164.82	5.32	-139.07	5.32	-64.38	5.32	-41.85
5.324	-24.08	5.324	-8.05	5.324	-161.6	5.324	-131.34	5.324	-66.96	5.324	-41.85
5.328	-24.73	5.328	-11.92	5.328	-154.52	5.328	-131.34	5.328	-63.74	5.328	-43.14
5.332	-24.73	5.332	-10.63	5.332	-152.59	5.332	-133.27	5.332	-64.38	5.332	-48.29
5.336	-24.08	5.336	-11.92	5.336	-151.94	5.336	-132.63	5.336	-67.6	5.336	-52.15
5.34	-26.01	5.34	-14.49	5.34	-152.59	5.34	-131.34	5.34	-65.03	5.34	-53.44
5.344	-28.59	5.344	-17.71	5.344	-155.81	5.344	-130.05	5.344	-66.96	5.344	-53.44
5.348	-26.01	5.348	-20.28	5.348	-148.72	5.348	-128.77	5.348	-60.52	5.348	-45.71
5.352	-22.79	5.352	-17.71	5.352	-146.79	5.352	-126.83	5.352	-56.66	5.352	-41.85
5.356	-22.79	5.356	-13.85	5.356	-148.72	5.356	-129.41	5.356	-55.37	5.356	-39.27
5.36	-22.79	5.36	-11.27	5.36	-150.66	5.36	-135.2	5.36	-54.08	5.36	-37.99
5.364	-21.51	5.364	-9.98	5.364	-155.81	5.364	-133.27	5.364	-55.37	5.364	-37.99
5.368	-17	5.368	-10.63	5.368	-155.81	5.368	-132.63	5.368	-54.73	5.368	-31.55
5.372	-11.85	5.372	-13.85	5.372	-152.59	5.372	-130.7	5.372	-50.86	5.372	-26.4
5.376	-7.34	5.376	-9.98	5.376	-150.01	5.376	-130.7	5.376	-46.36	5.376	-25.75
5.38	-7.34	5.38	-8.7	5.38	-152.59	5.38	-130.7	5.38	-47	5.38	-26.4
5.384	-10.56	5.384	-11.27	5.384	-153.88	5.384	-134.56	5.384	-47	5.384	-30.9
5.388	-15.07	5.388	-11.27	5.388	-156.45	5.388	-133.27	5.388	-44.42	5.388	-32.84
5.392	-18.93	5.392	-13.2	5.392	-152.59	5.392	-130.7	5.392	-43.14	5.392	-29.62
5.396	-18.29	5.396	-15.78	5.396	-150.01	5.396	-134.56	5.396	-38.63	5.396	-27.04
5.4	-20.86	5.4	-11.92	5.4	-150.66	5.4	-139.71	5.4	-36.7	5.4	-30.26
5.404	-22.79	5.404	-11.92	5.404	-152.59	5.404	-143.57	5.404	-38.63	5.404	-28.97
5.408	-25.37	5.408	-11.92	5.408	-157.09	5.408	-151.94	5.408	-38.63	5.408	-30.26
5.412	-24.73	5.412	-14.49	5.412	-159.03	5.412	-151.3	5.412	-44.42	5.412	-29.62
5.416	-20.86	5.416	-17.71	5.416	-156.45	5.416	-148.08	5.416	-48.93	5.416	-26.4
5.42	-17	5.42	-16.42	5.42	-156.45	5.42	-148.72	5.42	-48.29	5.42	-27.68
5.424	-13.78	5.424	-15.13	5.424	-156.45	5.424	-147.44	5.424	-50.86	5.424	-27.68
5.428	-14.42	5.428	-14.49	5.428	-156.45	5.428	-145.51	5.428	-54.73	5.428	-28.97
5.432	-16.36	5.432	-17.07	5.432	-159.03	5.432	-142.29	5.432	-57.94	5.432	-30.9
5.436	-16.36	5.436	-17.07	5.436	-155.81	5.436	-133.27	5.436	-63.74	5.436	-28.33
5.44	-13.78	5.44	-17.71	5.44	-148.72	5.44	-126.83	5.44	-60.52	5.44	-22.53
5.444	-12.49	5.444	-15.78	5.444	-146.15	5.444	-126.83	5.444	-55.37	5.444	-19.31
5.448	-15.07	5.448	-8.05	5.448	-144.86	5.448	-128.77	5.448	-54.08	5.448	-19.31
5.452	-15.71	5.452	-5.48	5.452	-144.22	5.452	-134.56	5.452	-54.73	5.452	-19.96
5.456	-15.71	5.456	-4.83	5.456	-144.86	5.456	-138.42	5.456	-53.44	5.456	-22.53
5.46	-19.58	5.46	-4.83	5.46	-147.44	5.46	-137.14	5.46	-53.44	5.46	-22.53
5.464	-17	5.464	-4.19	5.464	-142.93	5.464	-138.42	5.464	-51.51	5.464	-24.47
5.468	-15.71	5.468	1.61	5.468	-142.29	5.468	-141.64	5.468	-50.86	5.468	-28.33
		5.472	0.961496	5.472	-147.44	5.472	-143.57	5.472	-51.51	5.472	-32.19
		5.476	-0.326156	5.476	-151.94	5.476	-148.72	5.476	-52.15	5.476	-35.41
		5.48	-4.83	5.48	-155.81	5.48	-144.86	5.48	-56.01	5.48	-39.27
		5.484	-11.27	5.484	-154.52	5.484	-141	5.484	-55.37	5.484	-35.41
		5.488	-15.13	5.488	-151.94	5.488	-138.42	5.488	-53.44	5.488	-32.84
		5.492	-13.85	5.492	-153.23	5.492	-142.29	5.492	-51.51	5.492	-31.55
		5.496	-12.56	5.496	-156.45	5.496	-141.64	5.496	-53.44	5.496	-32.19
		5.5	-15.78	5.5	-156.45	5.5	-146.15	5.5	-52.79	5.5	-34.77
		5.504	-13.85	5.504	-156.45	5.504	-143.57	5.504	-54.73	5.504	-32.84
		5.508	-19.64	5.508	-151.3	5.508	-143.57	5.508	-55.37	5.508	-27.04
		5.512	-19.64	5.512	-146.15	5.512	-146.79	5.512	-50.86	5.512	-24.47
		5.516	-16.42	5.516	-146.79	5.516	-148.72	5.516	-52.15	5.516	-23.82
		5.52	-18.35	5.52	-146.79	5.52	-152.59	5.52	-54.08	5.52	-23.18
		5.524	-20.28	5.524	-149.37	5.524	-149.37	5.524	-55.37	5.524	-22.53
		5.528	-21.57	5.528	-146.15	5.528	-144.86	5.528	-57.94	5.528	-16.74
		5.532	-23.5	5.532	-139.71	5.532	-142.93	5.532	-55.37	5.532	-10.3
		5.536	-20.93	5.536	-135.2	5.536	-142.93	5.536	-50.86	5.536	-10.95
		5.54	-16.42	5.54	-134.56	5.54	-144.86	5.54	-51.51	5.54	-10.95
		5.544	-12.56	5.544	-133.92	5.544	-150.01	5.544	-55.37	5.544	-16.1
		5.548	-10.63	5.548	-134.56	5.548	-148.08	5.548	-56.01	5.548	-20.6
		5.552	-8.05	5.552	-135.2	5.552	-150.01	5.552	-56.66	5.552	-21.89
		5.556	-8.05	5.556	-133.92	5.556	-152.59	5.556	-50.86	5.556	-23.18
		5.56	-2.26	5.56	-135.2	5.56	-159.67	5.56	-46.36	5.56	-25.11
		5.564	-3.55	5.564	-139.71	5.564	-162.24	5.564	-45.71	5.564	-29.62
		5.568	-4.19	5.568	-144.86	5.568	-168.04	5.568	-43.78	5.568	-31.55
		5.572	-6.12	5.572	-148.08	5.572	-164.18	5.572	-44.42	5.572	-36.05
		5.576	-10.63	5.576	-148.72	5.576	-162.89	5.576	-39.27	5.576	-31.55
		5.58	-13.85	5.58	-146.15	5.58	-163.53	5.58	-35.41	5.58	-27.68
		5.584	-13.2	5.584	-148.72	5.584	-163.53	5.584	-36.05	5.584	-28.33
		5.588	-15.13	5.588	-150.66	5.588	-163.53	5.588	-39.27	5.588	-29.62
		5.592	-17.71	5.592	-155.16	5.592	-159.67	5.592	-45.07	5.592	-34.77
		5.596	-21.57	5.596	-159.67	5.596	-153.88	5.596	-52.15	5.596	-35.41
		5.6	-24.79	5.6	-159.03	5.6	-153.23	5.6	-54.73	5.6	-32.19
		5.604	-22.22	5.604	-159.67	5.604	-155.16	5.604	-54.08	5.604	-32.19
		5.608	-19.64	5.608	-161.6	5.608	-156.45	5.608	-55.37	5.608	-30.9
		5.612	-15.13	5.612	-164.82	5.612	-160.31	5.612	-57.3	5.612	-32.84
		5.616	-16.42	5.616	-167.4	5.616	-157.09	5.616	-56.66	5.616	-36.7
		5.62	-11.92	5.62	-166.75	5.62	-152.59	5.62	-56.66	5.62	-31.55
		5.624	-12.56	5.624	-161.6	5.624	-151.3	5.624	-52.15	5.624	-30.9
		5.628	-11.27	5.628	-161.6	5.628	-148.72	5.628	-46.36	5.628	-32.84
		5.632	-5.48	5.632	-163.53	5.632	-146.79	5.632	-45.71	5.632	-34.77
		5.636	-6.76	5.636	-161.6	5.636	-144.86	5.636	-47	5.636	-38.63
		5.64	-10.63	5.64	-166.11	5.64	-140.35	5.64	-45.71	5.64	-41.21
		5.644	-15.78	5.644	-160.31	5.644	-137.14	5.644	-49.57	5.644	-37.34
		5.648	-17.71	5.648	-155.81	5.648	-138.42	5.648	-47	5.648	-32.84
		5.652	-15.78	5.652	-156.45	5.652	-137.78	5.652	-46.36	5.652	-31.55
		5.656	-13.2	5.656	-158.38	5.656	-142.93	5.656	-46.36	5.656	-27.04
		5.66	-14.49	5.66	-163.53	5.66	-142.93	5.66	-48.93	5.66	-27.04
		5.664	-12.56	5.664	-166.11	5.664	-142.29	5.664	-52.79	5.664	-24.47
		5.668	-9.98	5.668	-169.97	5.668	-142.93	5.668	-50.86	5.668	-17.38
		5.672	-11.27	5.672	-171.9	5.672	-145.51	5.672	-48.93	5.672	-14.81
		5.676	-2.9	5.676	-175.12	5.676	-150.66	5.676	-48.29	5.676	-15.45
		5.68	0.961496	5.68	-181.56	5.68	-153.23	5.68	-49.57	5.68	-18.03
		5.684	-0.326156	5.684	-186.71	5.684	-156.45	5.684	-51.51	5.684	-24.47
		5.688	-2.26	5.688	-184.78	5.688	-154.52	5.688	-54.08	5.688	-26.4
		5.692	-3.55	5.692	-177.7	5.692	-157.09	5.692	-50.22	5.692	-26.4
		5.696	-4.19	5.696	-174.48	5.696	-159.67	5.696	-45.07	5.696	-26.4
				5.7	-171.9	5.7	-162.24	5.7	-43.78	5.7	-28.97
				5.704	-166.75	5.704	-163.53	5.704	-41.85	5.704	-32.84
				5.708	-167.4	5.708	-162.89	5.708	-41.85	5.708	-34.77
				5.712	-163.53	5.712	-160.96	5.712	-43.14	5.712	-30.9
				5.716	-157.74	5.716	-162.24	5.716	-41.85	5.716	-27.04
				5.72	-155.81	5.72	-164.18	5.72	-41.21	5.72	-26.4
				5.724	-156.45	5.724	-164.82	5.724	-45.07	5.724	-26.4
				5.728	-157.09	5.728	-164.82	5.728	-48.93	5.728	-30.26
				5.732	-161.6	5.732	-162.89	5.732	-52.15	5.732	-34.77
				5.736	-160.96	5.736	-159.03	5.736	-52.79	5.736	-29.62
				5.74	-158.38	5.74	-162.24	5.74	-49.57	5.74	-31.55
				5.744	-159.67	5.744	-163.53	5.744	-47.64	5.744	-35.41
				5.748	-166.11	5.748	-160.31	5.748	-48.29	5.748	-38.63
				5.752	-167.4	5.752	-157.74	5.752	-52.15	5.752	-46.36
				5.756	-171.9	5.756	-151.94	5.756	-53.44	5.756	-45.07
				5.76	-166.75	5.76	-145.51	5.76	-55.37	5.76	-43.14
				5.764	-164.82	5.764	-144.22	5.764	-49.57	5.764	-39.92
				5.768	-164.82	5.768	-143.57	5.768	-48.29	5.768	-38.63
				5.772	-164.82	5.772	-141.64	5.772	-47	5.772	-34.12
				5.776	-166.75	5.776	-135.2	5.776	-47.64	5.776	-33.48
				5.78	-162.89	5.78	-130.7	5.78	-50.22	5.78	-32.84
				5.784	-160.31	5.784	-126.83	5.784	-44.42	5.784	-28.97
				5.788	-160.96	5.788	-124.9	5.788	-41.85	5.788	-28.33
				5.792	-164.82	5.792	-124.9	5.792	-39.92	5.792	-31.55
				5.796	-168.68	5.796	-124.9	5.796	-39.27	5.796	-34.77
				5.8	-175.77	5.8	-115.89	5.8	-41.85	5.8	-36.7
				5.804	-176.41	5.804	-111.38	5.804	-41.85	5.804	-36.05
				5.808	-176.41	5.808	-112.03	5.808	-39.92	5.808	-34.12
				5.812	-178.98	5.812	-111.38	5.812	-36.05	5.812	-32.19
				5.816	-178.98	5.816	-113.96	5.816	-38.63	5.816	-33.48
				5.82	-179.63	5.82	-113.31	5.82	-37.99	5.82	-33.48
				5.824	-179.63	5.824	-103.66	5.824	-41.85	5.824	-35.41
				5.828	-175.77	5.828	-101.08	5.828	-43.14	5.828	-29.62
				5.832	-170.61	5.832	-97.86	5.832	-39.92	5.832	-27.04
				5.836	-171.9	5.836	-94.64	5.836	-37.34	5.836	-29.62
				5.84	-170.61	5.84	-95.93	5.84	-36.7	5.84	-30.9
				5.844	-172.55	5.844	-86.92	5.844	-39.92	5.844	-34.77
				5.848	-173.19	5.848	-79.83	5.848	-42.49	5.848	-34.77
				5.852	-171.9	5.852	-77.26	5.852	-40.56	5.852	-34.12
				5.856	-165.46	5.856	-78.55	5.856	-37.34	5.856	-33.48
				5.86	-168.68	5.86	-77.26	5.86	-37.99	5.86	-36.7
				5.864	-169.33	5.864	-78.55	5.864	-39.27	5.864	-38.63
				5.868	-171.26	5.868	-74.04	5.868	-37.99	5.868	-40.56
				5.872	-169.33	5.872	-72.11	5.872	-38.63	5.872	-39.27
				5.876	-161.6	5.876	-74.04	5.876	-32.19	5.876	-36.05
				5.88	-161.6	5.88	-75.33	5.88	-23.82	5.88	-34.77
				5.884	-160.96	5.884	-77.9	5.884	-19.96	5.884	-36.7
				5.888	-163.53	5.888	-77.9	5.888	-16.1	5.888	-36.7
				5.892	-169.97	5.892	-74.04	5.892	-15.45	5.892	-34.12
				5.896	-166.11	5.896	-73.4	5.896	-15.45	5.896	-30.26
				5.9	-168.04	5.9	-70.18	5.9	-9.66	5.9	-23.82
				5.904	-173.19	5.904	-70.82	5.904	-8.37	5.904	-21.25
				5.908	-179.63	5.908	-72.11	5.908	-12.88	5.908	-19.31
				5.912	-186.71	5.912	-66.31	5.912	-18.03	5.912	-19.96
				5.916	-192.5	5.916	-62.45	5.916	-24.47	5.916	-19.96
				5.92	-191.22	5.92	-63.1	5.92	-24.47	5.92	-17.38
				5.924	-188.64	5.924	-63.74	5.924	-25.75	5.924	-18.03
				5.928	-192.5	5.928	-63.1	5.928	-26.4	5.928	-19.31
				5.932	-191.86	5.932	-65.67	5.932	-28.97	5.932	-23.82
				5.936	-193.15	5.936	-62.45	5.936	-30.9	5.936	-27.04
				5.94	-192.5	5.94	-59.23	5.94	-34.77	5.94	-30.9
				5.944	-189.93	5.944	-65.03	5.944	-32.84	5.944	-28.97
				5.948	-188	5.948	-71.46	5.948	-27.04	5.948	-29.62
				5.952	-183.49	5.952	-76.62	5.952	-27.68	5.952	-30.26
				5.956	-183.49	5.956	-78.55	5.956	-28.97	5.956	-32.84
				5.96	-184.13	5.96	-80.48	5.96	-31.55	5.96	-36.7
				5.964	-181.56	5.964	-80.48	5.964	-37.34	5.964	-31.55
				5.968	-178.34	5.968	-79.83	5.968	-36.7	5.968	-27.68
				5.972	-179.63	5.972	-82.41	5.972	-33.48	5.972	-25.75
				5.976	-182.85	5.976	-84.34	5.976	-33.48	5.976	-27.04
				5.98	-185.42	5.98	-77.9	5.98	-36.05	5.98	-25.75
				5.984	-189.93	5.984	-70.82	5.984	-32.84	5.984	-26.4
				5.988	-189.29	5.988	-66.96	5.988	-33.48	5.988	-23.82
				5.992	-183.49	5.992	-61.81	5.992	-25.11	5.992	-23.82
				5.996	-184.78	5.996	-57.3	5.996	-19.31	5.996	-27.68
				6	-184.13	6	-57.3	6	-17.38	6	-30.26
				6.004	-182.85	6.004	-50.86	6.004	-16.74	6.004	-32.84
				6.008	-182.85	6.008	-46.36	6.008	-20.6	6.008	-34.12
				6.012	-171.9	6.012	-48.93	6.012	-21.25	6.012	-28.33
				6.016	-164.18	6.016	-48.93	6.016	-21.25	6.016	-25.11
				6.02	-158.38	6.02	-52.79	6.02	-25.75	6.02	-25.75
				6.024	-155.81	6.024	-53.44	6.024	-31.55	6.024	-23.82
				6.028	-152.59	6.028	-54.73	6.028	-37.34	6.028	-25.75
				6.032	-146.15	6.032	-54.73	6.032	-42.49	6.032	-25.11
				6.036	-140.35	6.036	-54.08	6.036	-41.21	6.036	-23.18
				6.04	-134.56	6.04	-55.37	6.04	-42.49	6.04	-23.82
				6.044	-133.27	6.044	-55.37	6.044	-37.99
				6.048	-130.05	6.048	-54.08	6.048	-36.05
				6.052	-127.48	6.052	-52.15	6.052	-32.84
				6.056	-120.4	6.056	-50.22	6.056	-28.33
				6.06	-113.96	6.06	-52.79	6.06	-22.53
				6.064	-111.38	6.064	-55.37	6.064	-17.38
				6.068	-111.38	6.068	-56.66	6.068	-17.38
				6.072	-114.6	6.072	-54.08	6.072	-18.67
				6.076	-115.25	6.076	-50.22	6.076	-20.6
				6.08	-114.6	6.08	-50.22	6.08	-25.75
				6.084	-113.96	6.084	-49.57	6.084	-20.6
				6.088	-113.96	6.088	-50.86	6.088	-17.38
				6.092	-114.6	6.092	-48.29	6.092	-17.38
				6.096	-113.96	6.096	-47.64	6.096	-19.31
				6.1	-113.31	6.1	-43.14	6.1	-18.03
				6.104	-108.81	6.104	-46.36	6.104	-19.96
				6.108	-99.15	6.108	-47.64	6.108	-16.74
				6.112	-97.86	6.112	-50.86	6.112	-16.74
				6.116	-93.35	6.116	-51.51	6.116	-22.53
				6.12	-91.42	6.12	-47	6.12	-27.04
				6.124	-88.85	6.124	-47.64	6.124	-33.48
				6.128	-78.55	6.128	-48.29	6.128	-33.48
				6.132	-76.62	6.132	-46.36	6.132	-35.41
				6.136	-77.9	6.136	-47	6.136	-37.99
				6.14	-81.77	6.14	-42.49	6.14	-37.34
				6.144	-84.99	6.144	-37.34	6.144	-40.56
				6.148	-84.34	6.148	-36.7	6.148	-38.63
				6.152	-87.56	6.152	-41.2	6.152	-34.12
				6.156	-88.85	6.156	-45.71	6.156	-29.62
				6.16	-92.71	6.16	-48.29	6.16	-29.62
				6.164	-95.29	6.164	-46.36	6.164	-28.97
				6.168	-95.29	6.168	-42.49	6.168	-31.55
				6.172	-85.63	6.172	-41.85	6.172	-34.12
				6.176	-80.48	6.176	-41.85	6.176	-29.62
				6.18	-78.55	6.18	-43.78	6.18	-26.4
				6.184	-74.04	6.184	-43.78	6.184	-25.11
				6.188	-74.68	6.188	-38.63	6.188	-23.82
				6.192	-71.46	6.192	-39.27	6.192	-22.53
				6.196	-68.89	6.196	-39.92	6.196	-19.31
				6.2	-68.25	6.2	-42.49	6.2	-14.16
				6.204	-72.11	6.204	-44.42	6.204	-13.52
				6.208	-73.4	6.208	-41.2	6.208	-12.88
				6.212	-77.26	6.212	-35.41	6.212	-16.1
				6.216	-79.19	6.216	-34.12	6.216	-19.96
				6.22	-75.97	6.22	-32.84	6.22	-16.74
				6.224	-73.4	6.224	-34.12	6.224	-17.38
				6.228	-74.04	6.228	-34.12	6.228	-16.74
				6.232	-75.97	6.232	-27.68	6.232	-19.96
				6.236	-74.68	6.236	-24.47	6.236	-22.53
				6.24	-70.82	6.24	-27.04	6.24	-23.82
				6.244	-65.03	6.244	-27.04	6.244	-18.67
				6.248	-64.38	6.248	-30.9	6.248	-16.1
				6.252	-61.16	6.252	-32.19	6.252	-16.74
				6.256	-63.74	6.256	-26.4	6.256	-16.1
				6.26	-66.31	6.26	-26.4	6.26	-18.03
				6.264	-61.16	6.264	-29.62	6.264	-18.03
				6.268	-60.52	6.268	-30.9	6.268	-16.74
				6.272	-64.38	6.272	-35.41	6.272	-13.52
				6.276	-67.6	6.276	-32.19	6.276	-13.52
				6.28	-70.18	6.28	-30.26	6.28	-16.74
				6.284	-69.53	6.284	-29.62	6.284	-19.96
				6.288	-64.38	6.288	-33.48	6.288	-23.18
				6.292	-62.45	6.292	-32.19	6.292	-19.96
				6.296	-62.45	6.296	-34.12	6.296	-19.96
				6.3	-62.45	6.3	-27.68	6.3	-22.53
				6.304	-66.31	6.304	-26.4	6.304	-24.47
				6.308	-63.1	6.308	-27.04	6.308	-27.68
				6.312	-62.45	6.312	-26.4	6.312	-22.53
				6.316	-65.67	6.316	-33.48	6.316	-19.96
				6.32	-68.25	6.32	-32.84	6.32	-21.89
				6.324	-72.75	6.324	-28.33	6.324	-22.53
				6.328	-72.75	6.328	-30.9	6.328	-25.75
				6.332	-71.46	6.332	-30.9	6.332	-26.4
				6.336	-65.03	6.336	-31.55	6.336	-23.18
				6.34	-66.31	6.34	-34.12	6.34	-20.6
				6.344	-66.96	6.344	-28.97	6.344	-22.53
				6.348	-64.38	6.348	-26.4	6.348	-23.82
				6.352	-64.38	6.352	-25.75	6.352	-26.4
				6.356	-57.94	6.356	-27.68	6.356	-27.04
				6.36	-55.37	6.36	-28.97	6.36	-23.18
				6.364	-54.73	6.364	-28.33	6.364	-22.53
				6.368	-55.37	6.368	-24.47	6.368	-22.53
				6.372	-56.66	6.372	-22.53	6.372	-23.18
				6.376	-56.66	6.376	-21.89	6.376	-27.68
				6.38	-50.86	6.38	-22.53	6.38	-26.4
				6.384	-48.93	6.384	-26.4	6.384	-22.53
				6.388	-50.86	6.388	-24.47	6.388	-23.18
				6.392	-51.51	6.392	-25.11	6.392	-24.47
				6.396	-52.15	6.396	-28.97	6.396	-23.82
				6.4	-44.42	6.4	-31.55	6.4	-24.47
				6.404	-39.92	6.404	-31.55	6.404	-20.6
				6.408	-37.34	6.408	-34.77	6.408	-14.81
				6.412	-39.27	6.412	-34.12	6.412	-11.59
				6.416	-41.2	6.416	-30.26	6.416	-10.95
				6.42	-43.78	6.42	-28.97	6.42	-10.95
				6.424	-39.92	6.424	-30.9	6.424	-12.88
				6.428	-41.2	6.428	-30.9	6.428	-10.3
				6.432	-45.07	6.432	-30.26	6.432	-12.23
				6.436	-49.57	6.436	-28.97	6.436	-17.38
				6.44	-57.3	6.44	-25.75	6.44	-20.6
				6.444	-56.66	6.444	-27.68	6.444	-28.97
				6.448	-56.01	6.448	-27.68	6.448	-28.33
				6.452	-53.44	6.452	-27.68	6.452	-27.04
				6.456	-54.73	6.456	-27.04	6.456	-25.75
				6.46	-56.66	6.46	-23.18	6.46	-31.55
				6.464	-57.94	6.464	-18.03	6.464	-31.55
				6.468	-57.94	6.468	-19.31	6.468	-32.84
				6.472	-50.86	6.472	-20.6	6.472	-30.26
				6.476	-48.93	6.476	-22.53	6.476	-26.4
				6.48	-48.93	6.48	-21.89	6.48	-21.89
				6.484	-50.86	6.484	-17.38
				6.488	-50.86	6.488	-18.67
				6.492	-48.93	6.492	-22.53
				6.496	-45.71	6.496	-28.97
				6.5	-45.07	6.5	-34.77
				6.504	-48.29	6.504	-34.12
				6.508	-50.86	6.508	-33.48
				6.512	-56.01	6.512	-32.19
				6.516	-52.15	6.516	-30.9
				6.52	-49.57	6.52	-30.9
				6.524	-52.79	6.524	-32.84
				6.528	-50.86	6.528	-27.68
				6.532	-54.08	6.532	-22.53
				6.536	-50.22	6.536	-25.11
				6.54	-41.85	6.54	-27.04
				6.544	-39.92	6.544	-26.4
				6.548	-36.7	6.548	-29.62
				6.552	-34.12	6.552	-24.47
				6.556	-34.12	6.556	-23.82
				6.56	-30.9	6.56	-25.11
				6.564	-27.68	6.564	-28.33
				6.568	-28.33	6.568	-32.19
				6.572	-32.84	6.572	-30.26
				6.576	-39.92	6.576	-31.55
				6.58	-40.56	6.58	-32.19
				6.584	-41.85	6.584	-33.48
				6.588	-39.27	6.588	-34.12
				6.592	-39.27	6.592	-35.41
				6.596	-39.92	6.596	-24.47
				6.6	-41.85	6.6	-19.31
				6.604	-42.49	6.604	-18.67
				6.608	-36.05	6.608	-20.6
				6.612	-33.48	6.612	-21.25
				6.616	-32.19	6.616	-21.89
				6.62	-32.84	6.62	-18.03
				6.624	-36.7	6.624	-14.81
				6.628	-39.27	6.628	-16.74
				6.632	-35.41	6.632	-16.74
				6.636	-33.48	6.636	-19.31
				6.64	-37.34	6.64	-13.52
				6.644	-36.05	6.644	-13.52
				6.648	-38.63	6.648	-14.81
				6.652	-36.05	6.652	-21.25
				6.656	-32.19	6.656	-26.4
				6.66	-32.19	6.66	-30.26
				6.664	-34.77	6.664	-27.04
				6.668	-39.27	6.668	-25.75
				6.672	-40.56	6.672	-27.04
				6.676	-38.63	6.676	-27.04
				6.68	-39.27	6.68	-28.33
				6.684	-39.92	6.684	-27.68
				6.688	-41.2	6.688	-23.18
				6.692	-45.07	6.692	-21.25
				6.696	-42.49	6.696	-19.96
				6.7	-39.92	6.7	-21.25
				6.704	-36.7	6.704	-24.47
				6.708	-36.05	6.708	-20.6
				6.712	-34.12	6.712	-19.96
				6.716	-37.34	6.716	-17.38
				6.72	-36.05	6.72	-20.6
				6.724	-32.84	6.724	-19.96
				6.728	-32.84	6.728	-19.31
				6.732	-35.41	6.732	-19.96
				6.736	-39.27	6.736	-16.1
				6.74	-40.56	6.74	-18.03
				6.744	-40.56	6.744	-19.96
				6.748	-38.63	6.748	-24.47
				6.752	-38.63	6.752	-24.47
				6.756	-40.56	6.756	-23.18
				6.76	-37.34	6.76	-22.53
				6.764	-38.63	6.764	-22.53
				6.768	-30.26	6.768	-21.25
				6.772	-26.4	6.772	-21.89
				6.776	-27.04	6.776	-19.31
				6.78	-28.33	6.78	-14.81
				6.784	-31.55	6.784	-14.16
				6.788	-30.26	6.788	-18.67
				6.792	-29.62	6.792	-20.6
				6.796	-32.19	6.796	-25.11
				6.8	-34.12	6.8	-25.11
				6.804	-39.27	6.804	-23.82
				6.808	-46.36	6.808	-26.4
				6.812	-45.07	6.812	-28.33
				6.816	-42.49	6.816	-30.9
				6.82	-44.42	6.82	-29.62
				6.824	-47	6.824	-28.97
				6.828	-45.07	6.828	-26.4
				6.832	-47.64	6.832	-22.53
				6.836	-43.78	6.836	-23.18
				6.84	-39.92	6.84	-23.18
				6.844	-39.92	6.844	-22.53
				6.848	-39.92	6.848	-17.38
				6.852	-39.92	6.852	-18.67
				6.856	-38.63	6.856	-23.18
				6.86	-37.34	6.86	-25.11
				6.864	-34.12	6.864	-30.26
				6.868	-35.41	6.868	-28.33
				6.872	-37.34	6.872	-22.53
				6.876	-39.27	6.876	-19.96
				6.88	-39.92	6.88	-19.31
				6.884	-34.12	6.884	-18.03
				6.888	-36.7	6.888	-19.31
				6.892	-39.92	6.892	-16.74
				6.896	-40.56	6.896	-15.45
				6.9	-45.71	6.9	-17.38
				6.904	-45.07	6.904	-17.38
				6.908	-40.56	6.908	-18.67
				6.912	-41.2	6.912	-15.45
				6.916	-42.49	6.916	-7.73
				6.92	-41.2	6.92	-7.73
				6.924	-39.92	6.924	-8.37
				6.928	-36.05	6.928	-7.08
				6.932	-32.19	6.932	-11.59
				6.936	-32.84	6.936	-9.66
				6.94	-34.77	6.94	-9.01
				6.944	-37.99	6.944	-12.88
				6.948	-37.99	6.948	-17.38
				6.952	-35.41	6.952	-21.25
				6.956	-36.05	6.956	-26.4
				6.96	-35.41	6.96	-23.82
				6.964	-34.77	6.964	-23.18
				6.968	-37.99	6.968	-25.11
				6.972	-35.41	6.972	-27.68
				6.976	-30.9	6.976	-28.97
				6.98	-31.55	6.98	-28.33
				6.984	-34.12	6.984	-20.6
				6.988	-39.27	6.988	-20.6
				6.992	-42.49	6.992	-18.03
				6.996	-41.85	6.996	-17.38
				7	-38.63	7	-18.67
				7.004	-37.34	7.004	-11.59
				7.008	-37.99	7.008	-9.01
				7.012	-37.34	7.012	-9.01
				7.016	-39.92	7.016	-11.59
				7.02	-31.55	7.02	-16.74
				7.024	-30.26	7.024	-19.96
				7.028	-29.62	7.028	-15.45
				7.032	-32.19	7.032	-14.81
				7.036	-35.41	7.036	-14.81
				7.04	-34.12	7.04	-13.52
				7.044	-30.9	7.044	-16.1
				7.048	-30.26	7.048	-15.45
				7.052	-33.48	7.052	-10.3
				7.056	-34.77	7.056	-9.66
				7.06	-42.49	7.06	-9.66
				7.064	-38.63
				7.068	-38.63
				7.072	-40.56
				7.076	-43.78
				7.08	-47
				7.084	-48.29
				7.088	-45.07
				7.092	-41.85
				7.096	-42.49
				7.1	-43.14
				7.104	-43.78
				7.108	-43.14
				7.112	-37.99
				7.116	-31.55
				7.12	-31.55
				7.124	-31.55
				7.128	-30.9
				7.132	-29.62
				7.136	-23.82
				7.14	-22.53
				7.144	-26.4
				7.148	-32.19
				7.152	-39.27
				7.156	-35.41
				7.16	-33.48
				7.164	-34.12
				7.168	-34.77
				7.172	-34.77
				7.176	-36.7
				7.18	-31.55
				7.184	-25.75
				7.188	-26.4
				7.192	-24.47
				7.196	-25.11
				7.2	-25.75
				7.204	-21.89
				7.208	-19.96
				7.212	-19.31
				7.216	-22.53
				7.22	-27.68
				7.224	-31.55
				7.228	-32.84
				7.232	-32.84
				7.236	-36.7
				7.24	-37.99
				7.244	-40.56
				7.248	-35.41
				7.252	-29.62
				7.256	-29.62
				7.26	-27.04
				7.264	-27.04
				7.268	-28.97
				7.272	-21.25
				7.276	-19.31
				7.28	-21.25
				7.284	-23.82
				7.288	-28.33
				7.292	-30.26
				7.296	-28.33
				7.3	-30.9
				7.304	-34.12
				7.308	-34.77
				7.312	-37.99
				7.316	-30.9
				7.32	-25.75
				7.324	-21.89
				7.328	-19.31
				7.332	-18.67
				7.336	-15.45
				7.34	-14.81
				7.344	-13.52
				7.348	-15.45
				7.352	-21.89
				7.356	-27.68
				7.36	-34.77
				7.364	-30.9
				7.368	-30.9
				7.372	-33.48
				7.376	-31.55
				7.38	-31.55
				7.384	-29.62
				7.388	-23.18
				7.392	-19.31
				7.396	-23.82
				7.4	-25.11
				7.404	-28.33
				7.408	-28.33
				7.412	-27.04
				7.416	-25.11
				7.42	-27.68
				7.424	-28.33
				7.428	-27.68
				7.432	-20.6
				7.436	-18.03
				7.44	-19.31
				7.444	-16.74
				7.448	-18.67
				7.452	-17.38
				7.456	-14.16
				7.46	-11.59
				7.464	-15.45
				7.468	-18.67
				7.472	-21.89
				7.476	-25.11
				7.48	-23.18
				7.484	-21.89
				7.488	-24.47
				7.492	-27.04
				7.496	-28.33
				7.5	-23.82
				7.504	-18.67
				7.508	-16.74
				7.512	-17.38
				7.516	-19.31
				7.52	-23.18
				7.524	-21.89
				7.528	-21.89
				7.532	-27.04
				7.536	-31.55
				7.54	-41.2
				7.544	-39.92
				7.548	-36.7
				7.552	-34.77
				7.556	-33.48
				7.56	-30.9
				7.564	-29.62
				7.568	-19.31
				7.572	-12.88
				7.576	-7.08
				7.58	-3.86
				7.584	-5.79
				7.588	-9.01
				7.592	-9.66
				7.596	-10.3
				7.6	-15.45
				7.604	-18.67
				7.608	-23.18
				7.612	-25.75
				7.616	-19.96
				7.62	-18.67
				7.624	-15.45
				7.628	-16.1
				7.632	-18.67
				7.636	-20.6
				7.64	-16.74
				7.644	-20.6
				7.648	-24.47
				7.652	-27.04
				7.656	-32.84
				7.66	-30.9
				7.664	-25.75
				7.668	-27.04
				7.672	-27.68
				7.676	-29.62
				7.68	-33.48
				7.684	-30.9
				7.688	-30.26
				7.692	-29.62
				7.696	-32.19
				7.7	-32.84
				7.704	-28.33
				7.708	-24.47
				7.712	-21.25
				7.716	-22.53
				7.72	-21.89
				7.724	-27.04
				7.728	-27.04
				7.732	-23.18
				7.736	-22.53
				7.74	-25.11
				7.744	-28.33
				7.748	-30.9
				7.752	-33.48
				7.756	-30.26
				7.76	-29.62
				7.764	-30.9
				7.768	-30.26
				7.772	-31.55
				7.776	-25.11
				7.78	-20.6
				7.784	-19.31
				7.788	-18.67
				7.792	-20.6
				7.796	-18.03
				7.8	-12.88
				7.804	-13.52
