# Supplementary material for: Simultaneous identification of viruses and viral variants with programmable DNA nanobait
Source: Nat Nanotechnol. 2023 Jan 16;18(3):290–8. doi: 10.1038/s41565-022-01287-x (PMC10020084; doi:10.1038/s41565-022-01287-x)
Supplement: Source Data Fig. 3 — Statistical source data and raw ionic current data. [file 41565_2022_1287_MOESM6_ESM.zip]

Archive with 2 entries (2 files):
- Figure 3/Bar chart data for each figure section.xlsx
- Figure 3/Figure 3 events.xlsx
