# Supplementary material for: Simultaneous identification of viruses and viral variants with programmable DNA nanobait
Source: Nat Nanotechnol. 2023 Jan 16;18(3):290–8. doi: 10.1038/s41565-022-01287-x (PMC10020084; doi:10.1038/s41565-022-01287-x)
Supplement: Source Data Fig. 3 — Statistical source data and raw ionic current data. [file 41565_2022_1287_MOESM6_ESM.zip › Figure 3/Bar chart data for each figure section.xlsx]

## Sheet: Figure 3f
Target name	Displacement efficiency (mean)	Standard deviation			Single values	Displacement efficiency
a	0.84616	0.121248			a	0.70616
b	0.79488	0.156176			a	0.91716
c	0.74358	0.17486			a	0.91516
d	0.23076	0.105432			b	0.79744
e	0.84616	0.141043			b	0.63744
					b	0.94976
					c	0.66758
					c	0.61958
					c	0.94358
					d	0.32476
					d	0.25076
					d	0.11676
					e	0.71808
					e	0.82308
					e	0.99732
