# Supplementary material for: Simultaneous identification of viruses and viral variants with programmable DNA nanobait
Source: Nat Nanotechnol. 2023 Jan 16;18(3):290–8. doi: 10.1038/s41565-022-01287-x (PMC10020084; doi:10.1038/s41565-022-01287-x)
Supplement: Source Data Fig. 3 — Statistical source data and raw ionic current data. [file 41565_2022_1287_MOESM6_ESM.zip › Figure 3/Figure 3 events.xlsx]

## Sheet: Figure 3d
Event 1		Event 2		Event 3		Event 4		Event 5
t (ms)	I (pA)	t (ms)	I (pA)	t (ms)	I (pA)	t (ms)	I (pA)	t (ms)	I (pA)
0.004	5.96	0.004	3.23	0.004	10.25	0.004	2.79	0.004	2.34
0.008	4.67	0.008	0.651783	0.008	13.47	0.008	2.79	0.008	2.98
0.012	2.09	0.012	1.94	0.012	15.4	0.012	4.08	0.012	1.69
0.016	-1.77	0.016	0.651783	0.016	14.76	0.016	6.01	0.016	-0.883324
0.02	-2.42	0.02	0.00753809	0.02	16.05	0.02	7.3	0.02	-4.1
0.024	-3.71	0.024	-1.28	0.024	13.47	0.024	5.36	0.024	-4.75
0.028	-4.35	0.028	-1.28	0.028	14.11	0.028	5.36	0.028	-6.68
0.032	-3.06	0.032	-0.636706	0.032	12.83	0.032	4.08	0.032	-8.61
0.036	-2.42	0.036	1.94	0.036	12.18	0.036	4.72	0.036	-6.68
0.04	0.802435	0.04	1.3	0.04	10.89	0.04	4.08	0.04	-8.61
0.044	-0.486054	0.044	2.58	0.044	10.89	0.044	1.5	0.044	-7.97
0.048	2.09	0.048	3.87	0.048	7.67	0.048	-0.434388	0.048	-6.04
0.052	0.158191	0.052	5.16	0.052	8.32	0.052	-5.59	0.052	-3.46
0.056	2.74	0.056	2.58	0.056	5.09	0.056	-8.81	0.056	-2.17
0.06	1.45	0.06	1.3	0.06	3.16	0.06	-10.74	0.06	1.05
0.064	0.158191	0.064	0.651783	0.064	1.23	0.064	-13.96	0.064	4.91
0.068	0.802435	0.068	-3.21	0.068	0.58442	0.068	-13.32	0.068	8.78
0.072	0.802435	0.072	-3.21	0.072	0.58442	0.072	-12.68	0.072	11.36
0.076	2.74	0.076	-5.79	0.076	0.58442	0.076	-10.1	0.076	15.22
0.08	2.74	0.08	-5.15	0.08	-0.704069	0.08	-6.88	0.08	18.44
0.084	1.45	0.084	-1.93	0.084	1.23	0.084	-6.23	0.084	19.73
0.088	1.45	0.088	-0.636706	0.088	1.87	0.088	-1.72	0.088	19.09
0.092	-0.486054	0.092	3.87	0.092	0.58442	0.092	0.209856	0.092	17.16
0.096	-3.06	0.096	5.16	0.096	-1.99	0.096	3.43	0.096	13.29
0.1	-5	0.1	6.45	0.1	-5.21	0.1	4.08	0.1	10.71
0.104	-8.22	0.104	7.74	0.104	-7.79	0.104	4.08	0.104	4.91
0.108	-6.28	0.108	7.09	0.108	-7.79	0.108	4.72	0.108	-0.883324
0.112	-6.28	0.112	3.87	0.112	-6.5	0.112	5.36	0.112	-3.46
0.116	-5.64	0.116	2.58	0.116	-1.35	0.116	7.3	0.116	-4.75
0.12	-5	0.12	0.651783	0.12	3.16	0.12	8.59	0.12	-6.04
0.124	-3.71	0.124	0.00753809	0.124	9.6	0.124	5.36	0.124	-4.1
0.128	-3.71	0.128	1.3	0.128	14.76	0.128	4.08	0.128	-3.46
0.132	-3.71	0.132	0.00753809	0.132	16.05	0.132	2.79	0.132	-2.17
0.136	-6.93	0.136	1.94	0.136	17.98	0.136	0.854101	0.136	-0.23908
0.14	-6.28	0.14	5.16	0.14	19.27	0.14	-1.08	0.14	-1.53
0.144	-8.22	0.144	3.87	0.144	20.56	0.144	-5.59	0.144	-0.883324
0.148	-8.22	0.148	5.16	0.148	16.69	0.148	-6.88	0.148	-3.46
0.152	-6.93	0.152	3.23	0.152	14.11	0.152	-10.1	0.152	-4.1
0.156	-5.64	0.156	4.52	0.156	12.18	0.156	-10.1	0.156	-2.82
0.16	-4.35	0.16	4.52	0.16	6.38	0.16	-10.1	0.16	-4.75
0.164	-1.13	0.164	3.87	0.164	5.09	0.164	-9.45	0.164	-4.1
0.168	0.802435	0.168	4.52	0.168	4.45	0.168	-6.88	0.168	-4.1
0.172	3.38	0.172	5.16	0.172	3.81	0.172	-5.59	0.172	-0.883324
0.176	5.31	0.176	5.16	0.176	5.09	0.176	-1.72	0.176	1.05
0.18	4.02	0.18	4.52	0.18	5.09	0.18	0.209856	0.18	-0.23908
0.184	5.31	0.184	1.3	0.184	5.74	0.184	-0.434388	0.184	3.63
0.188	4.02	0.188	-3.21	0.188	6.38	0.188	-0.434388	0.188	3.63
0.192	2.09	0.192	-7.08	0.192	6.38	0.192	-0.434388	0.192	4.27
0.196	1.45	0.196	-7.72	0.196	6.38	0.196	0.209856	0.196	3.63
0.2	-0.486054	0.2	-12.23	0.2	6.38	0.2	0.854101	0.2	5.56
0.204	-1.77	0.204	-11.59	0.204	2.52	0.204	-0.434388	0.204	1.05
0.208	-2.42	0.208	-10.94	0.208	1.87	0.208	-3.01	0.208	2.34
0.212	-1.13	0.212	-9.01	0.212	1.87	0.212	-2.37	0.212	1.69
0.216	0.802435	0.216	-5.79	0.216	-0.704069	0.216	-1.72	0.216	1.05
0.22	3.38	0.22	-5.15	0.22	-0.0598247	0.22	-1.72	0.22	1.69
0.224	7.24	0.224	-1.93	0.224	0.58442	0.224	2.14	0.224	1.05
0.228	10.47	0.228	0.651783	0.228	1.23	0.228	2.14	0.228	0.405165
0.232	13.04	0.232	0.651783	0.232	3.16	0.232	2.14	0.232	-2.82
0.236	12.4	0.236	1.94	0.236	7.03	0.236	4.08	0.236	-3.46
0.24	14.98	0.24	-0.636706	0.24	8.96	0.24	2.79	0.24	-3.46
0.244	14.33	0.244	0.00753809	0.244	11.54	0.244	2.79	0.244	-5.39
0.248	12.4	0.248	0.00753809	0.248	9.6	0.248	2.14	0.248	-2.82
0.252	8.53	0.252	0.00753809	0.252	10.25	0.252	2.79	0.252	-3.46
0.256	5.96	0.256	1.3	0.256	3.81	0.256	0.209856	0.256	-3.46
0.26	3.38	0.26	2.58	0.26	1.23	0.26	-1.08	0.26	-1.53
0.264	2.09	0.264	3.23	0.264	-2.64	0.264	-2.37	0.264	1.69
0.268	2.09	0.268	3.87	0.268	-0.704069	0.268	-4.3	0.268	4.91
0.272	2.74	0.272	2.58	0.272	-0.0598247	0.272	-4.3	0.272	6.85
0.276	2.74	0.276	3.23	0.276	2.52	0.276	-4.3	0.276	8.78
0.28	2.74	0.28	3.23	0.28	6.38	0.28	-2.37	0.28	11.36
0.284	2.09	0.284	2.58	0.284	8.32	0.284	2.79	0.284	10.07
0.288	-3.71	0.288	3.23	0.288	9.6	0.288	5.36	0.288	8.14
0.292	-6.28	0.292	2.58	0.292	11.54	0.292	8.59	0.292	6.2
0.296	-9.51	0.296	3.23	0.296	10.89	0.296	9.23	0.296	2.34
0.3	-11.44	0.3	3.23	0.3	10.25	0.3	11.81	0.3	-0.23908
0.304	-14.02	0.304	4.52	0.304	8.32	0.304	11.81	0.304	-4.1
0.308	-12.08	0.308	4.52	0.308	7.03	0.308	11.81	0.308	-6.68
0.312	-11.44	0.312	5.81	0.312	5.09	0.312	11.16	0.312	-9.26
0.316	-10.15	0.316	3.87	0.316	7.67	0.316	9.23	0.316	-7.97
0.32	-6.93	0.32	3.87	0.32	9.6	0.32	7.94	0.32	-4.75
0.324	-3.06	0.324	4.52	0.324	9.6	0.324	6.01	0.324	-3.46
0.328	-0.486054	0.328	3.23	0.328	11.54	0.328	4.08	0.328	-1.53
0.332	0.802435	0.332	3.23	0.332	12.18	0.332	2.14	0.332	0.405165
0.336	3.38	0.336	0.651783	0.336	12.83	0.336	0.854101	0.336	1.69
0.34	2.09	0.34	0.00753809	0.34	10.89	0.34	-1.08	0.34	2.34
0.344	3.38	0.344	-1.28	0.344	11.54	0.344	-1.08	0.344	0.405165
0.348	4.67	0.348	-2.57	0.348	14.11	0.348	-1.08	0.348	3.63
0.352	3.38	0.352	-1.93	0.352	13.47	0.352	0.854101	0.352	2.98
0.356	1.45	0.356	-1.28	0.356	14.76	0.356	0.854101	0.356	4.27
0.36	-1.77	0.36	0.00753809	0.36	16.69	0.36	2.14	0.36	5.56
0.364	-5.64	0.364	-1.93	0.364	15.4	0.364	3.43	0.364	3.63
0.368	-7.57	0.368	-1.28	0.368	16.69	0.368	3.43	0.368	5.56
0.372	-10.15	0.372	-1.93	0.372	14.76	0.372	1.5	0.372	4.91
0.376	-12.08	0.376	-3.21	0.376	14.76	0.376	1.5	0.376	5.56
0.38	-15.3	0.38	-3.86	0.38	12.18	0.38	1.5	0.38	6.2
0.384	-16.59	0.384	-3.86	0.384	10.89	0.384	0.209856	0.384	6.2
0.388	-15.95	0.388	-2.57	0.388	10.25	0.388	2.14	0.388	7.49
0.392	-17.24	0.392	-3.21	0.392	8.32	0.392	1.5	0.392	8.14
0.396	-14.66	0.396	0.00753809	0.396	7.03	0.396	0.854101	0.396	7.49
0.4	-8.86	0.4	-1.28	0.4	4.45	0.4	2.14	0.4	7.49
0.404	-2.42	0.404	-0.636706	0.404	3.16	0.404	4.08	0.404	7.49
0.408	7.24	0.408	0.651783	0.408	1.87	0.408	4.72	0.408	6.85
0.412	12.4	0.412	0.00753809	0.412	3.16	0.412	2.14	0.412	9.42
0.416	16.91	0.416	-1.28	0.416	0.58442	0.416	2.79	0.416	10.71
0.42	20.77	0.42	-1.93	0.42	2.52	0.42	4.08	0.42	10.07
0.424	22.71	0.424	-5.79	0.424	3.16	0.424	1.5	0.424	11.36
0.428	18.2	0.428	-6.43	0.428	7.03	0.428	0.854101	0.428	10.07
0.432	14.98	0.432	-7.08	0.432	5.74	0.432	-0.434388	0.432	10.71
0.436	10.47	0.436	-8.37	0.436	5.74	0.436	-1.08	0.436	7.49
0.44	4.67	0.44	-7.08	0.44	5.74	0.44	-0.434388	0.44	6.85
0.444	0.158191	0.444	-9.01	0.444	4.45	0.444	-4.3	0.444	4.91
0.448	-5.64	0.448	-5.79	0.448	3.81	0.448	-4.94	0.448	2.34
0.452	-5	0.452	-3.21	0.452	3.16	0.452	-9.45	0.452	2.34
0.456	-5.64	0.456	-1.28	0.456	3.81	0.456	-10.1	0.456	2.98
0.46	-5.64	0.46	0.651783	0.46	3.81	0.46	-11.39	0.46	1.05
0.464	-5	0.464	1.3	0.464	5.09	0.464	-10.74	0.464	-1.53
0.468	-4.35	0.468	2.58	0.468	3.16	0.468	-10.74	0.468	-1.53
0.472	-1.77	0.472	3.23	0.472	3.16	0.472	-9.45	0.472	-3.46
0.476	-1.77	0.476	0.651783	0.476	5.09	0.476	-6.23	0.476	-4.75
0.48	-2.42	0.48	-0.636706	0.48	4.45	0.48	-4.94	0.48	-2.82
0.484	-1.77	0.484	-0.636706	0.484	3.81	0.484	-4.3	0.484	-4.75
0.488	-2.42	0.488	-1.93	0.488	3.81	0.488	-3.66	0.488	-4.75
0.492	-1.77	0.492	-2.57	0.492	6.38	0.492	-6.23	0.492	-3.46
0.496	-3.71	0.496	-3.21	0.496	6.38	0.496	-7.52	0.496	-3.46
0.5	-3.71	0.5	-6.43	0.5	7.67	0.5	-7.52	0.5	-2.82
0.504	-1.77	0.504	-7.08	0.504	8.32	0.504	-6.88	0.504	1.05
0.508	0.802435	0.508	-10.3	0.508	8.32	0.508	-6.23	0.508	2.98
0.512	2.09	0.512	-10.3	0.512	10.89	0.512	-3.01	0.512	6.85
0.516	0.802435	0.516	-10.94	0.516	11.54	0.516	-1.08	0.516	8.14
0.52	0.158191	0.52	-10.94	0.52	11.54	0.52	0.209856	0.52	8.14
0.524	-3.06	0.524	-8.37	0.524	14.76	0.524	0.854101	0.524	8.78
0.528	-3.71	0.528	-7.72	0.528	14.76	0.528	-0.434388	0.528	5.56
0.532	-5.64	0.532	-7.08	0.532	17.98	0.532	0.854101	0.532	2.34
0.536	-6.28	0.536	-3.86	0.536	17.98	0.536	0.854101	0.536	-1.53
0.54	-6.28	0.54	0.651783	0.54	16.69	0.54	2.79	0.54	-6.04
0.544	-5.64	0.544	3.23	0.544	14.11	0.544	3.43	0.544	-8.61
0.548	-0.486054	0.548	5.81	0.548	12.83	0.548	2.14	0.548	-11.19
0.552	2.74	0.552	7.09	0.552	8.96	0.552	3.43	0.552	-12.48
0.556	5.31	0.556	7.74	0.556	5.09	0.556	2.14	0.556	-11.19
0.56	7.89	0.56	9.03	0.56	1.87	0.56	0.854101	0.56	-7.33
0.564	8.53	0.564	8.38	0.564	0.58442	0.564	-2.37	0.564	-4.75
0.568	9.18	0.568	7.74	0.568	-0.704069	0.568	-5.59	0.568	-0.23908
0.572	9.18	0.572	5.16	0.572	-2.64	0.572	-8.81	0.572	-0.883324
0.576	6.6	0.576	3.87	0.576	-1.99	0.576	-11.39	0.576	-0.23908
0.58	4.67	0.58	1.3	0.58	-1.99	0.58	-13.96	0.58	1.69
0.584	2.09	0.584	-2.57	0.584	-2.64	0.584	-13.96	0.584	1.69
0.588	0.158191	0.588	-5.79	0.588	-4.57	0.588	-13.96	0.588	0.405165
0.592	-5.64	0.592	-7.72	0.592	-9.08	0.592	-12.68	0.592	-4.75
0.596	-10.79	0.596	-12.88	0.596	-11.01	0.596	-12.68	0.596	-10.55
0.6	-15.3	0.6	-18.68	0.6	-15.52	0.6	-15.9	0.6	-17.63
0.604	-24.32	0.604	-21.9	0.604	-21.32	0.604	-22.98	0.604	-28.59
0.608	-32.7	0.608	-26.41	0.608	-24.54	0.608	-28.14	0.608	-38.89
0.612	-41.07	0.612	-30.27	0.612	-32.27	0.612	-37.8	0.612	-49.2
0.616	-46.23	0.616	-36.07	0.616	-40.65	0.616	-46.18	0.616	-58.87
0.62	-55.25	0.62	-41.87	0.62	-48.38	0.62	-52.62	0.62	-67.88
0.624	-59.11	0.624	-48.31	0.624	-58.04	0.624	-57.77	0.624	-72.39
0.628	-65.55	0.628	-58.62	0.628	-66.42	0.628	-62.28	0.628	-76.9
0.632	-70.06	0.632	-67.64	0.632	-72.22	0.632	-62.93	0.632	-79.48
0.636	-72.64	0.636	-77.95	0.636	-78.01	0.636	-64.86	0.636	-82.06
0.64	-75.86	0.64	-83.74	0.64	-82.52	0.64	-64.21	0.64	-82.7
0.644	-78.44	0.644	-90.83	0.644	-88.32	0.644	-66.15	0.644	-85.92
0.648	-82.95	0.648	-95.98	0.648	-90.25	0.648	-65.5	0.648	-86.57
0.652	-86.17	0.652	-101.14	0.652	-92.19	0.652	-68.72	0.652	-87.86
0.656	-86.81	0.656	-105	0.656	-93.48	0.656	-73.23	0.656	-91.08
0.66	-88.75	0.66	-108.87	0.66	-92.83	0.66	-78.39	0.66	-94.3
0.664	-88.75	0.664	-113.38	0.664	-92.19	0.664	-82.9	0.664	-96.23
0.668	-87.46	0.668	-114.67	0.668	-91.54	0.668	-86.12	0.668	-98.81
0.672	-85.53	0.672	-114.67	0.672	-90.25	0.672	-90.63	0.672	-102.67
0.676	-82.31	0.676	-117.25	0.676	-92.19	0.676	-95.14	0.676	-104.61
0.68	-82.31	0.68	-118.53	0.68	-93.48	0.68	-97.72	0.68	-106.54
0.684	-81.66	0.684	-120.47	0.684	-92.83	0.684	-100.29	0.684	-106.54
0.688	-83.59	0.688	-117.89	0.688	-92.83	0.688	-98.36	0.688	-105.25
0.692	-88.1	0.692	-120.47	0.692	-95.41	0.692	-99	0.692	-105.25
0.696	-93.26	0.696	-122.4	0.696	-99.27	0.696	-96.43	0.696	-103.32
0.7	-100.34	0.7	-123.69	0.7	-104.43	0.7	-97.07	0.7	-104.61
0.704	-110.01	0.704	-125.62	0.704	-104.43	0.704	-97.07	0.704	-108.47
0.708	-116.45	0.708	-127.55	0.708	-105.07	0.708	-98.36	0.708	-107.83
0.712	-121.6	0.712	-130.77	0.712	-107.65	0.712	-101.58	0.712	-112.98
0.716	-124.18	0.716	-132.06	0.716	-107.65	0.716	-105.45	0.716	-116.85
0.72	-126.11	0.72	-130.77	0.72	-109.58	0.72	-109.31	0.72	-119.42
0.724	-124.83	0.724	-130.77	0.724	-109.58	0.724	-111.24	0.724	-122
0.728	-124.83	0.728	-130.13	0.728	-110.87	0.728	-113.18	0.728	-124.58
0.732	-122.25	0.732	-129.49	0.732	-111.51	0.732	-115.75	0.732	-125.87
0.736	-119.67	0.736	-128.84	0.736	-110.87	0.736	-116.4	0.736	-126.51
0.74	-116.45	0.74	-128.2	0.74	-110.23	0.74	-117.04	0.74	-125.22
0.744	-113.23	0.744	-124.98	0.744	-108.29	0.744	-115.11	0.744	-121.36
0.748	-109.36	0.748	-121.11	0.748	-107	0.748	-114.47	0.748	-120.71
0.752	-108.08	0.752	-118.53	0.752	-105.07	0.752	-112.53	0.752	-116.85
0.756	-108.72	0.756	-117.25	0.756	-102.5	0.756	-111.89	0.756	-115.56
0.76	-109.36	0.76	-117.25	0.76	-101.21	0.76	-111.89	0.76	-116.2
0.764	-108.08	0.764	-117.25	0.764	-101.21	0.764	-113.82	0.764	-117.49
0.768	-110.65	0.768	-119.82	0.768	-102.5	0.768	-115.75	0.768	-118.78
0.772	-115.16	0.772	-122.4	0.772	-103.78	0.772	-117.69	0.772	-121.36
0.776	-119.03	0.776	-123.04	0.776	-106.36	0.776	-117.04	0.776	-124.58
0.78	-121.6	0.78	-124.98	0.78	-110.23	0.78	-116.4	0.78	-127.8
0.784	-124.83	0.784	-124.98	0.784	-111.51	0.784	-115.75	0.784	-131.67
0.788	-129.34	0.788	-124.98	0.788	-114.74	0.788	-115.11	0.788	-135.53
0.792	-131.27	0.792	-124.33	0.792	-116.67	0.792	-115.11	0.792	-137.46
0.796	-133.2	0.796	-122.4	0.796	-117.31	0.796	-112.53	0.796	-140.04
0.8	-133.2	0.8	-121.11	0.8	-118.6	0.8	-109.96	0.8	-139.4
0.804	-132.56	0.804	-119.82	0.804	-120.53	0.804	-108.67	0.804	-143.26
0.808	-131.91	0.808	-120.47	0.808	-117.31	0.808	-110.6	0.808	-146.48
0.812	-129.34	0.812	-120.47	0.812	-117.96	0.812	-111.24	0.812	-150.35
0.816	-126.76	0.816	-120.47	0.816	-118.6	0.816	-115.75	0.816	-149.06
0.82	-122.89	0.82	-123.69	0.82	-117.31	0.82	-118.98	0.82	-150.35
0.824	-120.96	0.824	-124.98	0.824	-117.31	0.824	-125.42	0.824	-149.06
0.828	-120.32	0.828	-127.55	0.828	-116.02	0.828	-131.22	0.828	-146.48
0.832	-120.32	0.832	-128.84	0.832	-113.45	0.832	-135.08	0.832	-143.91
0.836	-119.03	0.836	-131.42	0.836	-113.45	0.836	-135.73	0.836	-138.75
0.84	-119.67	0.84	-132.71	0.84	-111.51	0.84	-134.44	0.84	-133.6
0.844	-122.25	0.844	-133.35	0.844	-112.16	0.844	-132.5	0.844	-131.02
0.848	-120.96	0.848	-130.13	0.848	-115.38	0.848	-131.22	0.848	-129.09
0.852	-122.89	0.852	-128.84	0.852	-116.67	0.852	-124.77	0.852	-129.09
0.856	-124.18	0.856	-124.98	0.856	-119.89	0.856	-122.2	0.856	-127.8
0.86	-123.54	0.86	-124.33	0.86	-118.6	0.86	-121.55	0.86	-127.16
0.864	-126.11	0.864	-124.33	0.864	-119.25	0.864	-124.13	0.864	-128.44
0.868	-125.47	0.868	-126.91	0.868	-117.31	0.868	-126.71	0.868	-127.8
0.872	-126.11	0.872	-129.49	0.872	-115.38	0.872	-129.93	0.872	-127.8
0.876	-128.69	0.876	-133.35	0.876	-114.09	0.876	-135.08	0.876	-129.09
0.88	-129.98	0.88	-136.57	0.88	-112.8	0.88	-137.01	0.88	-129.73
0.884	-132.56	0.884	-138.51	0.884	-114.74	0.884	-139.59	0.884	-130.38
0.888	-131.91	0.888	-140.44	0.888	-116.67	0.888	-140.88	0.888	-132.31
0.892	-130.62	0.892	-139.15	0.892	-119.25	0.892	-142.17	0.892	-134.24
0.896	-128.69	0.896	-141.08	0.896	-121.82	0.896	-142.81	0.896	-134.89
0.9	-124.83	0.9	-140.44	0.9	-123.11	0.9	-141.52	0.9	-136.82
0.904	-120.96	0.904	-137.86	0.904	-126.98	0.904	-140.24	0.904	-138.11
0.908	-117.74	0.908	-135.93	0.908	-126.98	0.908	-135.08	0.908	-136.82
0.912	-113.23	0.912	-135.93	0.912	-128.26	0.912	-131.22	0.912	-136.82
0.916	-113.23	0.916	-135.28	0.916	-126.33	0.916	-129.28	0.916	-134.89
0.92	-112.59	0.92	-133.35	0.92	-125.04	0.92	-126.71	0.92	-136.18
0.924	-111.94	0.924	-132.06	0.924	-123.76	0.924	-128	0.924	-136.82
0.928	-114.52	0.928	-131.42	0.928	-120.53	0.928	-129.28	0.928	-134.89
0.932	-120.96	0.932	-131.42	0.932	-116.67	0.932	-132.5	0.932	-136.18
0.936	-124.83	0.936	-131.42	0.936	-114.09	0.936	-137.66	0.936	-137.46
0.94	-131.27	0.94	-130.77	0.94	-115.38	0.94	-140.24	0.94	-137.46
0.944	-130.62	0.944	-132.71	0.944	-113.45	0.944	-144.75	0.944	-136.82
0.948	-131.91	0.948	-130.77	0.948	-114.09	0.948	-144.75	0.948	-134.24
0.952	-129.34	0.952	-131.42	0.952	-116.02	0.952	-142.17	0.952	-131.67
0.956	-125.47	0.956	-130.13	0.956	-119.89	0.956	-144.75	0.956	-127.8
0.96	-122.89	0.96	-126.91	0.96	-127.62	0.96	-140.24	0.96	-127.16
0.964	-119.67	0.964	-124.33	0.964	-133.42	0.964	-137.66	0.964	-123.93
0.968	-120.96	0.968	-123.69	0.968	-138.57	0.968	-133.79	0.968	-122.65
0.972	-121.6	0.972	-124.98	0.972	-142.44	0.972	-133.15	0.972	-122.65
0.976	-120.32	0.976	-126.26	0.976	-143.73	0.976	-130.57	0.976	-124.58
0.98	-123.54	0.98	-127.55	0.98	-147.59	0.98	-130.57	0.98	-123.29
0.984	-125.47	0.984	-128.2	0.984	-147.59	0.984	-129.28	0.984	-125.22
0.988	-128.69	0.988	-130.77	0.988	-146.3	0.988	-125.42	0.988	-127.8
0.992	-131.27	0.992	-132.71	0.992	-147.59	0.992	-125.42	0.992	-127.8
0.996	-133.2	0.996	-133.35	0.996	-143.08	0.996	-122.84	0.996	-129.73
1	-134.49	1	-131.42	1	-139.86	1	-122.84	1	-131.02
1.004	-135.13	1.004	-132.71	1.004	-135.35	1.004	-121.55	1.004	-131.67
1.008	-133.85	1.008	-133.35	1.008	-134.06	1.008	-121.55	1.008	-132.31
1.012	-135.78	1.012	-134.64	1.012	-132.13	1.012	-123.49	1.012	-133.6
1.016	-135.13	1.016	-139.79	1.016	-130.2	1.016	-124.13	1.016	-134.89
1.02	-135.78	1.02	-145.59	1.02	-130.2	1.02	-128	1.02	-137.46
1.024	-137.07	1.024	-154.61	1.024	-126.98	1.024	-131.22	1.024	-136.18
1.028	-137.71	1.028	-164.92	1.028	-127.62	1.028	-131.22	1.028	-138.11
1.032	-139	1.032	-175.87	1.032	-130.2	1.032	-135.08	1.032	-136.18
1.036	-140.29	1.036	-186.82	1.036	-132.77	1.036	-136.37	1.036	-135.53
1.04	-142.22	1.04	-198.42	1.04	-135.35	1.04	-137.66	1.04	-136.82
1.044	-142.22	1.044	-207.44	1.044	-137.28	1.044	-136.37	1.044	-134.89
1.048	-142.86	1.048	-216.46	1.048	-139.86	1.048	-134.44	1.048	-138.11
1.052	-143.51	1.052	-220.97	1.052	-138.57	1.052	-133.15	1.052	-140.04
1.056	-142.22	1.056	-221.61	1.056	-139.22	1.056	-132.5	1.056	-142.62
1.06	-142.86	1.06	-222.9	1.06	-137.93	1.06	-133.79	1.06	-145.19
1.064	-142.22	1.064	-217.75	1.064	-135.35	1.064	-133.79	1.064	-148.42
1.068	-142.86	1.068	-211.31	1.068	-136	1.068	-133.79	1.068	-152.28
1.072	-144.15	1.072	-206.15	1.072	-132.13	1.072	-135.08	1.072	-154.86
1.076	-150.6	1.076	-197.13	1.076	-132.13	1.076	-137.66	1.076	-157.44
1.08	-154.46	1.08	-192.62	1.08	-133.42	1.08	-140.24	1.08	-159.37
1.084	-159.61	1.084	-188.11	1.084	-134.06	1.084	-137.66	1.084	-161.3
1.088	-170.57	1.088	-184.89	1.088	-135.35	1.088	-143.46	1.088	-162.59
1.092	-180.87	1.092	-182.96	1.092	-133.42	1.092	-142.81	1.092	-162.59
1.096	-193.12	1.096	-179.09	1.096	-134.71	1.096	-142.81	1.096	-163.23
1.1	-203.42	1.1	-177.8	1.1	-131.49	1.1	-143.46	1.1	-161.94
1.104	-213.09	1.104	-175.23	1.104	-126.98	1.104	-146.03	1.104	-163.88
1.108	-220.17	1.108	-171.36	1.108	-125.69	1.108	-147.97	1.108	-161.3
1.112	-222.75	1.112	-166.21	1.112	-121.82	1.112	-151.83	1.112	-161.3
1.116	-222.75	1.116	-161.7	1.116	-122.47	1.116	-155.7	1.116	-160.01
1.12	-220.17	1.12	-158.48	1.12	-124.4	1.12	-160.85	1.12	-160.01
1.124	-213.73	1.124	-155.9	1.124	-126.33	1.124	-164.72	1.124	-160.66
1.128	-207.93	1.128	-151.39	1.128	-126.98	1.128	-172.45	1.128	-160.66
1.132	-202.14	1.132	-151.39	1.132	-128.91	1.132	-179.53	1.132	-159.37
1.136	-194.4	1.136	-151.39	1.136	-127.62	1.136	-189.2	1.136	-160.01
1.14	-189.89	1.14	-149.46	1.14	-129.55	1.14	-193.71	1.14	-157.44
1.144	-186.67	1.144	-147.52	1.144	-128.91	1.144	-200.79	1.144	-156.79
1.148	-180.87	1.148	-146.24	1.148	-129.55	1.148	-206.59	1.148	-156.15
1.152	-180.23	1.152	-143.66	1.152	-130.2	1.152	-211.1	1.152	-154.21
1.156	-174.43	1.156	-144.95	1.156	-130.84	1.156	-214.97	1.156	-152.93
1.16	-167.99	1.16	-144.95	1.16	-134.06	1.16	-216.26	1.16	-154.86
1.164	-164.77	1.164	-146.88	1.164	-139.86	1.164	-217.55	1.164	-152.93
1.168	-161.55	1.168	-150.75	1.168	-144.37	1.168	-219.48	1.168	-152.93
1.172	-156.39	1.172	-152.68	1.172	-150.81	1.172	-217.55	1.172	-152.93
1.176	-155.11	1.176	-157.19	1.176	-150.81	1.176	-216.9	1.176	-151.64
1.18	-151.24	1.18	-158.48	1.18	-151.46	1.18	-213.04	1.18	-153.57
1.184	-149.31	1.184	-159.12	1.184	-148.88	1.184	-210.46	1.184	-153.57
1.188	-146.73	1.188	-160.41	1.188	-143.73	1.188	-205.95	1.188	-154.86
1.192	-145.44	1.192	-161.7	1.192	-141.15	1.192	-200.79	1.192	-155.5
1.196	-142.86	1.196	-162.34	1.196	-136.64	1.196	-194.35	1.196	-156.15
1.2	-144.8	1.2	-162.99	1.2	-135.35	1.2	-189.2	1.2	-158.08
1.204	-145.44	1.204	-164.92	1.204	-134.71	1.204	-185.33	1.204	-158.08
1.208	-146.73	1.208	-166.85	1.208	-134.71	1.208	-181.47	1.208	-155.5
1.212	-148.66	1.212	-170.07	1.212	-133.42	1.212	-178.89	1.212	-153.57
1.216	-150.6	1.216	-171.36	1.216	-132.77	1.216	-176.96	1.216	-151.64
1.22	-153.82	1.22	-172.01	1.22	-131.49	1.22	-176.31	1.22	-150.35
1.224	-157.04	1.224	-172.65	1.224	-134.06	1.224	-175.67	1.224	-147.77
1.228	-160.9	1.228	-172.65	1.228	-130.84	1.228	-173.74	1.228	-145.84
1.232	-163.48	1.232	-172.01	1.232	-128.26	1.232	-173.09	1.232	-145.84
1.236	-164.12	1.236	-168.79	1.236	-126.33	1.236	-173.09	1.236	-143.91
1.24	-169.92	1.24	-166.21	1.24	-125.69	1.24	-169.87	1.24	-142.62
1.244	-170.57	1.244	-162.34	1.244	-126.33	1.244	-169.87	1.244	-138.11
1.248	-173.14	1.248	-159.12	1.248	-126.98	1.248	-166.65	1.248	-135.53
1.252	-173.14	1.252	-154.61	1.252	-130.2	1.252	-162.78	1.252	-135.53
1.256	-171.86	1.256	-154.61	1.256	-132.77	1.256	-162.14	1.256	-135.53
1.26	-170.57	1.26	-152.03	1.26	-136.64	1.26	-161.5	1.26	-138.75
1.264	-167.35	1.264	-159.12	1.264	-139.22	1.264	-160.85	1.264	-140.04
1.268	-162.19	1.268	-165.56	1.268	-141.79	1.268	-162.78	1.268	-143.91
1.272	-159.61	1.272	-173.94	1.272	-143.73	1.272	-162.78	1.272	-147.77
1.276	-155.75	1.276	-185.54	1.276	-145.66	1.276	-162.78	1.276	-148.42
1.28	-156.39	1.28	-198.42	1.28	-146.3	1.28	-162.14	1.28	-150.99
1.284	-156.39	1.284	-211.95	1.284	-143.73	1.284	-161.5	1.284	-146.48
1.288	-158.33	1.288	-225.48	1.288	-143.73	1.288	-158.27	1.288	-145.84
1.292	-158.97	1.292	-234.5	1.292	-143.73	1.292	-154.41	1.292	-141.33
1.296	-161.55	1.296	-243.52	1.296	-143.73	1.296	-151.19	1.296	-139.4
1.3	-162.84	1.3	-246.09	1.3	-143.73	1.3	-146.03	1.3	-138.11
1.304	-166.06	1.304	-247.38	1.304	-143.73	1.304	-142.17	1.304	-137.46
1.308	-167.35	1.308	-246.09	1.308	-144.37	1.308	-134.44	1.308	-139.4
1.312	-170.57	1.312	-242.23	1.312	-143.73	1.312	-131.86	1.312	-141.97
1.316	-172.5	1.316	-237.07	1.316	-142.44	1.316	-128.64	1.316	-142.62
1.32	-173.79	1.32	-231.28	1.32	-142.44	1.32	-128	1.32	-143.91
1.324	-177.01	1.324	-220.32	1.324	-139.86	1.324	-128.64	1.324	-146.48
1.328	-182.16	1.328	-211.95	1.328	-142.44	1.328	-130.57	1.328	-146.48
1.332	-188.61	1.332	-203.57	1.332	-141.79	1.332	-131.86	1.332	-147.13
1.336	-198.27	1.336	-196.49	1.336	-140.51	1.336	-135.08	1.336	-149.7
1.34	-207.29	1.34	-188.11	1.34	-140.51	1.34	-140.88	1.34	-150.35
1.344	-216.31	1.344	-182.31	1.344	-141.79	1.344	-144.1	1.344	-150.35
1.348	-225.97	1.348	-175.87	1.348	-141.79	1.348	-147.32	1.348	-151.64
1.352	-235.64	1.352	-174.58	1.352	-139.86	1.352	-152.48	1.352	-152.28
1.356	-242.08	1.356	-172.65	1.356	-139.86	1.356	-154.41	1.356	-150.99
1.36	-245.3	1.36	-172.65	1.36	-139.86	1.36	-154.41	1.36	-149.06
1.364	-249.16	1.364	-171.36	1.364	-138.57	1.364	-153.77	1.364	-149.06
1.368	-247.88	1.368	-173.29	1.368	-139.86	1.368	-151.19	1.368	-149.06
1.372	-243.37	1.372	-173.94	1.372	-141.79	1.372	-147.97	1.372	-147.13
1.376	-237.57	1.376	-173.29	1.376	-145.02	1.376	-145.39	1.376	-147.13
1.38	-231.13	1.38	-172.01	1.38	-148.24	1.38	-140.24	1.38	-145.84
1.384	-225.33	1.384	-172.01	1.384	-151.46	1.384	-138.3	1.384	-147.77
1.388	-221.46	1.388	-169.43	1.388	-151.46	1.388	-140.88	1.388	-147.77
1.392	-215.02	1.392	-169.43	1.392	-152.1	1.392	-146.68	1.392	-147.77
1.396	-212.44	1.396	-167.5	1.396	-152.1	1.396	-157.63	1.396	-148.42
1.4	-211.15	1.4	-166.21	1.4	-152.1	1.4	-171.16	1.4	-147.77
1.404	-211.15	1.404	-165.56	1.404	-150.81	1.404	-183.4	1.404	-148.42
1.408	-209.87	1.408	-164.92	1.408	-146.95	1.408	-198.86	1.408	-145.84
1.412	-207.29	1.412	-166.85	1.412	-146.3	1.412	-211.75	1.412	-142.62
1.416	-202.78	1.416	-167.5	1.416	-144.37	1.416	-222.7	1.416	-139.4
1.42	-197.63	1.42	-167.5	1.42	-141.79	1.42	-229.79	1.42	-135.53
1.424	-191.18	1.424	-168.79	1.424	-143.08	1.424	-230.43	1.424	-130.38
1.428	-187.32	1.428	-166.21	1.428	-143.73	1.428	-231.72	1.428	-124.58
1.432	-185.38	1.432	-161.7	1.432	-145.66	1.432	-227.21	1.432	-122.65
1.436	-182.81	1.436	-158.48	1.436	-147.59	1.436	-220.77	1.436	-123.93
1.44	-180.87	1.44	-157.83	1.44	-149.53	1.44	-214.32	1.44	-123.29
1.444	-180.23	1.444	-155.26	1.444	-152.75	1.444	-206.59	1.444	-129.73
1.448	-177.65	1.448	-155.9	1.448	-155.97	1.448	-200.15	1.448	-131.67
1.452	-175.08	1.452	-155.9	1.452	-157.26	1.452	-195	1.452	-137.46
1.456	-175.08	1.456	-157.19	1.456	-159.83	1.456	-191.78	1.456	-141.33
1.46	-172.5	1.46	-160.41	1.46	-158.54	1.46	-188.55	1.46	-145.19
1.464	-172.5	1.464	-163.63	1.464	-159.83	1.464	-185.98	1.464	-147.77
1.468	-169.92	1.468	-164.92	1.468	-157.9	1.468	-181.47	1.468	-147.13
1.472	-169.28	1.472	-166.21	1.472	-155.32	1.472	-180.18	1.472	-145.84
1.476	-170.57	1.476	-164.92	1.476	-156.61	1.476	-177.6	1.476	-145.19
1.48	-167.99	1.48	-162.34	1.48	-152.1	1.48	-172.45	1.48	-143.26
1.484	-168.63	1.484	-160.41	1.484	-152.75	1.484	-169.23	1.484	-142.62
1.488	-165.41	1.488	-158.48	1.488	-149.53	1.488	-165.36	1.488	-141.33
1.492	-164.12	1.492	-154.61	1.492	-148.24	1.492	-160.85	1.492	-142.62
1.496	-161.55	1.496	-151.39	1.496	-147.59	1.496	-155.7	1.496	-145.19
1.5	-156.39	1.5	-150.75	1.5	-147.59	1.5	-153.12	1.5	-145.84
1.504	-151.24	1.504	-149.46	1.504	-148.88	1.504	-150.54	1.504	-146.48
1.508	-146.09	1.508	-150.1	1.508	-149.53	1.508	-153.12	1.508	-149.06
1.512	-141.58	1.512	-150.1	1.512	-148.24	1.512	-151.19	1.512	-150.35
1.516	-140.29	1.516	-150.75	1.516	-144.37	1.516	-151.83	1.516	-148.42
1.52	-140.29	1.52	-152.68	1.52	-142.44	1.52	-153.77	1.52	-147.77
1.524	-140.93	1.524	-155.9	1.524	-141.15	1.524	-156.34	1.524	-140.68
1.528	-142.86	1.528	-155.26	1.528	-142.44	1.528	-157.63	1.528	-136.82
1.532	-147.37	1.532	-155.26	1.532	-142.44	1.532	-161.5	1.532	-131.02
1.536	-150.6	1.536	-156.54	1.536	-148.24	1.536	-160.21	1.536	-125.87
1.54	-154.46	1.54	-154.61	1.54	-154.03	1.54	-159.56	1.54	-123.29
1.544	-155.11	1.544	-155.26	1.544	-158.54	1.544	-160.21	1.544	-120.71
1.548	-155.11	1.548	-154.61	1.548	-163.05	1.548	-160.21	1.548	-125.22
1.552	-151.88	1.552	-157.19	1.552	-166.28	1.552	-164.07	1.552	-127.16
1.556	-147.37	1.556	-155.9	1.556	-164.99	1.556	-164.72	1.556	-131.02
1.56	-144.8	1.56	-154.61	1.56	-164.34	1.56	-163.43	1.56	-134.89
1.564	-138.35	1.564	-153.97	1.564	-161.12	1.564	-166.65	1.564	-140.04
1.568	-137.07	1.568	-152.03	1.568	-159.19	1.568	-166.65	1.568	-145.84
1.572	-135.78	1.572	-152.03	1.572	-155.32	1.572	-166.01	1.572	-153.57
1.576	-138.35	1.576	-154.61	1.576	-153.39	1.576	-166.01	1.576	-156.79
1.58	-142.86	1.58	-159.77	1.58	-153.39	1.58	-166.65	1.58	-159.37
1.584	-149.31	1.584	-167.5	1.584	-154.03	1.584	-166.01	1.584	-158.72
1.588	-160.26	1.588	-177.16	1.588	-155.97	1.588	-167.94	1.588	-156.79
1.592	-173.14	1.592	-191.33	1.592	-156.61	1.592	-168.58	1.592	-152.93
1.596	-184.74	1.596	-205.51	1.596	-156.61	1.596	-166.01	1.596	-150.99
1.6	-201.49	1.6	-216.46	1.6	-154.03	1.6	-163.43	1.6	-145.84
1.604	-212.44	1.604	-227.41	1.604	-153.39	1.604	-161.5	1.604	-143.26
1.608	-222.11	1.608	-235.79	1.608	-155.32	1.608	-157.63	1.608	-141.33
1.612	-231.13	1.612	-240.94	1.612	-155.32	1.612	-155.05	1.612	-139.4
1.616	-235.64	1.616	-239.65	1.616	-154.03	1.616	-153.12	1.616	-143.26
1.62	-237.57	1.62	-237.72	1.62	-154.68	1.62	-153.77	1.62	-145.84
1.624	-238.86	1.624	-231.28	1.624	-154.03	1.624	-153.77	1.624	-148.42
1.628	-235.64	1.628	-222.9	1.628	-154.68	1.628	-154.41	1.628	-154.86
1.632	-229.19	1.632	-215.17	1.632	-155.97	1.632	-155.7	1.632	-155.5
1.636	-223.4	1.636	-205.51	1.636	-155.32	1.636	-155.05	1.636	-158.72
1.64	-218.24	1.64	-194.55	1.64	-156.61	1.64	-156.99	1.64	-159.37
1.644	-213.09	1.644	-186.82	1.644	-157.26	1.644	-157.63	1.644	-161.94
1.648	-204.71	1.648	-180.38	1.648	-155.97	1.648	-156.34	1.648	-161.94
1.652	-198.27	1.652	-177.16	1.652	-154.03	1.652	-153.77	1.652	-161.94
1.656	-194.4	1.656	-175.23	1.656	-154.68	1.656	-151.83	1.656	-161.94
1.66	-188.61	1.66	-175.23	1.66	-155.32	1.66	-151.83	1.66	-160.01
1.664	-186.67	1.664	-175.23	1.664	-157.26	1.664	-149.9	1.664	-158.08
1.668	-186.03	1.668	-175.23	1.668	-159.19	1.668	-147.97	1.668	-157.44
1.672	-183.45	1.672	-174.58	1.672	-159.83	1.672	-144.75	1.672	-156.79
1.676	-183.45	1.676	-173.94	1.676	-163.7	1.676	-143.46	1.676	-154.21
1.68	-181.52	1.68	-172.01	1.68	-163.05	1.68	-141.52	1.68	-153.57
1.684	-180.87	1.684	-172.65	1.684	-163.05	1.684	-142.17	1.684	-154.86
1.688	-179.59	1.688	-169.43	1.688	-159.19	1.688	-142.17	1.688	-151.64
1.692	-178.3	1.692	-170.07	1.692	-154.68	1.692	-144.1	1.692	-153.57
1.696	-178.3	1.696	-170.07	1.696	-149.53	1.696	-149.9	1.696	-152.93
1.7	-177.01	1.7	-171.36	1.7	-141.15	1.7	-152.48	1.7	-155.5
1.704	-177.65	1.704	-171.36	1.704	-133.42	1.704	-155.7	1.704	-157.44
1.708	-175.08	1.708	-172.65	1.708	-131.49	1.708	-158.27	1.708	-158.72
1.712	-171.21	1.712	-167.5	1.712	-128.91	1.712	-160.21	1.712	-158.08
1.716	-167.99	1.716	-166.85	1.716	-130.2	1.716	-160.85	1.716	-157.44
1.72	-163.48	1.72	-163.63	1.72	-132.13	1.72	-161.5	1.72	-157.44
1.724	-160.9	1.724	-158.48	1.724	-136.64	1.724	-162.14	1.724	-156.15
1.728	-160.26	1.728	-157.19	1.728	-140.51	1.728	-162.14	1.728	-152.93
1.732	-160.26	1.732	-154.61	1.732	-143.73	1.732	-162.78	1.732	-151.64
1.736	-160.26	1.736	-155.26	1.736	-149.53	1.736	-162.14	1.736	-150.99
1.74	-160.9	1.74	-157.19	1.74	-148.24	1.74	-166.01	1.74	-151.64
1.744	-163.48	1.744	-153.97	1.744	-148.88	1.744	-165.36	1.744	-151.64
1.748	-166.06	1.748	-153.97	1.748	-148.88	1.748	-166.65	1.748	-154.21
1.752	-167.99	1.752	-152.03	1.752	-148.24	1.752	-165.36	1.752	-155.5
1.756	-167.35	1.756	-150.1	1.756	-143.73	1.756	-162.78	1.756	-158.72
1.76	-166.7	1.76	-148.17	1.76	-140.51	1.76	-160.21	1.76	-162.59
1.764	-167.35	1.764	-146.24	1.764	-139.22	1.764	-158.92	1.764	-165.17
1.768	-166.06	1.768	-145.59	1.768	-137.28	1.768	-156.34	1.768	-165.17
1.772	-166.7	1.772	-146.88	1.772	-138.57	1.772	-155.7	1.772	-166.45
1.776	-164.77	1.776	-148.17	1.776	-141.79	1.776	-154.41	1.776	-164.52
1.78	-165.41	1.78	-149.46	1.78	-146.95	1.78	-150.54	1.78	-165.17
1.784	-166.7	1.784	-152.68	1.784	-151.46	1.784	-150.54	1.784	-163.23
1.788	-166.7	1.788	-155.26	1.788	-155.97	1.788	-146.03	1.788	-163.88
1.792	-166.06	1.792	-155.9	1.792	-161.77	1.792	-142.17	1.792	-161.94
1.796	-166.06	1.796	-157.19	1.796	-163.05	1.796	-140.24	1.796	-160.01
1.8	-164.12	1.8	-157.19	1.8	-164.34	1.8	-137.66	1.8	-161.3
1.804	-164.77	1.804	-156.54	1.804	-162.41	1.804	-138.95	1.804	-161.3
1.808	-160.26	1.808	-157.19	1.808	-157.9	1.808	-138.95	1.808	-158.72
1.812	-160.26	1.812	-157.83	1.812	-158.54	1.812	-141.52	1.812	-160.01
1.816	-158.33	1.816	-159.12	1.816	-156.61	1.816	-145.39	1.816	-157.44
1.82	-160.9	1.82	-159.77	1.82	-157.9	1.82	-146.03	1.82	-155.5
1.824	-165.41	1.824	-159.12	1.824	-159.19	1.824	-146.68	1.824	-153.57
1.828	-171.86	1.828	-159.12	1.828	-161.77	1.828	-149.9	1.828	-150.35
1.832	-185.38	1.832	-161.05	1.832	-161.12	1.832	-149.9	1.832	-150.35
1.836	-197.63	1.836	-162.99	1.836	-160.48	1.836	-148.61	1.836	-149.7
1.84	-209.22	1.84	-164.92	1.84	-162.41	1.84	-148.61	1.84	-149.7
1.844	-221.46	1.844	-173.94	1.844	-163.05	1.844	-150.54	1.844	-149.7
1.848	-228.55	1.848	-181.03	1.848	-161.12	1.848	-151.83	1.848	-151.64
1.852	-236.28	1.852	-191.33	1.852	-161.12	1.852	-154.41	1.852	-154.21
1.856	-238.86	1.856	-204.22	1.856	-158.54	1.856	-156.99	1.856	-156.15
1.86	-237.57	1.86	-216.46	1.86	-155.97	1.86	-158.27	1.86	-158.08
1.864	-231.77	1.864	-228.7	1.864	-153.39	1.864	-158.92	1.864	-158.72
1.868	-225.97	1.868	-239.65	1.868	-152.75	1.868	-159.56	1.868	-158.72
1.872	-218.24	1.872	-245.45	1.872	-149.53	1.872	-160.21	1.872	-154.86
1.876	-210.51	1.876	-249.32	1.876	-148.24	1.876	-157.63	1.876	-152.28
1.88	-204.07	1.88	-246.74	1.88	-145.02	1.88	-156.99	1.88	-147.13
1.884	-195.05	1.884	-242.23	1.884	-141.79	1.884	-155.05	1.884	-141.97
1.888	-193.12	1.888	-237.72	1.888	-139.86	1.888	-151.83	1.888	-141.97
1.892	-191.18	1.892	-231.28	1.892	-138.57	1.892	-150.54	1.892	-140.68
1.896	-190.54	1.896	-222.26	1.896	-136	1.896	-149.26	1.896	-141.33
1.9	-192.47	1.9	-215.17	1.9	-137.93	1.9	-146.68	1.9	-140.68
1.904	-194.4	1.904	-204.22	1.904	-135.35	1.904	-146.03	1.904	-142.62
1.908	-195.69	1.908	-199.06	1.908	-137.28	1.908	-147.32	1.908	-146.48
1.912	-198.27	1.912	-191.33	1.912	-136.64	1.912	-146.68	1.912	-147.13
1.916	-198.27	1.916	-186.18	1.916	-141.79	1.916	-147.97	1.916	-148.42
1.92	-195.69	1.92	-185.54	1.92	-143.08	1.92	-152.48	1.92	-148.42
1.924	-195.05	1.924	-182.96	1.924	-144.37	1.924	-153.12	1.924	-149.06
1.928	-193.12	1.928	-177.8	1.928	-150.17	1.928	-157.63	1.928	-148.42
1.932	-187.96	1.932	-174.58	1.932	-152.1	1.932	-159.56	1.932	-148.42
1.936	-184.74	1.936	-170.72	1.936	-157.26	1.936	-158.92	1.936	-147.77
1.94	-180.87	1.94	-169.43	1.94	-160.48	1.94	-162.78	1.94	-146.48
1.944	-178.94	1.944	-166.21	1.944	-164.99	1.944	-164.07	1.944	-147.77
1.948	-177.01	1.948	-164.28	1.948	-172.07	1.948	-169.23	1.948	-148.42
1.952	-172.5	1.952	-165.56	1.952	-174.01	1.952	-173.74	1.952	-146.48
1.956	-169.92	1.956	-166.21	1.956	-175.94	1.956	-180.82	1.956	-146.48
1.96	-165.41	1.96	-166.21	1.96	-177.87	1.96	-189.84	1.96	-147.77
1.964	-164.12	1.964	-168.14	1.964	-178.52	1.964	-198.86	1.964	-150.99
1.968	-160.26	1.968	-170.07	1.968	-176.58	1.968	-208.53	1.968	-150.99
1.972	-155.75	1.972	-173.29	1.972	-174.65	1.972	-218.83	1.972	-153.57
1.976	-155.11	1.976	-173.94	1.976	-169.5	1.976	-227.85	1.976	-158.08
1.98	-155.75	1.98	-175.23	1.98	-166.28	1.98	-236.87	1.98	-158.72
1.984	-157.68	1.984	-172.01	1.984	-163.05	1.984	-242.67	1.984	-160.66
1.988	-160.26	1.988	-172.01	1.988	-161.77	1.988	-243.96	1.988	-162.59
1.992	-161.55	1.992	-170.07	1.992	-161.12	1.992	-241.38	1.992	-161.94
1.996	-163.48	1.996	-169.43	1.996	-161.12	1.996	-238.81	1.996	-161.94
2	-164.77	2	-168.14	2	-160.48	2	-231.07	2	-161.3
2.004	-166.7	2.004	-166.21	2.004	-159.83	2.004	-225.28	2.004	-157.44
2.008	-166.7	2.008	-166.85	2.008	-157.9	2.008	-218.19	2.008	-154.86
2.012	-166.06	2.012	-166.85	2.012	-155.97	2.012	-213.68	2.012	-155.5
2.016	-165.41	2.016	-168.14	2.016	-154.68	2.016	-212.39	2.016	-159.37
2.02	-165.41	2.02	-168.14	2.02	-153.39	2.02	-209.81	2.02	-165.17
2.024	-163.48	2.024	-166.85	2.024	-154.03	2.024	-208.53	2.024	-173.54
2.028	-162.19	2.028	-165.56	2.028	-152.75	2.028	-207.88	2.028	-185.78
2.032	-164.12	2.032	-162.99	2.032	-156.61	2.032	-206.59	2.032	-198.67
2.036	-162.19	2.036	-162.99	2.036	-156.61	2.036	-205.95	2.036	-214.13
2.04	-161.55	2.04	-162.34	2.04	-156.61	2.04	-204.02	2.04	-230.23
2.044	-158.33	2.044	-161.7	2.044	-156.61	2.044	-201.44	2.044	-242.48
2.048	-156.39	2.048	-163.63	2.048	-157.9	2.048	-196.29	2.048	-250.85
2.052	-153.82	2.052	-165.56	2.052	-161.77	2.052	-190.49	2.052	-261.16
2.056	-151.24	2.056	-168.79	2.056	-162.41	2.056	-185.98	2.056	-261.8
2.06	-150.6	2.06	-168.14	2.06	-161.77	2.06	-178.89	2.06	-261.16
2.064	-157.04	2.064	-168.14	2.064	-161.12	2.064	-174.38	2.064	-256.65
2.068	-164.12	2.068	-167.5	2.068	-159.19	2.068	-169.87	2.068	-250.85
2.072	-175.08	2.072	-166.85	2.072	-158.54	2.072	-166.01	2.072	-243.12
2.076	-189.89	2.076	-164.28	2.076	-157.26	2.076	-164.72	2.076	-234.74
2.08	-204.07	2.08	-162.99	2.08	-155.97	2.08	-166.01	2.08	-228.95
2.084	-219.53	2.084	-162.34	2.084	-156.61	2.084	-169.87	2.084	-220.57
2.088	-231.13	2.088	-161.7	2.088	-157.26	2.088	-173.09	2.088	-213.48
2.092	-240.15	2.092	-160.41	2.092	-157.26	2.092	-176.31	2.092	-207.04
2.096	-243.37	2.096	-161.7	2.096	-155.97	2.096	-179.53	2.096	-199.96
2.1	-243.37	2.1	-160.41	2.1	-157.26	2.1	-179.53	2.1	-193.51
2.104	-239.5	2.104	-161.7	2.104	-159.19	2.104	-179.53	2.104	-187.71
2.108	-233.06	2.108	-158.48	2.108	-161.12	2.108	-178.89	2.108	-184.49
2.112	-230.48	2.112	-157.19	2.112	-163.05	2.112	-177.6	2.112	-178.7
2.116	-222.75	2.116	-154.61	2.116	-164.34	2.116	-175.67	2.116	-175.47
2.12	-217.6	2.12	-155.26	2.12	-168.85	2.12	-173.09	2.12	-174.83
2.124	-213.09	2.124	-155.9	2.124	-171.43	2.124	-170.52	2.124	-174.83
2.128	-209.22	2.128	-156.54	2.128	-176.58	2.128	-164.07	2.128	-176.76
2.132	-205.36	2.132	-157.83	2.132	-182.38	2.132	-163.43	2.132	-176.76
2.136	-200.2	2.136	-160.41	2.136	-190.76	2.136	-162.14	2.136	-176.12
2.14	-197.63	2.14	-163.63	2.14	-199.78	2.14	-160.21	2.14	-174.19
2.144	-191.18	2.144	-166.85	2.144	-208.15	2.144	-158.92	2.144	-172.25
2.148	-187.32	2.148	-171.36	2.148	-219.1	2.148	-162.78	2.148	-170.32
2.152	-182.16	2.152	-176.52	2.152	-228.12	2.152	-164.72	2.152	-167.74
2.156	-174.43	2.156	-185.54	2.156	-239.72	2.156	-166.65	2.156	-167.74
2.16	-167.99	2.16	-195.2	2.16	-250.67	2.16	-169.87	2.16	-168.39
2.164	-162.19	2.164	-204.22	2.164	-259.05	2.164	-170.52	2.164	-167.74
2.168	-161.55	2.168	-216.46	2.168	-266.78	2.168	-170.52	2.168	-170.32
2.172	-160.9	2.172	-227.41	2.172	-270.64	2.172	-170.52	2.172	-169.68
2.176	-164.12	2.176	-235.14	2.176	-271.93	2.176	-165.36	2.176	-170.96
2.18	-166.06	2.18	-243.52	2.18	-269.35	2.18	-162.14	2.18	-171.61
2.184	-167.99	2.184	-248.03	2.184	-262.91	2.184	-161.5	2.184	-170.32
2.188	-171.86	2.188	-248.67	2.188	-255.83	2.188	-157.63	2.188	-169.68
2.192	-171.21	2.192	-246.74	2.192	-246.81	2.192	-156.99	2.192	-169.68
2.196	-171.86	2.196	-241.58	2.196	-236.5	2.196	-156.34	2.196	-169.68
2.2	-172.5	2.2	-234.5	2.2	-229.41	2.2	-157.63	2.2	-170.96
2.204	-168.63	2.204	-228.06	2.204	-222.97	2.204	-156.99	2.204	-173.54
2.208	-167.35	2.208	-222.26	2.208	-218.46	2.208	-158.92	2.208	-173.54
2.212	-164.12	2.212	-216.46	2.212	-217.17	2.212	-162.14	2.212	-172.25
2.216	-164.77	2.216	-209.37	2.216	-213.95	2.216	-163.43	2.216	-170.96
2.22	-164.77	2.22	-206.15	2.22	-213.31	2.22	-166.01	2.22	-168.39
2.224	-162.19	2.224	-203.57	2.224	-210.73	2.224	-169.23	2.224	-167.74
2.228	-161.55	2.228	-202.29	2.228	-207.51	2.228	-170.52	2.228	-166.45
2.232	-162.19	2.232	-202.29	2.232	-203	2.232	-169.23	2.232	-167.1
2.236	-164.12	2.236	-201	2.236	-197.84	2.236	-166.65	2.236	-171.61
2.24	-163.48	2.24	-201.64	2.24	-192.05	2.24	-166.01	2.24	-177.41
2.244	-164.12	2.244	-201.64	2.244	-186.25	2.244	-166.01	2.244	-187.07
2.248	-164.77	2.248	-204.86	2.248	-181.09	2.248	-168.58	2.248	-199.96
2.252	-162.19	2.252	-207.44	2.252	-174.65	2.252	-171.16	2.252	-216.06
2.256	-160.9	2.256	-209.37	2.256	-174.01	2.256	-173.74	2.256	-231.52
2.26	-156.39	2.26	-210.66	2.26	-170.79	2.26	-181.47	2.26	-245.05
2.264	-153.82	2.264	-209.37	2.264	-172.07	2.264	-189.2	2.264	-255.36
2.268	-151.88	2.268	-208.73	2.268	-174.01	2.268	-198.86	2.268	-259.87
2.272	-152.53	2.272	-203.57	2.272	-176.58	2.272	-211.75	2.272	-262.45
2.276	-153.82	2.276	-197.13	2.276	-176.58	2.276	-222.7	2.276	-260.51
2.28	-153.82	2.28	-192.62	2.28	-179.8	2.28	-234.3	2.28	-256
2.284	-156.39	2.284	-188.76	2.284	-184.31	2.284	-242.67	2.284	-246.99
2.288	-156.39	2.288	-188.11	2.288	-185.6	2.288	-247.82	2.288	-238.61
2.292	-158.33	2.292	-184.89	2.292	-185.6	2.292	-250.4	2.292	-228.3
2.296	-157.68	2.296	-184.25	2.296	-184.31	2.296	-251.05	2.296	-217.99
2.3	-155.75	2.3	-182.31	2.3	-179.8	2.3	-247.82	2.3	-209.62
2.304	-154.46	2.304	-181.67	2.304	-176.58	2.304	-245.25	2.304	-205.75
2.308	-153.17	2.308	-181.03	2.308	-172.07	2.308	-240.09	2.308	-199.31
2.312	-152.53	2.312	-179.09	2.312	-168.21	2.312	-235.58	2.312	-199.96
2.316	-153.17	2.316	-176.52	2.316	-164.34	2.316	-227.85	2.316	-198.02
2.32	-158.97	2.32	-172.65	2.32	-161.77	2.32	-221.41	2.32	-199.96
2.324	-167.99	2.324	-166.85	2.324	-158.54	2.324	-216.9	2.324	-201.24
2.328	-180.87	2.328	-165.56	2.328	-155.97	2.328	-211.1	2.328	-200.6
2.332	-196.98	2.332	-161.7	2.332	-157.26	2.332	-204.66	2.332	-201.89
2.336	-212.44	2.336	-162.34	2.336	-154.03	2.336	-201.44	2.336	-201.24
2.34	-228.55	2.34	-164.92	2.34	-154.03	2.34	-196.93	2.34	-197.38
2.344	-243.37	2.344	-164.92	2.344	-153.39	2.344	-196.29	2.344	-192.87
2.348	-254.32	2.348	-166.85	2.348	-155.97	2.348	-193.71	2.348	-187.71
2.352	-262.69	2.352	-166.21	2.352	-160.48	2.352	-189.84	2.352	-184.49
2.356	-264.63	2.356	-166.85	2.356	-162.41	2.356	-188.55	2.356	-179.98
2.36	-268.49	2.36	-166.21	2.36	-166.92	2.36	-187.27	2.36	-178.05
2.364	-265.27	2.364	-164.28	2.364	-170.79	2.364	-183.4	2.364	-176.12
2.368	-260.76	2.368	-162.99	2.368	-172.72	2.368	-181.47	2.368	-176.12
2.372	-255.61	2.372	-161.7	2.372	-179.16	2.372	-180.82	2.372	-174.19
2.376	-250.45	2.376	-160.41	2.376	-183.03	2.376	-181.47	2.376	-172.9
2.38	-244.01	2.38	-159.77	2.38	-188.18	2.38	-181.47	2.38	-173.54
2.384	-237.57	2.384	-162.34	2.384	-193.98	2.384	-182.76	2.384	-172.25
2.388	-227.9	2.388	-160.41	2.388	-204.29	2.388	-182.11	2.388	-172.25
2.392	-218.24	2.392	-161.05	2.392	-213.95	2.392	-182.76	2.392	-170.96
2.396	-207.93	2.396	-162.34	2.396	-221.68	2.396	-182.76	2.396	-169.03
2.4	-202.14	2.4	-159.77	2.4	-231.34	2.4	-182.11	2.4	-170.32
2.404	-196.34	2.404	-157.83	2.404	-237.79	2.404	-181.47	2.404	-169.03
2.408	-192.47	2.408	-155.9	2.408	-241.65	2.408	-178.89	2.408	-167.74
2.412	-192.47	2.412	-154.61	2.412	-243.58	2.412	-178.25	2.412	-167.1
2.416	-191.18	2.416	-154.61	2.416	-241.01	2.416	-176.31	2.416	-165.17
2.42	-187.32	2.42	-153.97	2.42	-237.14	2.42	-174.38	2.42	-162.59
2.424	-186.03	2.424	-155.26	2.424	-234.57	2.424	-176.31	2.424	-160.66
2.428	-184.74	2.428	-153.97	2.428	-230.7	2.428	-173.74	2.428	-159.37
2.432	-182.81	2.432	-154.61	2.432	-226.19	2.432	-175.67	2.432	-157.44
2.436	-182.81	2.436	-155.9	2.436	-221.04	2.436	-175.03	2.436	-157.44
2.44	-181.52	2.44	-159.77	2.44	-219.1	2.44	-175.03	2.44	-158.72
2.444	-180.23	2.444	-164.92	2.444	-214.59	2.444	-171.8	2.444	-160.66
2.448	-180.23	2.448	-172.65	2.448	-210.08	2.448	-171.16	2.448	-163.88
2.452	-180.23	2.452	-182.31	2.452	-205.57	2.452	-171.8	2.452	-164.52
2.456	-180.87	2.456	-195.2	2.456	-201.06	2.456	-168.58	2.456	-166.45
2.46	-180.87	2.46	-209.37	2.46	-193.98	2.46	-169.87	2.46	-166.45
2.464	-181.52	2.464	-226.77	2.464	-188.18	2.464	-167.94	2.464	-166.45
2.468	-181.52	2.468	-239.65	2.468	-183.67	2.468	-166.01	2.468	-167.1
2.472	-182.81	2.472	-251.89	2.472	-177.23	2.472	-165.36	2.472	-164.52
2.476	-184.74	2.476	-257.05	2.476	-175.29	2.476	-165.36	2.476	-164.52
2.48	-185.38	2.48	-260.27	2.48	-171.43	2.48	-164.72	2.48	-161.94
2.484	-186.67	2.484	-259.62	2.484	-166.92	2.484	-165.36	2.484	-161.3
2.488	-191.18	2.488	-254.47	2.488	-166.28	2.488	-166.01	2.488	-161.94
2.492	-190.54	2.492	-249.32	2.492	-165.63	2.492	-167.94	2.492	-162.59
2.496	-191.18	2.496	-240.94	2.496	-169.5	2.496	-168.58	2.496	-166.45
2.5	-190.54	2.5	-234.5	2.5	-170.79	2.5	-169.87	2.5	-168.39
2.504	-191.18	2.504	-227.41	2.504	-175.94	2.504	-175.03	2.504	-170.96
2.508	-194.4	2.508	-218.39	2.508	-177.87	2.508	-178.25	2.508	-171.61
2.512	-198.27	2.512	-213.88	2.512	-178.52	2.512	-185.98	2.512	-172.25
2.516	-200.85	2.516	-208.08	2.516	-179.8	2.516	-192.42	2.516	-170.32
2.52	-206	2.52	-204.22	2.52	-179.16	2.52	-200.79	2.52	-168.39
2.524	-213.09	2.524	-201	2.524	-175.29	2.524	-209.81	2.524	-169.03
2.528	-222.75	2.528	-198.42	2.528	-173.36	2.528	-221.41	2.528	-166.45
2.532	-232.41	2.532	-195.84	2.532	-167.56	2.532	-232.36	2.532	-163.23
2.536	-243.37	2.536	-191.98	2.536	-164.34	2.536	-239.45	2.536	-162.59
2.54	-253.03	2.54	-190.05	2.54	-160.48	2.54	-246.54	2.54	-164.52
2.544	-261.41	2.544	-188.76	2.544	-158.54	2.544	-249.76	2.544	-166.45
2.548	-263.34	2.548	-186.82	2.548	-156.61	2.548	-252.33	2.548	-167.74
2.552	-263.98	2.552	-182.96	2.552	-156.61	2.552	-251.69	2.552	-170.32
2.556	-263.34	2.556	-180.38	2.556	-158.54	2.556	-248.47	2.556	-171.61
2.56	-259.47	2.56	-177.16	2.56	-161.77	2.56	-245.89	2.56	-170.96
2.564	-256.9	2.564	-175.87	2.564	-163.7	2.564	-241.38	2.564	-170.32
2.568	-251.1	2.568	-176.52	2.568	-165.63	2.568	-240.09	2.568	-170.32
2.572	-247.88	2.572	-174.58	2.572	-167.56	2.572	-234.3	2.572	-169.03
2.576	-243.37	2.576	-175.87	2.576	-168.21	2.576	-231.07	2.576	-170.96
2.58	-238.21	2.58	-176.52	2.58	-168.21	2.58	-225.28	2.58	-169.68
2.584	-234.99	2.584	-175.87	2.584	-164.34	2.584	-220.12	2.584	-169.68
2.588	-229.84	2.588	-177.16	2.588	-161.12	2.588	-215.61	2.588	-169.03
2.592	-225.33	2.592	-177.16	2.592	-158.54	2.592	-213.04	2.592	-168.39
2.596	-222.11	2.596	-176.52	2.596	-155.97	2.596	-206.59	2.596	-168.39
2.6	-216.31	2.6	-176.52	2.6	-155.97	2.6	-203.37	2.6	-163.88
2.604	-209.87	2.604	-175.23	2.604	-153.39	2.604	-199.51	2.604	-163.88
2.608	-208.58	2.608	-175.23	2.608	-155.32	2.608	-198.86	2.608	-160.66
2.612	-204.71	2.612	-173.29	2.612	-159.83	2.612	-198.22	2.612	-158.72
2.616	-202.78	2.616	-175.23	2.616	-166.28	2.616	-198.86	2.616	-156.15
2.62	-200.2	2.62	-176.52	2.62	-177.23	2.62	-198.86	2.62	-158.72
2.624	-198.27	2.624	-177.16	2.624	-190.76	2.624	-198.86	2.624	-158.72
2.628	-193.76	2.628	-181.03	2.628	-203.64	2.628	-198.22	2.628	-160.01
2.632	-189.89	2.632	-183.6	2.632	-218.46	2.632	-198.22	2.632	-161.3
2.636	-187.96	2.636	-185.54	2.636	-231.34	2.636	-198.86	2.636	-164.52
2.64	-186.03	2.64	-186.18	2.64	-242.3	2.64	-197.57	2.64	-164.52
2.644	-184.1	2.644	-186.82	2.644	-248.09	2.644	-200.15	2.644	-166.45
2.648	-183.45	2.648	-187.47	2.648	-251.32	2.648	-201.44	2.648	-167.74
2.652	-182.16	2.652	-186.18	2.652	-251.32	2.652	-200.79	2.652	-170.96
2.656	-180.87	2.656	-184.25	2.656	-246.81	2.656	-200.79	2.656	-169.03
2.66	-182.81	2.66	-180.38	2.66	-239.72	2.66	-199.51	2.66	-170.32
2.664	-184.1	2.664	-178.45	2.664	-231.99	2.664	-199.51	2.664	-169.03
2.668	-186.03	2.668	-178.45	2.668	-224.9	2.668	-195.64	2.668	-166.45
2.672	-189.25	2.672	-175.23	2.672	-219.75	2.672	-193.71	2.672	-163.23
2.676	-189.25	2.676	-173.94	2.676	-215.24	2.676	-191.13	2.676	-161.3
2.68	-189.25	2.68	-175.87	2.68	-213.31	2.68	-186.62	2.68	-161.3
2.684	-187.32	2.684	-180.38	2.684	-213.31	2.684	-183.4	2.684	-160.01
2.688	-187.32	2.688	-180.38	2.688	-210.73	2.688	-180.18	2.688	-160.66
2.692	-185.38	2.692	-182.31	2.692	-208.15	2.692	-177.6	2.692	-161.3
2.696	-182.81	2.696	-183.6	2.696	-203.64	2.696	-174.38	2.696	-169.03
2.7	-180.87	2.7	-184.25	2.7	-200.42	2.7	-175.03	2.7	-178.05
2.704	-178.94	2.704	-185.54	2.704	-194.62	2.704	-175.03	2.704	-188.36
2.708	-180.23	2.708	-184.89	2.708	-191.4	2.708	-173.74	2.708	-202.53
2.712	-181.52	2.712	-187.47	2.712	-187.54	2.712	-175.67	2.712	-216.71
2.716	-182.81	2.716	-187.47	2.716	-185.6	2.716	-175.67	2.716	-228.3
2.72	-185.38	2.72	-190.05	2.72	-184.31	2.72	-174.38	2.72	-239.25
2.724	-189.89	2.724	-195.2	2.724	-183.67	2.724	-176.96	2.724	-246.34
2.728	-193.12	2.728	-199.06	2.728	-186.25	2.728	-175.03	2.728	-250.85
2.732	-193.12	2.732	-205.51	2.732	-188.18	2.732	-175.03	2.732	-250.21
2.736	-194.4	2.736	-212.59	2.736	-192.05	2.736	-172.45	2.736	-251.49
2.74	-195.05	2.74	-220.32	2.74	-193.98	2.74	-171.8	2.74	-248.92
2.744	-193.76	2.744	-227.41	2.744	-193.98	2.744	-172.45	2.744	-245.7
2.748	-193.12	2.748	-235.14	2.748	-195.27	2.748	-170.52	2.748	-239.25
2.752	-188.61	2.752	-245.45	2.752	-193.98	2.752	-167.94	2.752	-236.68
2.756	-186.03	2.756	-253.18	2.756	-193.33	2.756	-164.07	2.756	-232.81
2.76	-182.81	2.76	-264.13	2.76	-190.76	2.76	-162.78	2.76	-229.59
2.764	-178.94	2.764	-271.22	2.764	-184.96	2.764	-160.85	2.764	-223.79
2.768	-175.72	2.768	-273.8	2.768	-183.67	2.768	-158.27	2.768	-217.99
2.772	-172.5	2.772	-275.09	2.772	-179.16	2.772	-153.77	2.772	-210.91
2.776	-172.5	2.776	-272.51	2.776	-180.45	2.776	-153.12	2.776	-205.75
2.78	-171.86	2.78	-268.64	2.78	-181.74	2.78	-151.83	2.78	-198.67
2.784	-170.57	2.784	-261.56	2.784	-183.03	2.784	-148.61	2.784	-192.22
2.788	-172.5	2.788	-253.18	2.788	-184.96	2.788	-147.32	2.788	-185.14
2.792	-171.86	2.792	-245.45	2.792	-188.82	2.792	-146.68	2.792	-179.34
2.796	-173.79	2.796	-237.72	2.796	-189.47	2.796	-146.68	2.796	-174.83
2.8	-175.72	2.8	-228.7	2.8	-188.82	2.8	-147.97	2.8	-172.25
2.804	-177.01	2.804	-220.32	2.804	-188.82	2.804	-147.97	2.804	-172.25
2.808	-177.01	2.808	-213.24	2.808	-187.54	2.808	-149.9	2.808	-173.54
2.812	-178.94	2.812	-208.08	2.812	-186.25	2.812	-151.19	2.812	-173.54
2.816	-178.94	2.816	-197.13	2.816	-184.31	2.816	-155.05	2.816	-176.12
2.82	-178.94	2.82	-191.33	2.82	-182.38	2.82	-161.5	2.82	-176.76
2.824	-181.52	2.824	-186.82	2.824	-181.09	2.824	-165.36	2.824	-178.7
2.828	-184.1	2.828	-186.18	2.828	-178.52	2.828	-170.52	2.828	-180.63
2.832	-186.67	2.832	-184.89	2.832	-175.94	2.832	-173.09	2.832	-182.56
2.836	-189.25	2.836	-186.82	2.836	-176.58	2.836	-171.8	2.836	-187.07
2.84	-190.54	2.84	-186.82	2.84	-174.01	2.84	-169.23	2.84	-187.71
2.844	-191.18	2.844	-190.05	2.844	-175.29	2.844	-166.01	2.844	-190.94
2.848	-189.89	2.848	-187.47	2.848	-174.01	2.848	-164.72	2.848	-190.29
2.852	-192.47	2.852	-186.82	2.852	-174.65	2.852	-161.5	2.852	-192.87
2.856	-191.18	2.856	-183.6	2.856	-175.29	2.856	-163.43	2.856	-189.65
2.86	-189.89	2.86	-180.38	2.86	-176.58	2.86	-163.43	2.86	-185.78
2.864	-187.96	2.864	-180.38	2.864	-179.16	2.864	-164.07	2.864	-181.27
2.868	-186.67	2.868	-179.74	2.868	-179.16	2.868	-168.58	2.868	-179.34
2.872	-189.25	2.872	-177.8	2.872	-179.16	2.872	-175.03	2.872	-177.41
2.876	-188.61	2.876	-179.09	2.876	-178.52	2.876	-182.76	2.876	-172.9
2.88	-186.03	2.88	-181.67	2.88	-174.65	2.88	-193.71	2.88	-170.96
2.884	-186.67	2.884	-182.96	2.884	-174.65	2.884	-204.02	2.884	-170.96
2.888	-184.1	2.888	-185.54	2.888	-171.43	2.888	-216.26	2.888	-169.03
2.892	-182.16	2.892	-184.89	2.892	-172.72	2.892	-229.79	2.892	-170.32
2.896	-178.94	2.896	-184.89	2.896	-174.65	2.896	-241.38	2.896	-167.74
2.9	-176.37	2.9	-183.6	2.9	-179.8	2.9	-252.33	2.9	-166.45
2.904	-174.43	2.904	-182.96	2.904	-186.25	2.904	-256.2	2.904	-163.88
2.908	-171.21	2.908	-186.18	2.908	-194.62	2.908	-258.78	2.908	-161.94
2.912	-168.63	2.912	-185.54	2.912	-203	2.912	-260.07	2.912	-163.23
2.916	-165.41	2.916	-187.47	2.916	-215.24	2.916	-254.91	2.916	-161.94
2.92	-163.48	2.92	-186.18	2.92	-225.55	2.92	-247.18	2.92	-161.3
2.924	-163.48	2.924	-182.96	2.924	-234.57	2.924	-240.74	2.924	-163.23
2.928	-162.19	2.928	-180.38	2.928	-240.36	2.928	-233.65	2.928	-162.59
2.932	-164.77	2.932	-175.23	2.932	-246.81	2.932	-229.14	2.932	-165.17
2.936	-166.06	2.936	-170.07	2.936	-248.09	2.936	-225.28	2.936	-165.81
2.94	-169.28	2.94	-167.5	2.94	-250.67	2.94	-221.41	2.94	-169.03
2.944	-170.57	2.944	-165.56	2.944	-246.16	2.944	-216.9	2.944	-172.25
2.948	-172.5	2.948	-165.56	2.948	-242.94	2.948	-214.32	2.948	-174.19
2.952	-175.08	2.952	-167.5	2.952	-235.85	2.952	-212.39	2.952	-177.41
2.956	-174.43	2.956	-172.01	2.956	-225.55	2.956	-211.75	2.956	-180.63
2.96	-176.37	2.96	-175.87	2.96	-215.88	2.96	-207.24	2.96	-187.07
2.964	-172.5	2.964	-181.67	2.964	-207.51	2.964	-207.88	2.964	-194.8
2.968	-170.57	2.968	-184.89	2.968	-199.78	2.968	-204.66	2.968	-204.47
2.972	-169.92	2.972	-188.76	2.972	-194.62	2.972	-202.73	2.972	-214.77
2.976	-170.57	2.976	-190.05	2.976	-192.69	2.976	-200.79	2.976	-227.66
2.98	-171.21	2.98	-187.47	2.98	-188.82	2.98	-198.86	2.98	-236.68
2.984	-174.43	2.984	-186.18	2.984	-186.25	2.984	-194.35	2.984	-244.41
2.988	-176.37	2.988	-181.03	2.988	-186.89	2.988	-191.13	2.988	-251.49
2.992	-178.3	2.992	-178.45	2.992	-184.31	2.992	-187.91	2.992	-254.72
2.996	-180.87	2.996	-177.8	2.996	-179.8	2.996	-185.33	2.996	-254.72
3	-180.23	3	-175.23	3	-175.29	3	-182.76	3	-254.72
3.004	-180.23	3.004	-175.23	3.004	-172.07	3.004	-184.69	3.004	-250.85
3.008	-177.65	3.008	-175.87	3.008	-168.85	3.008	-184.04	3.008	-245.05
3.012	-177.65	3.012	-179.74	3.012	-164.99	3.012	-185.33	3.012	-239.9
3.016	-175.72	3.016	-182.31	3.016	-163.05	3.016	-184.04	3.016	-232.81
3.02	-174.43	3.02	-182.96	3.02	-161.77	3.02	-182.11	3.02	-225.73
3.024	-170.57	3.024	-184.89	3.024	-161.77	3.024	-180.82	3.024	-217.99
3.028	-168.63	3.028	-186.18	3.028	-161.12	3.028	-178.25	3.028	-212.84
3.032	-165.41	3.032	-185.54	3.032	-161.12	3.032	-176.31	3.032	-207.04
3.036	-166.06	3.036	-185.54	3.036	-161.77	3.036	-173.74	3.036	-204.47
3.04	-162.19	3.04	-184.89	3.04	-164.99	3.04	-174.38	3.04	-205.11
3.044	-162.19	3.044	-182.96	3.044	-166.92	3.044	-178.25	3.044	-205.11
3.048	-161.55	3.048	-181.67	3.048	-166.92	3.048	-175.03	3.048	-206.4
3.052	-161.55	3.052	-180.38	3.052	-171.43	3.052	-176.31	3.052	-207.69
3.056	-162.19	3.056	-179.09	3.056	-171.43	3.056	-176.96	3.056	-207.69
3.06	-162.84	3.06	-177.8	3.06	-170.14	3.06	-175.67	3.06	-205.75
3.064	-164.77	3.064	-173.94	3.064	-170.79	3.064	-174.38	3.064	-199.96
3.068	-167.35	3.068	-173.94	3.068	-172.07	3.068	-173.09	3.068	-196.73
3.072	-167.99	3.072	-173.94	3.072	-174.01	3.072	-168.58	3.072	-192.22
3.076	-169.92	3.076	-174.58	3.076	-176.58	3.076	-164.07	3.076	-187.07
3.08	-172.5	3.08	-177.8	3.08	-177.23	3.08	-164.07	3.08	-182.56
3.084	-173.14	3.084	-177.16	3.084	-179.16	3.084	-162.78	3.084	-181.27
3.088	-177.65	3.088	-178.45	3.088	-184.31	3.088	-162.78	3.088	-176.76
3.092	-178.94	3.092	-179.74	3.092	-184.96	3.092	-164.07	3.092	-176.12
3.096	-178.94	3.096	-179.74	3.096	-186.25	3.096	-165.36	3.096	-176.76
3.1	-180.23	3.1	-182.96	3.1	-186.25	3.1	-169.87	3.1	-176.76
3.104	-180.87	3.104	-182.31	3.104	-184.31	3.104	-168.58	3.104	-174.83
3.108	-179.59	3.108	-181.03	3.108	-183.03	3.108	-172.45	3.108	-176.76
3.112	-178.3	3.112	-182.31	3.112	-179.8	3.112	-173.09	3.112	-174.19
3.116	-175.72	3.116	-182.96	3.116	-178.52	3.116	-174.38	3.116	-174.19
3.12	-173.79	3.12	-182.31	3.12	-176.58	3.12	-175.03	3.12	-173.54
3.124	-171.21	3.124	-181.67	3.124	-174.65	3.124	-175.03	3.124	-173.54
3.128	-166.06	3.128	-179.09	3.128	-174.65	3.128	-174.38	3.128	-173.54
3.132	-163.48	3.132	-177.8	3.132	-174.01	3.132	-171.16	3.132	-173.54
3.136	-160.9	3.136	-174.58	3.136	-176.58	3.136	-168.58	3.136	-172.9
3.14	-159.61	3.14	-172.65	3.14	-181.09	3.14	-165.36	3.14	-170.32
3.144	-161.55	3.144	-172.65	3.144	-189.47	3.144	-162.14	3.144	-171.61
3.148	-163.48	3.148	-172.65	3.148	-200.42	3.148	-158.92	3.148	-169.68
3.152	-166.06	3.152	-172.65	3.152	-213.95	3.152	-155.7	3.152	-171.61
3.156	-168.63	3.156	-172.65	3.156	-227.48	3.156	-155.7	3.156	-171.61
3.16	-173.14	3.16	-172.01	3.16	-239.08	3.16	-157.63	3.16	-170.32
3.164	-178.3	3.164	-169.43	3.164	-247.45	3.164	-160.85	3.164	-169.68
3.168	-180.23	3.168	-167.5	3.168	-255.18	3.168	-163.43	3.168	-169.03
3.172	-186.03	3.172	-165.56	3.172	-256.47	3.172	-167.94	3.172	-167.74
3.176	-186.67	3.176	-164.92	3.176	-255.83	3.176	-171.8	3.176	-167.1
3.18	-186.67	3.18	-164.92	3.18	-254.54	3.18	-170.52	3.18	-163.23
3.184	-187.96	3.184	-166.21	3.184	-251.32	3.184	-173.09	3.184	-165.17
3.188	-187.96	3.188	-168.79	3.188	-244.87	3.188	-173.09	3.188	-163.88
3.192	-187.96	3.192	-170.72	3.192	-241.65	3.192	-171.16	3.192	-162.59
3.196	-187.32	3.196	-175.23	3.196	-235.85	3.196	-172.45	3.196	-163.23
3.2	-185.38	3.2	-178.45	3.2	-231.99	3.2	-173.09	3.2	-167.74
3.204	-183.45	3.204	-177.8	3.204	-230.7	3.204	-172.45	3.204	-172.25
3.208	-182.16	3.208	-181.03	3.208	-225.55	3.208	-171.16	3.208	-180.63
3.212	-183.45	3.212	-179.09	3.212	-223.61	3.212	-169.23	3.212	-188.36
3.216	-184.1	3.216	-176.52	3.216	-219.1	3.216	-168.58	3.216	-197.38
3.22	-185.38	3.22	-174.58	3.22	-217.81	3.22	-165.36	3.22	-208.97
3.224	-185.38	3.224	-175.23	3.224	-215.24	3.224	-162.78	3.224	-219.93
3.228	-186.03	3.228	-173.94	3.228	-212.02	3.228	-159.56	3.228	-231.52
3.232	-184.1	3.232	-175.87	3.232	-210.73	3.232	-157.63	3.232	-241.83
3.236	-180.87	3.236	-177.8	3.236	-204.93	3.236	-154.41	3.236	-246.99
3.24	-177.01	3.24	-177.8	3.24	-200.42	3.24	-151.83	3.24	-253.43
3.244	-171.86	3.244	-181.67	3.244	-195.27	3.244	-153.12	3.244	-253.43
3.248	-169.92	3.248	-182.31	3.248	-192.05	3.248	-153.12	3.248	-255.36
3.252	-169.28	3.252	-182.31	3.252	-186.89	3.252	-158.27	3.252	-253.43
3.256	-168.63	3.256	-181.67	3.256	-183.03	3.256	-159.56	3.256	-248.27
3.26	-168.63	3.26	-180.38	3.26	-179.16	3.26	-158.92	3.26	-243.76
3.264	-173.14	3.264	-178.45	3.264	-177.87	3.264	-159.56	3.264	-236.68
3.268	-176.37	3.268	-176.52	3.268	-175.29	3.268	-158.92	3.268	-232.17
3.272	-180.87	3.272	-175.23	3.272	-174.01	3.272	-157.63	3.272	-225.73
3.276	-181.52	3.276	-172.01	3.276	-172.07	3.276	-156.99	3.276	-221.22
3.28	-183.45	3.28	-169.43	3.28	-170.79	3.28	-155.7	3.28	-216.71
3.284	-182.16	3.284	-166.85	3.284	-169.5	3.284	-156.34	3.284	-216.06
3.288	-180.87	3.288	-165.56	3.288	-169.5	3.288	-156.99	3.288	-213.48
3.292	-177.65	3.292	-163.63	3.292	-166.28	3.292	-156.99	3.292	-210.26
3.296	-175.72	3.296	-163.63	3.296	-165.63	3.296	-158.92	3.296	-205.11
3.3	-173.14	3.3	-164.28	3.3	-164.99	3.3	-159.56	3.3	-200.6
3.304	-171.21	3.304	-167.5	3.304	-164.99	3.304	-158.92	3.304	-196.73
3.308	-170.57	3.308	-168.14	3.308	-166.92	3.308	-159.56	3.308	-192.22
3.312	-169.28	3.312	-170.72	3.312	-166.92	3.312	-158.92	3.312	-187.07
3.316	-171.86	3.316	-172.65	3.316	-166.92	3.316	-157.63	3.316	-183.85
3.32	-171.21	3.32	-171.36	3.32	-168.21	3.32	-156.99	3.32	-181.92
3.324	-174.43	3.324	-172.01	3.324	-170.79	3.324	-155.7	3.324	-178.05
3.328	-175.08	3.328	-170.72	3.328	-174.65	3.328	-152.48	3.328	-179.34
3.332	-175.08	3.332	-171.36	3.332	-173.36	3.332	-150.54	3.332	-179.34
3.336	-173.79	3.336	-173.29	3.336	-174.01	3.336	-147.97	3.336	-181.27
3.34	-171.21	3.34	-171.36	3.34	-172.07	3.34	-149.26	3.34	-182.56
3.344	-171.21	3.344	-170.72	3.344	-169.5	3.344	-149.9	3.344	-183.85
3.348	-168.63	3.348	-168.79	3.348	-166.28	3.348	-148.61	3.348	-184.49
3.352	-167.35	3.352	-167.5	3.352	-161.77	3.352	-149.9	3.352	-186.43
3.356	-168.63	3.356	-163.63	3.356	-158.54	3.356	-151.19	3.356	-189
3.36	-166.06	3.36	-162.34	3.36	-157.9	3.36	-153.12	3.36	-190.94
3.364	-167.35	3.364	-157.83	3.364	-158.54	3.364	-155.05	3.364	-191.58
3.368	-168.63	3.368	-158.48	3.368	-160.48	3.368	-155.7	3.368	-193.51
3.372	-169.28	3.372	-156.54	3.372	-160.48	3.372	-155.7	3.372	-194.8
3.376	-171.86	3.376	-158.48	3.376	-162.41	3.376	-157.63	3.376	-194.8
3.38	-169.92	3.38	-161.05	3.38	-161.12	3.38	-158.27	3.38	-194.16
3.384	-171.21	3.384	-161.7	3.384	-161.77	3.384	-156.99	3.384	-194.16
3.388	-169.92	3.388	-164.92	3.388	-161.12	3.388	-156.99	3.388	-192.22
3.392	-168.63	3.392	-165.56	3.392	-162.41	3.392	-153.12	3.392	-190.94
3.396	-168.63	3.396	-163.63	3.396	-164.34	3.396	-151.83	3.396	-187.71
3.4	-167.35	3.4	-162.34	3.4	-168.21	3.4	-153.12	3.4	-182.56
3.404	-167.99	3.404	-160.41	3.404	-176.58	3.404	-153.12	3.404	-179.34
3.408	-169.28	3.408	-161.05	3.408	-186.89	3.408	-158.27	3.408	-176.12
3.412	-170.57	3.412	-161.05	3.412	-199.78	3.412	-160.21	3.412	-174.19
3.416	-171.86	3.416	-161.7	3.416	-212.66	3.416	-163.43	3.416	-174.83
3.42	-173.79	3.42	-161.7	3.42	-222.32	3.42	-167.94	3.42	-173.54
3.424	-176.37	3.424	-161.05	3.424	-233.28	3.424	-169.23	3.424	-176.76
3.428	-177.65	3.428	-162.34	3.428	-240.36	3.428	-174.38	3.428	-177.41
3.432	-180.87	3.432	-162.99	3.432	-246.81	3.432	-172.45	3.432	-179.98
3.436	-178.3	3.436	-162.34	3.436	-248.74	3.436	-167.94	3.436	-182.56
3.44	-175.72	3.44	-164.28	3.44	-248.74	3.44	-164.07	3.44	-183.2
3.444	-171.21	3.444	-165.56	3.444	-248.74	3.444	-156.34	3.444	-183.85
3.448	-168.63	3.448	-168.79	3.448	-246.16	3.448	-150.54	3.448	-183.85
3.452	-165.41	3.452	-170.07	3.452	-241.01	3.452	-146.03	3.452	-181.27
3.456	-162.19	3.456	-174.58	3.456	-235.21	3.456	-146.68	3.456	-181.92
3.46	-161.55	3.46	-175.23	3.46	-228.77	3.46	-147.97	3.46	-181.27
3.464	-165.41	3.464	-177.16	3.464	-221.04	3.464	-155.7	3.464	-182.56
3.468	-167.35	3.468	-178.45	3.468	-213.95	3.468	-161.5	3.468	-183.2
3.472	-171.21	3.472	-174.58	3.472	-207.51	3.472	-166.65	3.472	-184.49
3.476	-175.08	3.476	-172.65	3.476	-201.71	3.476	-172.45	3.476	-185.14
3.48	-177.01	3.48	-170.72	3.48	-195.91	3.48	-179.53	3.48	-183.2
3.484	-180.23	3.484	-169.43	3.484	-193.33	3.484	-182.76	3.484	-183.2
3.488	-181.52	3.488	-164.92	3.488	-188.82	3.488	-184.69	3.488	-181.92
3.492	-178.94	3.492	-161.05	3.492	-188.82	3.492	-184.04	3.492	-183.85
3.496	-175.72	3.496	-162.34	3.496	-187.54	3.496	-183.4	3.496	-185.78
3.5	-173.14	3.5	-161.7	3.5	-184.96	3.5	-178.89	3.5	-191.58
3.504	-169.92	3.504	-162.34	3.504	-182.38	3.504	-176.96	3.504	-200.6
3.508	-166.7	3.508	-164.28	3.508	-179.16	3.508	-173.09	3.508	-210.26
3.512	-164.12	3.512	-168.14	3.512	-176.58	3.512	-170.52	3.512	-223.15
3.516	-163.48	3.516	-170.07	3.516	-174.01	3.516	-167.29	3.516	-233.46
3.52	-164.77	3.52	-175.23	3.52	-173.36	3.52	-163.43	3.52	-246.99
3.524	-164.77	3.524	-180.38	3.524	-170.14	3.524	-158.27	3.524	-257.94
3.528	-165.41	3.528	-181.03	3.528	-168.85	3.528	-153.77	3.528	-266.31
3.532	-163.48	3.532	-181.67	3.532	-170.79	3.532	-151.19	3.532	-271.47
3.536	-164.12	3.536	-183.6	3.536	-171.43	3.536	-149.9	3.536	-272.75
3.54	-163.48	3.54	-183.6	3.54	-173.36	3.54	-149.26	3.54	-274.04
3.544	-163.48	3.544	-180.38	3.544	-172.72	3.544	-151.83	3.544	-271.47
3.548	-162.84	3.548	-177.8	3.548	-174.65	3.548	-153.12	3.548	-266.96
3.552	-164.12	3.552	-176.52	3.552	-174.65	3.552	-156.34	3.552	-257.94
3.556	-163.48	3.556	-175.23	3.556	-173.36	3.556	-158.92	3.556	-252.14
3.56	-166.06	3.56	-173.94	3.56	-172.72	3.56	-160.85	3.56	-241.19
3.564	-166.7	3.564	-175.23	3.564	-172.72	3.564	-162.78	3.564	-232.17
3.568	-167.35	3.568	-176.52	3.568	-172.72	3.568	-164.07	3.568	-224.44
3.572	-167.99	3.572	-180.38	3.572	-174.65	3.572	-165.36	3.572	-217.35
3.576	-168.63	3.576	-181.03	3.576	-174.01	3.576	-167.94	3.576	-213.48
3.58	-167.99	3.58	-179.74	3.58	-174.01	3.58	-169.23	3.58	-212.2
3.584	-168.63	3.584	-179.74	3.584	-172.72	3.584	-169.87	3.584	-208.33
3.588	-171.21	3.588	-179.74	3.588	-174.65	3.588	-169.87	3.588	-205.75
3.592	-172.5	3.592	-179.74	3.592	-172.72	3.592	-171.16	3.592	-206.4
3.596	-174.43	3.596	-177.8	3.596	-171.43	3.596	-173.74	3.596	-206.4
3.6	-175.72	3.6	-175.87	3.6	-172.07	3.6	-171.8	3.6	-205.75
3.604	-178.3	3.604	-178.45	3.604	-172.72	3.604	-168.58	3.604	-203.18
3.608	-179.59	3.608	-179.74	3.608	-173.36	3.608	-167.29	3.608	-201.24
3.612	-181.52	3.612	-182.31	3.612	-172.72	3.612	-167.29	3.612	-198.02
3.616	-182.16	3.616	-185.54	3.616	-175.94	3.616	-164.07	3.616	-193.51
3.62	-179.59	3.62	-186.82	3.62	-175.94	3.62	-165.36	3.62	-190.94
3.624	-177.01	3.624	-188.76	3.624	-177.87	3.624	-162.78	3.624	-187.07
3.628	-173.14	3.628	-188.76	3.628	-179.16	3.628	-162.78	3.628	-184.49
3.632	-167.99	3.632	-187.47	3.632	-177.23	3.632	-163.43	3.632	-185.14
3.636	-164.12	3.636	-182.31	3.636	-177.23	3.636	-164.72	3.636	-183.85
3.64	-157.04	3.64	-180.38	3.64	-178.52	3.64	-167.29	3.64	-182.56
3.644	-156.39	3.644	-175.87	3.644	-179.16	3.644	-168.58	3.644	-184.49
3.648	-157.04	3.648	-172.65	3.648	-179.8	3.648	-164.72	3.648	-186.43
3.652	-157.68	3.652	-170.07	3.652	-177.87	3.652	-164.07	3.652	-188.36
3.656	-158.33	3.656	-168.14	3.656	-178.52	3.656	-159.56	3.656	-192.22
3.66	-160.26	3.66	-167.5	3.66	-174.65	3.66	-154.41	3.66	-192.87
3.664	-164.77	3.664	-164.28	3.664	-175.94	3.664	-150.54	3.664	-196.73
3.668	-167.99	3.668	-163.63	3.668	-172.07	3.668	-144.1	3.668	-197.38
3.672	-167.99	3.672	-164.92	3.672	-172.72	3.672	-142.81	3.672	-198.67
3.676	-167.99	3.676	-164.28	3.676	-173.36	3.676	-142.17	3.676	-199.31
3.68	-171.86	3.68	-166.21	3.68	-170.14	3.68	-140.88	3.68	-199.96
3.684	-171.86	3.684	-166.85	3.684	-171.43	3.684	-142.81	3.684	-199.31
3.688	-175.08	3.688	-168.14	3.688	-172.72	3.688	-146.68	3.688	-196.73
3.692	-175.72	3.692	-168.79	3.692	-175.29	3.692	-149.26	3.692	-195.45
3.696	-176.37	3.696	-169.43	3.696	-178.52	3.696	-156.99	3.696	-193.51
3.7	-177.01	3.7	-170.72	3.7	-181.74	3.7	-162.78	3.7	-193.51
3.704	-176.37	3.704	-170.07	3.704	-182.38	3.704	-167.94	3.704	-191.58
3.708	-175.08	3.708	-170.72	3.708	-184.96	3.708	-173.74	3.708	-192.22
3.712	-174.43	3.712	-171.36	3.712	-184.96	3.712	-175.03	3.712	-191.58
3.716	-171.21	3.716	-173.29	3.716	-181.09	3.716	-173.09	3.716	-190.29
3.72	-168.63	3.72	-175.87	3.72	-182.38	3.72	-175.03	3.72	-187.71
3.724	-164.12	3.724	-176.52	3.724	-184.31	3.724	-169.23	3.724	-187.07
3.728	-161.55	3.728	-179.09	3.728	-190.11	3.728	-166.01	3.728	-184.49
3.732	-159.61	3.732	-181.03	3.732	-198.49	3.732	-161.5	3.732	-178.05
3.736	-158.97	3.736	-180.38	3.736	-208.15	3.736	-156.34	3.736	-178.05
3.74	-158.97	3.74	-179.74	3.74	-221.68	3.74	-151.19	3.74	-174.83
3.744	-161.55	3.744	-175.23	3.744	-233.92	3.744	-149.26	3.744	-173.54
3.748	-162.84	3.748	-172.65	3.748	-245.52	3.748	-146.03	3.748	-170.32
3.752	-167.35	3.752	-170.07	3.752	-254.54	3.752	-144.75	3.752	-169.03
3.756	-169.28	3.756	-170.07	3.756	-257.76	3.756	-144.1	3.756	-169.03
3.76	-171.21	3.76	-167.5	3.76	-259.69	3.76	-145.39	3.76	-170.32
3.764	-172.5	3.764	-166.21	3.764	-259.05	3.764	-147.97	3.764	-174.19
3.768	-171.21	3.768	-165.56	3.768	-253.25	3.768	-153.12	3.768	-173.54
3.772	-173.14	3.772	-165.56	3.772	-248.09	3.772	-155.7	3.772	-176.76
3.776	-171.86	3.776	-168.79	3.776	-241.01	3.776	-160.85	3.776	-176.12
3.78	-171.21	3.78	-168.14	3.78	-235.21	3.78	-163.43	3.78	-177.41
3.784	-167.99	3.784	-170.07	3.784	-228.12	3.784	-167.94	3.784	-177.41
3.788	-166.7	3.788	-170.72	3.788	-220.39	3.788	-168.58	3.788	-177.41
3.792	-167.35	3.792	-170.07	3.792	-214.59	3.792	-167.29	3.792	-176.12
3.796	-167.35	3.796	-170.07	3.796	-207.51	3.796	-168.58	3.796	-175.47
3.8	-167.99	3.8	-170.72	3.8	-203	3.8	-166.01	3.8	-174.83
3.804	-167.99	3.804	-170.07	3.804	-199.13	3.804	-166.65	3.804	-176.12
3.808	-168.63	3.808	-169.43	3.808	-193.98	3.808	-169.23	3.808	-174.83
3.812	-167.99	3.812	-167.5	3.812	-192.05	3.812	-166.65	3.812	-174.19
3.816	-169.28	3.816	-164.92	3.816	-186.25	3.816	-166.65	3.816	-175.47
3.82	-171.86	3.82	-162.99	3.82	-187.54	3.82	-166.01	3.82	-176.76
3.824	-172.5	3.824	-163.63	3.824	-186.25	3.824	-165.36	3.824	-175.47
3.828	-176.37	3.828	-162.99	3.828	-186.89	3.828	-160.85	3.828	-177.41
3.832	-178.94	3.832	-165.56	3.832	-188.82	3.832	-158.27	3.832	-178.05
3.836	-179.59	3.836	-168.14	3.836	-191.4	3.836	-153.77	3.836	-179.98
3.84	-183.45	3.84	-172.65	3.84	-192.05	3.84	-150.54	3.84	-179.98
3.844	-183.45	3.844	-175.87	3.844	-190.76	3.844	-148.61	3.844	-180.63
3.848	-184.74	3.848	-179.09	3.848	-192.05	3.848	-149.26	3.848	-180.63
3.852	-180.87	3.852	-181.67	3.852	-190.76	3.852	-151.19	3.852	-180.63
3.856	-178.94	3.856	-181.03	3.856	-191.4	3.856	-153.77	3.856	-179.98
3.86	-176.37	3.86	-180.38	3.86	-188.18	3.86	-156.34	3.86	-181.92
3.864	-174.43	3.864	-177.16	3.864	-184.31	3.864	-158.27	3.864	-181.92
3.868	-175.72	3.868	-172.65	3.868	-183.67	3.868	-157.63	3.868	-181.27
3.872	-175.72	3.872	-168.79	3.872	-179.8	3.872	-156.34	3.872	-179.98
3.876	-176.37	3.876	-163.63	3.876	-178.52	3.876	-156.34	3.876	-178.05
3.88	-177.65	3.88	-160.41	3.88	-175.94	3.88	-153.12	3.88	-175.47
3.884	-178.3	3.884	-160.41	3.884	-174.65	3.884	-152.48	3.884	-174.19
3.888	-177.01	3.888	-157.19	3.888	-174.01	3.888	-151.83	3.888	-170.96
3.892	-177.65	3.892	-159.77	3.892	-172.07	3.892	-153.77	3.892	-171.61
3.896	-177.01	3.896	-160.41	3.896	-172.07	3.896	-152.48	3.896	-170.32
3.9	-177.65	3.9	-162.34	3.9	-173.36	3.9	-152.48	3.9	-170.96
3.904	-179.59	3.904	-165.56	3.904	-176.58	3.904	-153.77	3.904	-171.61
3.908	-180.87	3.908	-164.28	3.908	-181.74	3.908	-153.12	3.908	-176.12
3.912	-180.23	3.912	-164.92	3.912	-185.6	3.912	-153.77	3.912	-181.92
3.916	-182.16	3.916	-162.34	3.916	-192.05	3.916	-152.48	3.916	-187.71
3.92	-183.45	3.92	-160.41	3.92	-196.55	3.92	-151.19	3.92	-194.8
3.924	-183.45	3.924	-157.83	3.924	-199.78	3.924	-148.61	3.924	-196.09
3.928	-182.81	3.928	-155.9	3.928	-202.35	3.928	-146.68	3.928	-199.31
3.932	-180.87	3.932	-156.54	3.932	-199.78	3.932	-146.68	3.932	-201.89
3.936	-178.3	3.936	-158.48	3.936	-197.2	3.936	-147.32	3.936	-201.24
3.94	-172.5	3.94	-159.77	3.94	-193.33	3.94	-148.61	3.94	-199.96
3.944	-169.28	3.944	-164.28	3.944	-188.18	3.944	-150.54	3.944	-196.09
3.948	-169.28	3.948	-169.43	3.948	-180.45	3.948	-151.19	3.948	-194.16
3.952	-165.41	3.952	-172.65	3.952	-174.65	3.952	-154.41	3.952	-189.65
3.956	-167.35	3.956	-178.45	3.956	-170.14	3.956	-155.7	3.956	-185.14
3.96	-168.63	3.96	-181.03	3.96	-166.28	3.96	-157.63	3.96	-180.63
3.964	-170.57	3.964	-182.31	3.964	-167.56	3.964	-158.92	3.964	-181.92
3.968	-174.43	3.968	-184.25	3.968	-168.21	3.968	-156.99	3.968	-179.34
3.972	-175.72	3.972	-183.6	3.972	-170.79	3.972	-155.7	3.972	-179.98
3.976	-178.94	3.976	-177.8	3.976	-172.07	3.976	-155.7	3.976	-176.12
3.98	-180.23	3.98	-177.16	3.98	-175.29	3.98	-156.34	3.98	-172.9
3.984	-178.94	3.984	-174.58	3.984	-175.94	3.984	-155.7	3.984	-166.45
3.988	-180.87	3.988	-172.65	3.988	-177.87	3.988	-156.99	3.988	-157.44
3.992	-180.87	3.992	-170.72	3.992	-179.8	3.992	-158.27	3.992	-149.06
3.996	-181.52	3.996	-169.43	3.996	-179.16	3.996	-161.5	3.996	-141.33
4	-184.1	4	-169.43	4	-179.16	4	-162.14	4	-130.38
4.004	-184.74	4.004	-168.79	4.004	-179.16	4.004	-162.78	4.004	-122
4.008	-186.67	4.008	-170.72	4.008	-178.52	4.008	-164.72	4.008	-112.34
4.012	-188.61	4.012	-170.72	4.012	-182.38	4.012	-166.65	4.012	-103.96
4.016	-187.32	4.016	-169.43	4.016	-183.03	4.016	-168.58	4.016	-99.45
4.02	-184.74	4.02	-171.36	4.02	-186.89	4.02	-173.09	4.02	-91.72
4.024	-184.1	4.024	-170.72	4.024	-188.18	4.024	-173.09	4.024	-88.5
4.028	-182.16	4.028	-171.36	4.028	-189.47	4.028	-173.74	4.028	-83.99
4.032	-182.16	4.032	-171.36	4.032	-192.05	4.032	-176.31	4.032	-80.77
4.036	-179.59	4.036	-172.01	4.036	-193.33	4.036	-178.25	4.036	-78.84
4.04	-177.65	4.04	-172.65	4.04	-193.98	4.04	-179.53	4.04	-79.48
4.044	-176.37	4.044	-174.58	4.044	-196.55	4.044	-178.25	4.044	-78.19
4.048	-171.86	4.048	-176.52	4.048	-193.98	4.048	-176.96	4.048	-80.77
4.052	-167.99	4.052	-176.52	4.052	-193.33	4.052	-176.31	4.052	-80.77
4.056	-164.12	4.056	-177.16	4.056	-192.05	4.056	-172.45	4.056	-79.48
4.06	-163.48	4.06	-178.45	4.06	-191.4	4.06	-167.29	4.06	-80.13
4.064	-161.55	4.064	-177.16	4.064	-190.11	4.064	-166.01	4.064	-80.13
4.068	-163.48	4.068	-175.23	4.068	-189.47	4.068	-164.72	4.068	-80.13
4.072	-166.06	4.072	-175.87	4.072	-188.18	4.072	-164.07	4.072	-78.84
4.076	-169.28	4.076	-175.23	4.076	-181.74	4.076	-164.07	4.076	-78.19
4.08	-175.08	4.08	-174.58	4.08	-178.52	4.08	-160.21	4.08	-78.84
4.084	-179.59	4.084	-175.87	4.084	-174.65	4.084	-161.5	4.084	-77.55
4.088	-182.16	4.088	-177.16	4.088	-170.14	4.088	-162.14	4.088	-74.97
4.092	-183.45	4.092	-178.45	4.092	-166.92	4.092	-161.5	4.092	-73.04
4.096	-183.45	4.096	-181.03	4.096	-164.99	4.096	-162.14	4.096	-68.53
4.1	-182.16	4.1	-176.52	4.1	-166.92	4.1	-162.14	4.1	-64.02
4.104	-177.65	4.104	-175.87	4.104	-167.56	4.104	-164.07	4.104	-61.44
4.108	-173.79	4.108	-173.29	4.108	-172.72	4.108	-164.07	4.108	-56.29
4.112	-166.7	4.112	-172.01	4.112	-177.87	4.112	-163.43	4.112	-55
4.116	-160.26	4.116	-171.36	4.116	-181.74	4.116	-163.43	4.116	-53.07
4.12	-153.17	4.12	-169.43	4.12	-185.6	4.12	-164.07	4.12	-53.07
4.124	-143.51	4.124	-170.07	4.124	-187.54	4.124	-164.72	4.124	-55.64
4.128	-134.49	4.128	-171.36	4.128	-189.47	4.128	-165.36	4.128	-56.29
4.132	-126.76	4.132	-172.01	4.132	-191.4	4.132	-165.36	4.132	-57.58
4.136	-119.03	4.136	-175.23	4.136	-194.62	4.136	-164.72	4.136	-59.51
4.14	-111.3	4.14	-176.52	4.14	-198.49	4.14	-164.72	4.14	-60.8
4.144	-103.57	4.144	-177.8	4.144	-200.42	4.144	-164.72	4.144	-60.15
4.148	-95.19	4.148	-180.38	4.148	-201.71	4.148	-165.36	4.148	-62.09
4.152	-88.1	4.152	-182.31	4.152	-202.35	4.152	-167.29	4.152	-57.58
4.156	-80.37	4.156	-182.31	4.156	-199.13	4.156	-166.65	4.156	-57.58
4.16	-76.51	4.16	-179.74	4.16	-195.91	4.16	-166.65	4.16	-55
4.164	-70.71	4.164	-178.45	4.164	-191.4	4.164	-167.29	4.164	-51.78
4.168	-68.78	4.168	-175.87	4.168	-186.25	4.168	-165.36	4.168	-50.49
4.172	-66.84	4.172	-175.23	4.172	-182.38	4.172	-164.72	4.172	-47.91
4.176	-66.84	4.176	-172.65	4.176	-175.94	4.176	-162.78	4.176	-48.56
4.18	-68.78	4.18	-172.65	4.18	-171.43	4.18	-162.14	4.18	-50.49
4.184	-72.64	4.184	-173.94	4.184	-169.5	4.184	-160.21	4.184	-49.2
4.188	-73.93	4.188	-175.87	4.188	-165.63	4.188	-160.21	4.188	-54.36
4.192	-77.15	4.192	-178.45	4.192	-164.34	4.192	-158.92	4.192	-54.36
4.196	-77.8	4.196	-183.6	4.196	-162.41	4.196	-161.5	4.196	-55.64
4.2	-74.57	4.2	-188.76	4.2	-159.19	4.2	-161.5	4.2	-55
4.204	-73.93	4.204	-193.27	4.204	-155.97	4.204	-165.36	4.204	-53.07
4.208	-72	4.208	-195.2	4.208	-149.53	4.208	-166.65	4.208	-52.42
4.212	-68.78	4.212	-195.84	4.212	-142.44	4.212	-167.29	4.212	-48.56
4.216	-66.84	4.216	-196.49	4.216	-138.57	4.216	-169.23	4.216	-44.69
4.22	-66.2	4.22	-197.13	4.22	-131.49	4.22	-171.16	4.22	-40.83
4.224	-66.2	4.224	-196.49	4.224	-126.98	4.224	-171.16	4.224	-36.96
4.228	-63.62	4.228	-192.62	4.228	-122.47	4.228	-174.38	4.228	-36.32
4.232	-61.69	4.232	-190.69	4.232	-112.8	4.232	-171.8	4.232	-38.25
4.236	-61.05	4.236	-188.76	4.236	-107.65	4.236	-169.87	4.236	-40.18
4.24	-57.82	4.24	-188.11	4.24	-103.78	4.24	-169.23	4.24	-40.18
4.244	-55.89	4.244	-186.82	4.244	-99.92	4.244	-167.94	4.244	-41.47
4.248	-53.31	4.248	-187.47	4.248	-94.76	4.248	-168.58	4.248	-42.76
4.252	-50.74	4.252	-188.76	4.252	-90.25	4.252	-166.65	4.252	-44.05
4.256	-48.8	4.256	-190.05	4.256	-88.32	4.256	-165.36	4.256	-44.05
4.26	-50.74	4.26	-190.05	4.26	-87.03	4.26	-166.65	4.26	-44.05
4.264	-52.03	4.264	-190.69	4.264	-86.39	4.264	-165.36	4.264	-47.27
4.268	-53.96	4.268	-195.84	4.268	-87.68	4.268	-165.36	4.268	-46.62
4.272	-54.6	4.272	-196.49	4.272	-86.39	4.272	-166.01	4.272	-46.62
4.276	-56.54	4.276	-199.71	4.276	-87.68	4.276	-167.94	4.276	-47.27
4.28	-55.89	4.28	-201	4.28	-86.39	4.28	-169.87	4.28	-46.62
4.284	-56.54	4.284	-201	4.284	-86.39	4.284	-173.09	4.284	-45.98
4.288	-57.18	4.288	-201.64	4.288	-83.17	4.288	-173.74	4.288	-46.62
4.292	-55.89	4.292	-199.06	4.292	-81.23	4.292	-173.09	4.292	-47.27
4.296	-53.96	4.296	-193.91	4.296	-76.72	4.296	-174.38	4.296	-47.27
4.3	-52.67	4.3	-186.18	4.3	-75.44	4.3	-174.38	4.3	-46.62
4.304	-50.74	4.304	-177.16	4.304	-68.99	4.304	-169.23	4.304	-47.27
4.308	-47.52	4.308	-167.5	4.308	-64.48	4.308	-167.29	4.308	-47.27
4.312	-48.8	4.312	-155.9	4.312	-61.91	4.312	-161.5	4.312	-45.34
4.316	-48.16	4.316	-144.95	4.316	-56.75	4.316	-158.27	4.316	-42.12
4.32	-50.74	4.32	-134	4.32	-59.33	4.32	-153.77	4.32	-36.32
4.324	-50.09	4.324	-126.26	4.324	-57.4	4.324	-150.54	4.324	-33.74
4.328	-50.09	4.328	-119.82	4.328	-58.69	4.328	-150.54	4.328	-27.94
4.332	-48.8	4.332	-115.31	4.332	-61.26	4.332	-148.61	4.332	-27.3
4.336	-49.45	4.336	-112.74	4.336	-61.91	4.336	-149.9	4.336	-24.08
4.34	-46.87	4.34	-108.23	4.34	-62.55	4.34	-150.54	4.34	-24.08
4.344	-46.23	4.344	-105.65	4.344	-63.2	4.344	-150.54	4.344	-22.79
4.348	-46.23	4.348	-105	4.348	-63.2	4.348	-150.54	4.348	-20.85
4.352	-50.74	4.352	-101.14	4.352	-62.55	4.352	-151.19	4.352	-22.79
4.356	-52.03	4.356	-96.63	4.356	-61.91	4.356	-151.83	4.356	-23.43
4.36	-55.89	4.36	-91.48	4.36	-61.26	4.36	-153.77	4.36	-24.08
4.364	-58.47	4.364	-86.32	4.364	-58.69	4.364	-157.63	4.364	-27.3
4.368	-62.33	4.368	-79.23	4.368	-56.75	4.368	-158.92	4.368	-26.65
4.372	-64.27	4.372	-71.5	4.372	-55.46	4.372	-160.21	4.372	-27.94
4.376	-65.55	4.376	-68.28	4.376	-52.24	4.376	-164.07	4.376	-27.94
4.38	-64.27	4.38	-63.77	4.38	-49.67	4.38	-165.36	4.38	-27.94
4.384	-61.05	4.384	-62.48	4.384	-49.02	4.384	-170.52	4.384	-29.23
4.388	-56.54	4.388	-61.2	4.388	-48.38	4.388	-170.52	4.388	-29.23
4.392	-55.25	4.392	-57.97	4.392	-45.16	4.392	-173.74	4.392	-31.16
4.396	-49.45	4.396	-58.62	4.396	-44.51	4.396	-173.09	4.396	-33.1
4.4	-45.58	4.4	-61.2	4.4	-44.51	4.4	-172.45	4.4	-36.32
4.404	-41.72	4.404	-65.06	4.404	-47.73	4.404	-169.87	4.404	-36.96
4.408	-40.43	4.408	-65.71	4.408	-47.73	4.408	-167.94	4.408	-39.54
4.412	-36.56	4.412	-66.99	4.412	-47.73	4.412	-165.36	4.412	-41.47
4.416	-35.28	4.416	-68.28	4.416	-49.02	4.416	-164.72	4.416	-40.18
4.42	-35.28	4.42	-67.64	4.42	-50.96	4.42	-162.14	4.42	-43.4
4.424	-33.99	4.424	-68.28	4.424	-52.24	4.424	-160.85	4.424	-40.83
4.428	-35.92	4.428	-66.99	4.428	-53.53	4.428	-160.85	4.428	-38.25
4.432	-37.85	4.432	-67.64	4.432	-52.89	4.432	-162.14	4.432	-36.96
4.436	-36.56	4.436	-67.64	4.436	-53.53	4.436	-162.78	4.436	-35.67
4.44	-38.5	4.44	-67.64	4.44	-50.31	4.44	-164.72	4.44	-35.67
4.444	-39.79	4.444	-66.35	4.444	-47.09	4.444	-164.72	4.444	-33.74
4.448	-42.36	4.448	-63.13	4.448	-45.16	4.448	-166.01	4.448	-34.38
4.452	-41.07	4.452	-61.2	4.452	-41.94	4.452	-166.01	4.452	-34.38
4.456	-41.07	4.456	-60.55	4.456	-40	4.456	-166.01	4.456	-34.38
4.46	-40.43	4.46	-59.26	4.46	-36.14	4.46	-166.65	4.46	-33.74
4.464	-38.5	4.464	-56.69	4.464	-35.49	4.464	-164.72	4.464	-35.67
4.468	-37.85	4.468	-54.75	4.468	-34.85	4.468	-166.01	4.468	-34.38
4.472	-35.92	4.472	-51.53	4.472	-34.85	4.472	-166.01	4.472	-33.74
4.476	-34.63	4.476	-51.53	4.476	-38.07	4.476	-165.36	4.476	-32.45
4.48	-34.63	4.48	-50.24	4.48	-38.71	4.48	-166.01	4.48	-33.1
4.484	-33.34	4.484	-48.31	4.484	-38.07	4.484	-166.65	4.484	-33.1
4.488	-32.05	4.488	-47.67	4.488	-39.36	4.488	-168.58	4.488	-34.38
4.492	-28.83	4.492	-47.67	4.492	-37.43	4.492	-171.8	4.492	-35.03
4.496	-30.12	4.496	-46.38	4.496	-37.43	4.496	-173.09	4.496	-36.32
4.5	-30.77	4.5	-47.02	4.5	-34.2	4.5	-175.03	4.5	-35.03
4.504	-32.05	4.504	-48.31	4.504	-37.43	4.504	-175.03	4.504	-33.74
4.508	-30.12	4.508	-50.89	4.508	-39.36	4.508	-178.25	4.508	-32.45
4.512	-31.41	4.512	-57.97	4.512	-43.22	4.512	-178.25	4.512	-29.87
4.516	-33.34	4.516	-61.84	4.516	-46.45	4.516	-177.6	4.516	-30.52
4.52	-36.56	4.52	-67.64	4.52	-47.09	4.52	-178.25	4.52	-29.87
4.524	-40.43	4.524	-67.64	4.524	-47.73	4.524	-175.67	4.524	-31.16
4.528	-39.79	4.528	-68.93	4.528	-48.38	4.528	-175.03	4.528	-34.38
4.532	-41.72	4.532	-66.99	4.532	-49.67	4.532	-171.16	4.532	-32.45
4.536	-41.72	4.536	-64.42	4.536	-48.38	4.536	-164.72	4.536	-33.1
4.54	-39.14	4.54	-61.2	4.54	-49.02	4.54	-162.14	4.54	-33.74
4.544	-38.5	4.544	-56.69	4.544	-50.96	4.544	-155.7	4.544	-33.74
4.548	-37.85	4.548	-52.18	4.548	-49.67	4.548	-156.34	4.548	-31.81
4.552	-35.92	4.552	-51.53	4.552	-51.6	4.552	-156.34	4.552	-32.45
4.556	-35.92	4.556	-47.02	4.556	-52.89	4.556	-154.41	4.556	-29.23
4.56	-35.92	4.56	-48.31	4.56	-52.24	4.56	-156.34	4.56	-28.59
4.564	-37.21	4.564	-47.67	4.564	-54.82	4.564	-156.34	4.564	-28.59
4.568	-35.92	4.568	-48.96	4.568	-52.24	4.568	-158.27	4.568	-28.59
4.572	-35.92	4.572	-49.6	4.572	-48.38	4.572	-158.27	4.572	-30.52
4.576	-36.56	4.576	-49.6	4.576	-44.51	4.576	-156.99	4.576	-30.52
4.58	-33.34	4.58	-48.31	4.58	-38.07	4.58	-155.05	4.58	-31.16
4.584	-33.99	4.584	-47.67	4.584	-34.85	4.584	-153.77	4.584	-30.52
4.588	-34.63	4.588	-47.02	4.588	-29.7	4.588	-153.77	4.588	-28.59
4.592	-33.34	4.592	-45.73	4.592	-26.47	4.592	-156.34	4.592	-28.59
4.596	-31.41	4.596	-45.73	4.596	-23.25	4.596	-155.05	4.596	-29.87
4.6	-30.77	4.6	-45.09	4.6	-23.9	4.6	-157.63	4.6	-29.23
4.604	-30.77	4.604	-41.87	4.604	-25.83	4.604	-158.92	4.604	-31.81
4.608	-31.41	4.608	-43.16	4.608	-26.47	4.608	-158.92	4.608	-32.45
4.612	-32.05	4.612	-41.22	4.612	-30.98	4.612	-157.63	4.612	-29.87
4.616	-32.7	4.616	-42.51	4.616	-35.49	4.616	-158.27	4.616	-28.59
4.62	-32.05	4.62	-42.51	4.62	-39.36	4.62	-156.34	4.62	-26.65
4.624	-33.34	4.624	-41.87	4.624	-44.51	4.624	-157.63	4.624	-24.72
4.628	-33.34	4.628	-40.58	4.628	-46.45	4.628	-156.99	4.628	-24.08
4.632	-31.41	4.632	-39.94	4.632	-49.67	4.632	-157.63	4.632	-21.5
4.636	-30.12	4.636	-40.58	4.636	-49.02	4.636	-159.56	4.636	-20.21
4.64	-31.41	4.64	-39.94	4.64	-47.73	4.64	-161.5	4.64	-22.14
4.644	-31.41	4.644	-40.58	4.644	-43.22	4.644	-162.78	4.644	-24.08
4.648	-32.7	4.648	-43.16	4.648	-38.07	4.648	-165.36	4.648	-29.23
4.652	-33.34	4.652	-43.8	4.652	-33.56	4.652	-164.72	4.652	-33.1
4.656	-33.34	4.656	-42.51	4.656	-28.41	4.656	-165.36	4.656	-40.18
4.66	-32.7	4.66	-41.22	4.66	-25.19	4.66	-164.07	4.66	-46.62
4.664	-33.99	4.664	-40.58	4.664	-22.61	4.664	-162.14	4.664	-51.13
4.668	-29.48	4.668	-36.71	4.668	-22.61	4.668	-161.5	4.668	-55
4.672	-30.12	4.672	-35.43	4.672	-20.03	4.672	-160.85	4.672	-57.58
4.676	-27.54	4.676	-32.2	4.676	-17.45	4.676	-160.21	4.676	-56.93
4.68	-30.12	4.68	-30.27	4.68	-19.39	4.68	-163.43	4.68	-53.71
4.684	-30.12	4.684	-31.56	4.684	-19.39	4.684	-164.07	4.684	-49.2
4.688	-33.34	4.688	-34.78	4.688	-23.9	4.688	-167.29	4.688	-42.76
4.692	-33.34	4.692	-34.78	4.692	-26.47	4.692	-169.23	4.692	-36.32
4.696	-35.92	4.696	-38	4.696	-28.41	4.696	-173.09	4.696	-31.81
4.7	-35.28	4.7	-36.07	4.7	-32.92	4.7	-174.38	4.7	-27.94
4.704	-32.7	4.704	-37.36	4.704	-34.85	4.704	-178.25	4.704	-26.01
4.708	-31.41	4.708	-35.43	4.708	-36.78	4.708	-179.53	4.708	-26.01
4.712	-28.83	4.712	-33.49	4.712	-34.85	4.712	-182.76	4.712	-27.94
4.716	-28.19	4.716	-30.27	4.716	-33.56	4.716	-184.69	4.716	-31.16
4.72	-27.54	4.72	-27.7	4.72	-34.85	4.72	-187.91	4.72	-33.1
4.724	-26.9	4.724	-27.7	4.724	-32.27	4.724	-191.13	4.724	-33.1
4.728	-27.54	4.728	-28.34	4.728	-31.63	4.728	-191.78	4.728	-35.67
4.732	-28.83	4.732	-28.34	4.732	-28.41	4.732	-191.78	4.732	-34.38
4.736	-28.83	4.736	-30.27	4.736	-30.34	4.736	-192.42	4.736	-38.25
4.74	-30.12	4.74	-33.49	4.74	-30.34	4.74	-191.13	4.74	-34.38
4.744	-28.83	4.744	-36.71	4.744	-32.27	4.744	-189.2	4.744	-31.81
4.748	-27.54	4.748	-41.22	4.748	-32.27	4.748	-186.62	4.748	-29.23
4.752	-26.26	4.752	-43.8	4.752	-29.05	4.752	-182.11	4.752	-25.36
4.756	-23.68	4.756	-47.67	4.756	-27.76	4.756	-176.96	4.756	-25.36
4.76	-21.1	4.76	-48.96	4.76	-21.96	4.76	-175.67	4.76	-25.36
4.764	-19.17	4.764	-49.6	4.764	-21.32	4.764	-171.8	4.764	-26.01
4.768	-19.17	4.768	-47.67	4.768	-18.74	4.768	-164.72	4.768	-27.94
4.772	-19.17	4.772	-45.73	4.772	-17.45	4.772	-161.5	4.772	-28.59
4.776	-17.88	4.776	-43.8	4.776	-19.39	4.776	-156.99	4.776	-30.52
4.78	-19.81	4.78	-39.94	4.78	-19.39	4.78	-151.83	4.78	-29.87
4.784	-21.1	4.784	-37.36	4.784	-21.96	4.784	-146.68	4.784	-27.94
4.788	-21.1	4.788	-32.85	4.788	-25.83	4.788	-140.24	4.788	-27.3
4.792	-23.03	4.792	-34.78	4.792	-28.41	4.792	-135.73	4.792	-25.36
4.796	-25.61	4.796	-34.14	4.796	-35.49	4.796	-126.71	4.796	-20.85
4.8	-30.12	4.8	-39.29	4.8	-36.14	4.8	-117.69	4.8	-18.92
4.804	-32.05	4.804	-38	4.804	-38.07	4.804	-110.6	4.804	-17.63
4.808	-34.63	4.808	-38.65	4.808	-36.14	4.808	-102.87	4.808	-18.92
4.812	-36.56	4.812	-39.29	4.812	-35.49	4.812	-95.78	4.812	-20.85
4.816	-36.56	4.816	-36.71	4.816	-35.49	4.816	-89.98	4.816	-22.79
4.82	-34.63	4.82	-36.71	4.82	-34.85	4.82	-82.9	4.82	-24.72
4.824	-32.7	4.824	-32.85	4.824	-36.14	4.824	-78.39	4.824	-26.65
4.828	-29.48	4.828	-31.56	4.828	-36.14	4.828	-75.17	4.828	-28.59
4.832	-25.61	4.832	-28.98	4.832	-35.49	4.832	-72.59	4.832	-29.87
4.836	-23.03	4.836	-27.05	4.836	-34.2	4.836	-71.3	4.836	-27.94
4.84	-17.88	4.84	-25.12	4.84	-30.98	4.84	-72.59	4.84	-24.08
4.844	-15.3	4.844	-27.05	4.844	-27.76	4.844	-71.95	4.844	-24.08
4.848	-14.66	4.848	-28.98	4.848	-25.83	4.848	-73.88	4.848	-22.14
4.852	-14.02	4.852	-28.98	4.852	-23.25	4.852	-77.1	4.852	-18.28
4.856	-13.37	4.856	-32.85	4.856	-21.96	4.856	-77.74	4.856	-18.92
4.86	-15.3	4.86	-34.78	4.86	-22.61	4.86	-77.74	4.86	-18.28
4.864	-16.59	4.864	-33.49	4.864	-21.96	4.864	-76.46	4.864	-18.92
4.868	-20.46	4.868	-32.85	4.868	-23.9	4.868	-75.81	4.868	-20.85
4.872	-22.39	4.872	-29.63	4.872	-25.83	4.872	-75.81	4.872	-20.21
4.876	-24.97	4.876	-28.34	4.876	-25.83	4.876	-72.59	4.876	-18.92
4.88	-25.61	4.88	-28.34	4.88	-25.19	4.88	-72.59	4.88	-17.63
4.884	-28.19	4.884	-28.34	4.884	-23.9	4.884	-69.37	4.884	-16.99
4.888	-26.26	4.888	-30.92	4.888	-19.39	4.888	-67.44	4.888	-16.35
4.892	-28.19	4.892	-34.14	4.892	-19.39	4.892	-66.79	4.892	-16.35
4.896	-27.54	4.896	-36.71	4.896	-16.81	4.896	-64.86	4.896	-15.7
4.9	-30.12	4.9	-39.29	4.9	-19.39	4.9	-62.93	4.9	-16.35
4.904	-28.83	4.904	-40.58	4.904	-20.03	4.904	-60.35	4.904	-14.41
4.908	-28.19	4.908	-39.94	4.908	-21.32	4.908	-62.28	4.908	-15.06
4.912	-28.19	4.912	-37.36	4.912	-23.9	4.912	-62.93	4.912	-15.06
4.916	-28.83	4.916	-30.92	4.916	-25.19	4.916	-64.21	4.916	-15.7
4.92	-29.48	4.92	-27.7	4.92	-27.12	4.92	-65.5	4.92	-20.21
4.924	-30.12	4.924	-24.47	4.924	-25.19	4.924	-63.57	4.924	-24.72
4.928	-28.19	4.928	-21.9	4.928	-23.9	4.928	-62.28	4.928	-26.65
4.932	-28.19	4.932	-19.32	4.932	-23.25	4.932	-60.99	4.932	-29.87
4.936	-25.61	4.936	-18.68	4.936	-21.32	4.936	-60.99	4.936	-31.16
4.94	-25.61	4.94	-21.9	4.94	-20.03	4.94	-57.13	4.94	-33.74
4.944	-23.03	4.944	-21.9	4.944	-20.68	4.944	-58.42	4.944	-33.1
4.948	-21.1	4.948	-25.76	4.948	-20.68	4.948	-57.77	4.948	-29.23
4.952	-21.1	4.952	-26.41	4.952	-22.61	4.952	-57.13	4.952	-27.3
4.956	-15.95	4.956	-28.98	4.956	-22.61	4.956	-56.48	4.956	-24.08
4.96	-12.73	4.96	-32.85	4.96	-21.96	4.96	-56.48	4.96	-24.08
4.964	-9.51	4.964	-34.14	4.964	-17.45	4.964	-55.84	4.964	-22.14
4.968	-11.44	4.968	-33.49	4.968	-14.88	4.968	-59.06	4.968	-24.08
4.972	-13.37	4.972	-32.85	4.972	-11.01	4.972	-57.77	4.972	-24.08
4.976	-15.95	4.976	-33.49	4.976	-8.44	4.976	-56.48	4.976	-25.36
4.98	-17.88	4.98	-32.85	4.98	-3.93	4.98	-51.97	4.98	-26.01
4.984	-21.75	4.984	-33.49	4.984	-7.15	4.984	-47.46	4.984	-24.08
4.988	-24.97	4.988	-32.2	4.988	-7.79	4.988	-41.67	4.988	-26.01
4.992	-25.61	4.992	-31.56	4.992	-9.72	4.992	-38.44	4.992	-26.01
4.996	-24.97	4.996	-32.2	4.996	-12.3	4.996	-32	4.996	-26.65
5	-21.75	5	-30.92	5	-16.81	5	-31.36	5	-27.94
5.004	-22.39	5.004	-32.2	5.004	-18.74	5.004	-32.65	5.004	-27.3
5.008	-19.81	5.008	-28.34	5.008	-22.61	5.008	-32.65	5.008	-27.3
5.012	-15.95	5.012	-27.05	5.012	-21.96	5.012	-36.51	5.012	-27.94
5.016	-14.02	5.016	-23.83	5.016	-21.96	5.016	-40.38	5.016	-27.3
5.02	-11.44	5.02	-20.61	5.02	-22.61	5.02	-43.6	5.02	-28.59
5.024	-10.15	5.024	-17.39	5.024	-23.9	5.024	-49.4	5.024	-27.94
5.028	-13.37	5.028	-14.17	5.028	-26.47	5.028	-48.75	5.028	-27.3
5.032	-14.02	5.032	-13.52	5.032	-25.19	5.032	-51.97	5.032	-28.59
5.036	-17.24	5.036	-14.81	5.036	-27.76	5.036	-51.97	5.036	-28.59
5.04	-19.17	5.04	-13.52	5.04	-28.41	5.04	-51.97	5.04	-27.94
5.044	-23.68	5.044	-15.45	5.044	-28.41	5.044	-51.33	5.044	-28.59
5.048	-26.26	5.048	-14.81	5.048	-29.05	5.048	-50.69	5.048	-29.23
5.052	-29.48	5.052	-16.74	5.052	-29.7	5.052	-50.04	5.052	-32.45
5.056	-29.48	5.056	-16.74	5.056	-27.76	5.056	-47.46	5.056	-31.81
5.06	-30.77	5.06	-18.68	5.06	-25.83	5.06	-46.82	5.06	-31.16
5.064	-30.12	5.064	-20.61	5.064	-25.83	5.064	-44.89	5.064	-29.87
5.068	-28.19	5.068	-23.19	5.068	-23.25	5.068	-42.31	5.068	-27.94
5.072	-24.97	5.072	-25.12	5.072	-20.03	5.072	-39.09	5.072	-26.01
5.076	-23.03	5.076	-25.76	5.076	-21.96	5.076	-38.44	5.076	-24.08
5.08	-19.81	5.08	-27.7	5.08	-19.39	5.08	-39.09	5.08	-20.21
5.084	-19.81	5.084	-29.63	5.084	-20.03	5.084	-37.16	5.084	-17.63
5.088	-16.59	5.088	-32.2	5.088	-21.96	5.088	-37.8	5.088	-16.35
5.092	-15.95	5.092	-30.92	5.092	-23.25	5.092	-36.51	5.092	-16.35
5.096	-17.24	5.096	-30.92	5.096	-24.54	5.096	-36.51	5.096	-15.7
5.1	-17.88	5.1	-27.7	5.1	-23.9	5.1	-35.22	5.1	-16.35
5.104	-19.81	5.104	-25.12	5.104	-25.83	5.104	-33.29	5.104	-18.92
5.108	-19.81	5.108	-23.19	5.108	-24.54	5.108	-32.65	5.108	-18.28
5.112	-21.75	5.112	-23.19	5.112	-25.19	5.112	-32	5.112	-18.28
5.116	-21.1	5.116	-21.25	5.116	-24.54	5.116	-32.65	5.116	-16.99
5.12	-17.88	5.12	-22.54	5.12	-22.61	5.12	-34.58	5.12	-15.06
5.124	-16.59	5.124	-23.83	5.124	-22.61	5.124	-37.16	5.124	-13.77
5.128	-12.73	5.128	-23.83	5.128	-20.03	5.128	-37.8	5.128	-11.19
5.132	-14.66	5.132	-25.12	5.132	-23.25	5.132	-37.16	5.132	-11.19
5.136	-14.02	5.136	-23.19	5.136	-22.61	5.136	-38.44	5.136	-7.97
5.14	-12.73	5.14	-24.47	5.14	-20.68	5.14	-35.87	5.14	-8.61
5.144	-14.66	5.144	-25.76	5.144	-18.74	5.144	-35.22	5.144	-7.97
5.148	-15.95	5.148	-23.83	5.148	-14.88	5.148	-35.87	5.148	-7.33
5.152	-19.17	5.152	-25.12	5.152	-14.88	5.152	-32	5.152	-6.68
5.156	-21.75	5.156	-25.12	5.156	-14.23	5.156	-32.65	5.156	-7.97
5.16	-23.68	5.16	-26.41	5.16	-14.88	5.16	-28.78	5.16	-8.61
5.164	-27.54	5.164	-26.41	5.164	-16.17	5.164	-27.49	5.164	-10.55
5.168	-26.26	5.168	-24.47	5.168	-19.39	5.168	-26.2	5.168	-13.12
5.172	-25.61	5.172	-26.41	5.172	-21.96	5.172	-24.27	5.172	-17.63
5.176	-24.97	5.176	-26.41	5.176	-25.83	5.176	-24.27	5.176	-19.57
5.18	-26.9	5.18	-27.05	5.18	-28.41	5.18	-24.27	5.18	-22.79
5.184	-24.97	5.184	-27.7	5.184	-27.76	5.184	-22.98	5.184	-26.01
5.188	-25.61	5.188	-27.05	5.188	-29.05	5.188	-25.56	5.188	-27.94
5.192	-25.61	5.192	-26.41	5.192	-28.41	5.192	-26.85	5.192	-28.59
5.196	-25.61	5.196	-29.63	5.196	-27.12	5.196	-30.07	5.196	-26.65
5.2	-24.97	5.2	-34.14	5.2	-26.47	5.2	-31.36	5.2	-27.3
5.204	-26.26	5.204	-33.49	5.204	-26.47	5.204	-30.07	5.204	-27.3
5.208	-26.9	5.208	-35.43	5.208	-25.83	5.208	-30.71	5.208	-25.36
5.212	-29.48	5.212	-36.07	5.212	-25.83	5.212	-28.78	5.212	-24.08
5.216	-31.41	5.216	-36.07	5.216	-25.83	5.216	-29.43	5.216	-21.5
5.22	-32.05	5.22	-36.07	5.22	-23.9	5.22	-27.49	5.22	-22.14
5.224	-33.99	5.224	-36.71	5.224	-18.74	5.224	-30.71	5.224	-20.85
5.228	-34.63	5.228	-36.07	5.228	-17.45	5.228	-33.29	5.228	-22.14
5.232	-35.28	5.232	-34.78	5.232	-16.81	5.232	-37.16	5.232	-24.08
5.236	-34.63	5.236	-32.85	5.236	-16.17	5.236	-41.67	5.236	-26.65
5.24	-34.63	5.24	-34.14	5.24	-19.39	5.24	-42.31	5.24	-31.16
5.244	-33.99	5.244	-33.49	5.244	-18.74	5.244	-44.24	5.244	-31.16
5.248	-32.05	5.248	-32.2	5.248	-21.32	5.248	-43.6	5.248	-29.87
5.252	-29.48	5.252	-32.2	5.252	-23.9	5.252	-42.95	5.252	-32.45
5.256	-27.54	5.256	-33.49	5.256	-26.47	5.256	-43.6	5.256	-31.81
5.26	-27.54	5.26	-33.49	5.26	-29.7	5.26	-40.38	5.26	-32.45
5.264	-27.54	5.264	-34.78	5.264	-28.41	5.264	-37.8	5.264	-29.87
5.268	-28.83	5.268	-35.43	5.268	-30.34	5.268	-36.51	5.268	-29.87
5.272	-28.19	5.272	-34.14	5.272	-27.76	5.272	-33.94	5.272	-29.23
5.276	-26.26	5.276	-30.92			5.276	-32.65	5.276	-26.65
5.28	-24.97	5.28	-30.92			5.28	-32.65	5.28	-29.23
5.284	-24.97	5.284	-27.7			5.284	-30.07	5.284	-27.3
5.288	-24.97	5.288	-26.41			5.288	-30.71	5.288	-27.94
5.292	-23.03	5.292	-23.83			5.292	-30.71	5.292	-29.23
5.296	-26.9	5.296	-21.9			5.296	-29.43	5.296	-27.3
5.3	-26.9	5.3	-20.61			5.3	-26.85	5.3	-26.01
5.304	-28.83	5.304	-20.61			5.304	-26.85	5.304	-23.43
5.308	-30.77	5.308	-18.68			5.308	-28.78	5.308	-21.5
5.312	-29.48	5.312	-19.96			5.312	-32.65	5.312	-18.92
5.316	-28.19	5.316	-20.61			5.316	-35.22	5.316	-17.63
5.32	-28.83	5.32	-21.9			5.32	-36.51	5.32	-13.77
5.324	-25.61	5.324	-23.83			5.324	-39.73	5.324	-11.19
5.328	-21.75	5.328	-25.12			5.328	-39.73	5.328	-13.12
5.332	-16.59	5.332	-24.47			5.332	-40.38	5.332	-11.84
5.336	-15.3	5.336	-23.19			5.336	-39.09	5.336	-16.35
5.34	-12.73	5.34	-19.96			5.34	-37.16	5.34	-18.92
5.344	-9.51	5.344	-19.96			5.344	-35.22	5.344	-21.5
5.348	-12.08	5.348	-15.45			5.348	-31.36	5.348	-25.36
5.352	-13.37	5.352	-14.17			5.352	-27.49	5.352	-27.94
5.356	-14.02	5.356	-12.23			5.356	-25.56	5.356	-29.87
5.36	-16.59	5.36	-12.23			5.36	-24.92	5.36	-30.52
		5.364	-12.23			5.364	-23.63	5.364	-29.87
		5.368	-14.17			5.368	-24.92	5.368	-29.23
		5.372	-19.32			5.372	-24.92	5.372	-26.65
		5.376	-23.19			5.376	-26.2	5.376	-23.43
		5.38	-26.41			5.38	-28.78	5.38	-19.57
		5.384	-30.92			5.384	-31.36	5.384	-17.63
		5.388	-32.85			5.388	-32.65	5.388	-15.06
		5.392	-34.78			5.392	-34.58	5.392	-15.06
		5.396	-34.78			5.396	-33.29	5.396	-16.35
		5.4	-35.43			5.4	-34.58
		5.404	-33.49			5.404	-34.58
		5.408	-32.85			5.408	-33.29
		5.412	-29.63			5.412	-32
		5.416	-27.05			5.416	-30.71
		5.42	-23.19			5.42	-33.94
		5.424	-21.25			5.424	-33.94
		5.428	-19.32			5.428	-36.51
		5.432	-17.39			5.432	-35.87
		5.436	-14.81			5.436	-37.8
		5.44	-7.08			5.44	-41.02
		5.444	-10.94			5.444	-42.31
		5.448	-12.23			5.448	-40.38
		5.452	-11.59			5.452	-39.09
		5.456	-12.88			5.456	-37.8
		5.46	-14.17			5.46	-35.22
		5.464	-13.52			5.464	-32
		5.468	-14.81			5.468	-28.78
		5.472	-16.74			5.472	-26.85
		5.476	-16.74			5.476	-26.85
		5.48	-16.74			5.48	-26.2
		5.484	-16.1			5.484	-28.14
		5.488	-14.81			5.488	-28.14
		5.492	-12.88			5.492	-31.36
		5.496	-13.52			5.496	-32
		5.5	-14.17			5.5	-32.65
		5.504	-15.45			5.504	-31.36
		5.508	-16.1			5.508	-31.36
		5.512	-21.25			5.512	-30.71
		5.516	-23.83			5.516	-32
		5.52	-24.47			5.52	-33.94
		5.524	-26.41			5.524	-35.22
		5.528	-27.7			5.528	-36.51
						5.532	-38.44
						5.536	-37.8
						5.54	-35.22
						5.544	-34.58
						5.548	-32
						5.552	-28.78
						5.556	-29.43
						5.56	-26.85
						5.564	-26.85
						5.568	-27.49
						5.572	-29.43
						5.576	-32
						5.58	-32
						5.584	-31.36
						5.588	-29.43
						5.592	-26.85
						5.596	-24.27
						5.6	-20.41
						5.604	-18.47
						5.608	-17.18
						5.612	-17.18
						5.616	-17.83
						5.62	-18.47
						5.624	-23.63
						5.628	-24.27
						5.632	-28.78
						5.636	-30.71
						5.64	-32.65
						5.644	-33.29
						5.648	-35.87
						5.652	-36.51
						5.656	-37.8
						5.66	-37.8
						5.664	-35.22
						5.668	-32.65
						5.672	-28.78
						5.676	-26.85
						5.68	-26.85
						5.684	-25.56
						5.688	-24.92
						5.692	-26.85
						5.696	-26.85
						5.7	-30.71
						5.704	-31.36
						5.708	-33.29
						5.712	-30.71
						5.716	-29.43
						5.72	-28.14
						5.724	-24.27
						5.728	-24.27
						5.732	-21.05
						5.736	-18.47
						5.74	-19.12
						5.744	-19.12
						5.748	-17.83
						5.752	-17.18
						5.756	-16.54
						5.76	-15.9
						5.764	-15.9
						5.768	-15.25
						5.772	-10.74
						5.776	-12.68
						5.78	-11.39
						5.784	-12.03
						5.788	-15.25
						5.792	-12.03
						5.796	-13.32
						5.8	-12.68
						5.804	-14.61
						5.808	-16.54
						5.812	-16.54
						5.816	-20.41
						5.82	-20.41
						5.824	-22.34
						5.828	-22.34
						5.832	-22.98
						5.836	-23.63
						5.84	-24.27
						5.844	-23.63
						5.848	-25.56
						5.852	-26.85
						5.856	-29.43
						5.86	-28.78
						5.864	-27.49
						5.868	-24.92
						5.872	-25.56
						5.876	-21.69
						5.88	-17.83
						5.884	-17.18
						5.888	-15.9
						5.892	-16.54
						5.896	-19.76
						5.9	-19.76
						5.904	-19.12
						5.908	-20.41
						5.912	-20.41
						5.916	-21.05
						5.92	-22.98
						5.924	-20.41
						5.928	-18.47
						5.932	-17.18
						5.936	-15.9
						5.94	-14.61
						5.944	-12.68
						5.948	-8.17
						5.952	-6.23
						5.956	-2.37
						5.96	-4.3
						5.964	-5.59
						5.968	-7.52
						5.972	-13.96
						5.976	-17.83
						5.98	-20.41
						5.984	-21.05
						5.988	-22.98
						5.992	-22.34
						5.996	-21.69
						6	-21.05
						6.004	-21.05
						6.008	-21.69
						6.012	-21.05
						6.016	-20.41
						6.02	-19.76
						6.024	-17.83
						6.028	-15.25
						6.032	-14.61
						6.036	-14.61
						6.04	-15.25
						6.044	-17.83
						6.048	-22.98
						6.052	-24.27
						6.056	-24.92
						6.06	-26.85
						6.064	-24.92
						6.068	-22.34
						6.072	-19.76
						6.076	-19.12
						6.08	-20.41
						6.084	-20.41
						6.088	-21.69
						6.092	-18.47
						6.096	-22.34
						6.1	-21.69
						6.104	-24.27
						6.108	-23.63
						6.112	-22.34
						6.116	-21.05
						6.12	-19.12
						6.124	-19.76
						6.128	-17.83
						6.132	-15.9
						6.136	-16.54
						6.14	-13.96
						6.144	-13.96
						6.148	-13.32
						6.152	-15.25
						6.156	-15.9
						6.16	-15.9
						6.164	-15.9
						6.168	-17.18
						6.172	-17.83
						6.176	-17.83
						6.18	-19.76
						6.184	-22.34
						6.188	-21.05
						6.192	-21.69
						6.196	-21.05
						6.2	-20.41

## Sheet: Figure 3e
Event 1		Event 2		Event 3		Event 4		Event 5
t (ms)	I (pA)	t (ms)	I (pA)	t (ms)	I (pA)	t (ms)	I (pA)	t (ms)	I (pA)
0.004	-5.35	0.004	0.196672	0.004	8.44	0.004	4.24	0.004	2.75
0.008	-0.197613	0.008	1.48	0.008	7.15	0.008	2.31	0.008	2.75
0.012	-2.13	0.012	-0.44716	0.012	5.22	0.012	1.02	0.012	-4.33
0.016	-2.13	0.016	-2.38	0.016	3.29	0.016	-0.911746	0.016	-4.97
0.02	0.446219	0.02	-3.02	0.02	2	0.02	-4.13	0.02	-2.4
0.024	-0.197613	0.024	-1.09	0.024	3.29	0.024	-0.911746	0.024	-3.69
0.028	2.38	0.028	-0.44716	0.028	-0.57765	0.028	-0.911746	0.028	-3.04
0.032	3.02	0.032	-1.09	0.032	-1.22	0.032	-0.267914	0.032	-4.97
0.036	0.446219	0.036	-0.44716	0.036	-3.15	0.036	-1.56	0.036	-6.26
0.04	-2.77	0.04	-1.73	0.04	0.066182	0.04	-1.56	0.04	-3.69
0.044	-3.42	0.044	-1.73	0.044	2	0.044	2.31	0.044	-0.467984
0.048	2.38	0.048	2.77	0.048	0.710014	0.048	8.75	0.048	2.11
0.052	4.31	0.052	1.48	0.052	0.066182	0.052	10.68	0.052	-0.467984
0.056	6.24	0.056	-1.09	0.056	-0.57765	0.056	8.1	0.056	0.819679
0.06	4.31	0.06	-5.6	0.06	-2.51	0.06	9.39	0.06	-2.4
0.064	3.02	0.064	-7.53	0.064	-2.51	0.064	2.95	0.064	-2.4
0.068	3.02	0.068	-6.89	0.068	0.066182	0.068	4.24	0.068	1.46
0.072	9.46	0.072	-4.95	0.072	0.066182	0.072	5.53	0.072	-0.467984
0.076	9.46	0.076	-6.24	0.076	-0.57765	0.076	4.24	0.076	-1.76
0.08	7.53	0.08	-6.24	0.08	-1.87	0.08	3.6	0.08	-5.62
0.084	7.53	0.084	-4.95	0.084	0.066182	0.084	3.6	0.084	-8.19
0.088	3.67	0.088	-4.31	0.088	3.29	0.088	4.88	0.088	-6.26
0.092	1.73	0.092	4.06	0.092	5.86	0.092	9.39	0.092	-5.62
0.096	4.95	0.096	4.7	0.096	5.22	0.096	11.32	0.096	-6.26
0.1	1.73	0.1	4.7	0.1	3.93	0.1	11.96	0.1	-5.62
0.104	-2.13	0.104	5.99	0.104	0.066182	0.104	8.1	0.104	-6.91
0.108	-5.35	0.108	0.840504	0.108	0.066182	0.108	5.53	0.108	-1.76
0.112	-6.64	0.112	4.7	0.112	1.35	0.112	4.24	0.112	0.175847
0.116	-4.7	0.116	7.28	0.116	1.35	0.116	4.24	0.116	-0.467984
0.12	-2.77	0.12	7.28	0.12	-2.51	0.12	0.375918	0.12	-3.04
0.124	-4.06	0.124	7.28	0.124	-4.44	0.124	-3.49	0.124	-3.69
0.128	-4.7	0.128	7.92	0.128	-8.95	0.128	-3.49	0.128	-9.48
0.132	-4.7	0.132	4.7	0.132	-7.66	0.132	-9.93	0.132	-6.91
0.136	-0.841445	0.136	7.28	0.136	-7.66	0.136	-2.84	0.136	-6.91
0.14	-0.841445	0.14	11.14	0.14	-9.59	0.14	2.31	0.14	-11.41
0.144	1.09	0.144	10.5	0.144	-12.81	0.144	0.375918	0.144	-11.41
0.148	-1.49	0.148	5.35	0.148	-14.1	0.148	1.02	0.148	-13.99
0.152	-3.42	0.152	4.06	0.152	-15.39	0.152	-2.2	0.152	-11.41
0.156	-9.21	0.156	0.840504	0.156	-14.1	0.156	-2.84	0.156	-8.19
0.16	-9.21	0.16	2.13	0.16	-12.17	0.16	-2.84	0.16	-4.97
0.164	-9.21	0.164	4.06	0.164	-9.59	0.164	-2.2	0.164	-3.04
0.168	-9.86	0.168	2.77	0.168	-8.3	0.168	-2.84	0.168	-3.04
0.172	-7.92	0.172	4.7	0.172	-8.3	0.172	-3.49	0.172	-3.04
0.176	-7.92	0.176	1.48	0.176	-7.66	0.176	-3.49	0.176	0.175847
0.18	-5.99	0.18	1.48	0.18	-1.87	0.18	-0.911746	0.18	2.75
0.184	-0.841445	0.184	2.77	0.184	-0.57765	0.184	3.6	0.184	4.04
0.188	4.95	0.188	2.13	0.188	-1.87	0.188	4.24	0.188	-0.467984
0.192	4.31	0.192	2.13	0.192	-1.22	0.192	4.88	0.192	0.819679
0.196	3.02	0.196	0.196672	0.196	-6.37	0.196	5.53	0.196	-2.4
0.2	3.67	0.2	-1.73	0.2	-5.08	0.2	4.24	0.2	-1.11
0.204	-0.197613	0.204	0.840504	0.204	-3.8	0.204	7.46	0.204	3.4
0.208	4.31	0.208	4.06	0.208	-5.08	0.208	10.68	0.208	4.04
0.212	8.17	0.212	5.35	0.212	-8.3	0.212	13.25	0.212	4.68
0.216	6.88	0.216	2.77	0.216	-11.52	0.216	12.61	0.216	4.68
0.22	6.88	0.22	2.77	0.22	-9.59	0.22	10.68	0.22	3.4
0.224	5.6	0.224	-1.09	0.224	-10.24	0.224	8.75	0.224	5.97
0.228	6.24	0.228	2.13	0.228	-6.37	0.228	6.81	0.228	7.9
0.232	8.82	0.232	2.77	0.232	-6.37	0.232	4.88	0.232	9.19
0.236	6.24	0.236	3.42	0.236	-6.37	0.236	0.375918	0.236	5.97
0.24	4.95	0.24	2.77	0.24	-3.8	0.24	-5.42	0.24	5.97
0.244	0.446219	0.244	2.13	0.244	-3.15	0.244	-6.71	0.244	2.75
0.248	-2.13	0.248	3.42	0.248	3.29	0.248	-11.86	0.248	5.33
0.252	0.446219	0.252	4.06	0.252	5.86	0.252	-6.06	0.252	7.26
0.256	1.73	0.256	7.28	0.256	7.79	0.256	-5.42	0.256	4.68
0.26	3.02	0.26	5.99	0.26	9.72	0.26	-6.71	0.26	3.4
0.264	3.67	0.264	2.13	0.264	8.44	0.264	-4.13	0.264	-0.467984
0.268	1.09	0.268	0.840504	0.268	11.66	0.268	-2.2	0.268	2.75
0.272	-1.49	0.272	-1.09	0.272	15.52	0.272	1.66	0.272	6.61
0.276	1.73	0.276	3.42	0.276	18.09	0.276	8.1	0.276	7.9
0.28	3.02	0.28	6.63	0.28	14.23	0.28	9.39	0.28	7.26
0.284	0.446219	0.284	4.7	0.284	11.66	0.284	6.81	0.284	6.61
0.288	1.73	0.288	3.42	0.288	9.72	0.288	4.24	0.288	5.33
0.292	-0.841445	0.292	0.196672	0.292	9.08	0.292	3.6	0.292	7.26
0.296	3.02	0.296	0.840504	0.296	10.37	0.296	2.31	0.296	7.9
0.3	4.31	0.3	2.77	0.3	5.86	0.3	3.6	0.3	5.97
0.304	5.6	0.304	1.48	0.304	0.710014	0.304	2.31	0.304	3.4
0.308	2.38	0.308	-0.44716	0.308	-1.22	0.308	-0.911746	0.308	-1.11
0.312	-1.49	0.312	-1.73	0.312	-5.73	0.312	-2.2	0.312	-2.4
0.316	-4.7	0.316	-4.95	0.316	-1.87	0.316	-4.13	0.316	0.819679
0.32	-5.35	0.32	-1.73	0.32	-2.51	0.32	2.31	0.32	2.75
0.324	-7.28	0.324	0.840504	0.324	-3.8	0.324	2.95	0.324	0.175847
0.328	-8.57	0.328	-3.02	0.328	-4.44	0.328	1.02	0.328	1.46
0.332	-12.43	0.332	-5.6	0.332	-7.02	0.332	2.31	0.332	-2.4
0.336	-11.79	0.336	-6.89	0.336	-5.08	0.336	-1.56	0.336	-2.4
0.34	-11.79	0.34	-10.75	0.34	-1.22	0.34	2.95	0.34	-0.467984
0.344	-7.92	0.344	-6.89	0.344	0.066182	0.344	5.53	0.344	-0.467984
0.348	-4.7	0.348	-4.95	0.348	-2.51	0.348	8.75	0.348	-3.69
0.352	-1.49	0.352	-4.95	0.352	-1.87	0.352	6.17	0.352	-4.97
0.356	0.446219	0.356	-7.53	0.356	-3.15	0.356	6.81	0.356	-5.62
0.36	2.38	0.36	-10.1	0.36	-1.22	0.36	4.24	0.36	-4.33
0.364	4.95	0.364	-7.53	0.364	2	0.364	6.81	0.364	0.175847
0.368	8.82	0.368	-6.24	0.368	3.29	0.368	8.75	0.368	2.75
0.372	10.1	0.372	-3.67	0.372	2.64	0.372	6.81	0.372	1.46
0.376	7.53	0.376	-4.31	0.376	0.710014	0.376	0.375918	0.376	2.11
0.38	2.38	0.38	-6.24	0.38	-1.87	0.38	0.375918	0.38	2.75
0.384	-1.49	0.384	-5.6	0.384	2.64	0.384	-2.2	0.384	7.26
0.388	-4.7	0.388	-7.53	0.388	2.64	0.388	1.66	0.388	8.55
0.392	-1.49	0.392	-3.67	0.392	2	0.392	1.66	0.392	6.61
0.396	-0.841445	0.396	-4.95	0.396	1.35	0.396	1.02	0.396	2.75
0.4	-0.197613	0.4	-7.53	0.4	0.710014	0.4	0.375918	0.4	-1.11
0.404	3.67	0.404	-10.1	0.404	2.64	0.404	-3.49	0.404	-4.97
0.408	1.73	0.408	-13.97	0.408	6.5	0.408	0.375918	0.408	-1.11
0.412	6.88	0.412	-10.75	0.412	5.86	0.412	2.95	0.412	-2.4
0.416	10.75	0.416	-7.53	0.416	2.64	0.416	3.6	0.416	-4.97
0.42	7.53	0.42	-7.53	0.42	0.710014	0.42	1.02	0.42	-4.97
0.424	5.6	0.424	-6.24	0.424	-3.8	0.424	-0.911746	0.424	-6.26
0.428	1.73	0.428	-5.6	0.428	-3.8	0.428	-4.13	0.428	-3.04
0.432	-1.49	0.432	-3.67	0.432	-3.8	0.432	-2.84	0.432	2.11
0.436	0.446219	0.436	0.196672	0.436	-5.73	0.436	0.375918	0.436	1.46
0.44	1.09	0.44	4.7	0.44	-9.59	0.44	-0.911746	0.44	-1.11
0.444	1.09	0.444	4.06	0.444	-10.88	0.444	-2.2	0.444	-1.76
0.448	0.446219	0.448	2.77	0.448	-10.24	0.448	-1.56	0.448	-6.26
0.452	-0.197613	0.452	0.196672	0.452	-3.8	0.452	-0.267914	0.452	-3.04
0.456	0.446219	0.456	4.7	0.456	-2.51	0.456	2.31	0.456	-3.04
0.46	0.446219	0.46	7.92	0.46	-2.51	0.46	4.24	0.46	-4.97
0.464	-0.841445	0.464	7.28	0.464	-2.51	0.464	-0.267914	0.464	-6.26
0.468	-2.77	0.468	5.35	0.468	-5.08	0.468	-1.56	0.468	-9.48
0.472	-4.7	0.472	5.99	0.472	0.066182	0.472	-5.42	0.472	-8.19
0.476	-7.92	0.476	2.13	0.476	3.93	0.476	-5.42	0.476	-6.26
0.48	-2.77	0.48	5.35	0.48	4.57	0.48	-4.13	0.48	-5.62
0.484	-0.841445	0.484	3.42	0.484	1.35	0.484	-3.49	0.484	-6.26
0.488	-2.13	0.488	2.13	0.488	-2.51	0.488	-4.13	0.488	-8.19
0.492	-5.35	0.492	-2.38	0.492	-7.02	0.492	-6.06	0.492	-10.77
0.496	-7.28	0.496	-6.89	0.496	-5.08	0.496	-4.77	0.496	-10.13
0.5	-7.28	0.5	-8.17	0.5	-6.37	0.5	-2.2	0.5	-9.48
0.504	-5.99	0.504	-9.46	0.504	-7.66	0.504	2.31	0.504	-6.91
0.508	-4.7	0.508	-4.95	0.508	-7.66	0.508	4.24	0.508	-6.91
0.512	-5.99	0.512	-8.17	0.512	-9.59	0.512	4.88	0.512	-2.4
0.516	-6.64	0.516	-9.46	0.516	-10.24	0.516	2.95	0.516	-2.4
0.52	-7.92	0.52	-8.82	0.52	-3.8	0.52	4.88	0.52	2.11
0.524	-9.21	0.524	-10.1	0.524	-3.15	0.524	7.46	0.524	7.26
0.528	-5.35	0.528	-4.31	0.528	-5.08	0.528	11.32	0.528	5.97
0.532	-4.7	0.532	-2.38	0.532	-7.66	0.532	10.68	0.532	5.97
0.536	-5.99	0.536	-3.02	0.536	-10.24	0.536	9.39	0.536	4.04
0.54	-6.64	0.54	-4.95	0.54	-8.3	0.54	4.88	0.54	1.46
0.544	-6.64	0.544	-7.53	0.544	-6.37	0.544	1.66	0.544	1.46
0.548	-3.42	0.548	-6.89	0.548	-3.15	0.548	2.95	0.548	3.4
0.552	0.446219	0.552	-7.53	0.552	-1.87	0.552	2.31	0.552	0.175847
0.556	-0.197613	0.556	-12.04	0.556	-1.87	0.556	-2.84	0.556	-2.4
0.56	-2.13	0.56	-19.76	0.56	-1.87	0.56	-6.06	0.56	-4.33
0.564	-3.42	0.564	-28.78	0.564	1.35	0.564	-9.28	0.564	-9.48
0.568	-5.35	0.568	-39.08	0.568	2.64	0.568	-15.72	0.568	-4.33
0.572	-6.64	0.572	-44.23	0.572	-0.57765	0.572	-15.72	0.572	-7.55
0.576	-7.28	0.576	-47.45	0.576	-5.08	0.576	-20.23	0.576	-12.7
0.58	-13.07	0.58	-53.24	0.58	-12.17	0.58	-27.31	0.58	-17.85
0.584	-21.44	0.584	-57.75	0.584	-18.6	0.584	-34.39	0.584	-24.93
0.588	-28.53	0.588	-60.97	0.588	-21.82	0.588	-40.19	0.588	-26.87
0.592	-38.18	0.592	-58.39	0.592	-30.19	0.592	-43.4	0.592	-31.37
0.596	-39.47	0.596	-52.6	0.596	-37.92	0.596	-45.34	0.596	-40.39
0.6	-43.33	0.6	-49.38	0.6	-45	0.6	-48.56	0.6	-48.76
0.604	-50.42	0.604	-50.67	0.604	-53.37	0.604	-54.35	0.604	-58.41
0.608	-52.99	0.608	-51.95	0.608	-56.59	0.608	-58.86	0.608	-70
0.612	-57.5	0.612	-59.04	0.612	-59.81	0.612	-60.14	0.612	-71.29
0.616	-58.14	0.616	-62.26	0.616	-60.45	0.616	-57.57	0.616	-78.37
0.62	-56.21	0.62	-64.19	0.62	-67.54	0.62	-58.21	0.62	-86.1
0.624	-57.5	0.624	-66.76	0.624	-68.82	0.624	-62.08	0.624	-93.82
0.628	-62.65	0.628	-71.91	0.628	-72.04	0.628	-66.58	0.628	-101.55
0.632	-68.44	0.632	-73.84	0.632	-71.4	0.632	-73.02	0.632	-107.34
0.636	-72.31	0.636	-75.78	0.636	-68.18	0.636	-74.95	0.636	-107.99
0.64	-71.66	0.64	-74.49	0.64	-70.11	0.64	-71.09	0.64	-109.28
0.644	-70.38	0.644	-69.34	0.644	-70.11	0.644	-73.66	0.644	-113.78
0.648	-71.66	0.648	-64.19	0.648	-73.33	0.648	-74.95	0.648	-118.29
0.652	-74.24	0.652	-66.12	0.652	-72.04	0.652	-74.95	0.652	-121.51
0.656	-75.53	0.656	-64.83	0.656	-68.82	0.656	-77.53	0.656	-121.51
0.66	-78.1	0.66	-64.83	0.66	-70.11	0.66	-71.73	0.66	-123.44
0.664	-77.46	0.664	-61.61	0.664	-71.4	0.664	-71.09	0.664	-122.8
0.668	-78.75	0.668	-58.39	0.668	-75.26	0.668	-75.6	0.668	-125.37
0.672	-82.61	0.672	-60.97	0.672	-78.48	0.672	-80.75	0.672	-129.23
0.676	-83.25	0.676	-63.54	0.676	-80.41	0.676	-84.61	0.676	-130.52
0.68	-86.47	0.68	-68.69	0.68	-79.13	0.68	-88.47	0.68	-129.88
0.684	-81.96	0.684	-73.2	0.684	-80.41	0.684	-88.47	0.684	-124.08
0.688	-78.75	0.688	-71.27	0.688	-81.7	0.688	-87.19	0.688	-121.51
0.692	-77.46	0.692	-73.84	0.692	-86.21	0.692	-91.05	0.692	-117.65
0.696	-77.46	0.696	-75.78	0.696	-89.43	0.696	-92.98	0.696	-115.71
0.7	-76.17	0.7	-78.99	0.7	-88.78	0.7	-93.62	0.7	-113.14
0.704	-78.75	0.704	-79.64	0.704	-86.21	0.704	-92.98	0.704	-107.99
0.708	-79.39	0.708	-78.35	0.708	-84.28	0.708	-89.76	0.708	-105.41
0.712	-78.1	0.712	-72.56	0.712	-85.56	0.712	-92.98	0.712	-105.41
0.716	-80.03	0.716	-74.49	0.716	-86.21	0.716	-96.2	0.716	-106.7
0.72	-83.9	0.72	-73.84	0.72	-86.21	0.72	-100.06	0.72	-109.28
0.724	-85.18	0.724	-73.84	0.724	-86.21	0.724	-106.5	0.724	-111.21
0.728	-85.18	0.728	-75.78	0.728	-86.85	0.728	-103.28	0.728	-107.34
0.732	-83.9	0.732	-73.84	0.732	-88.14	0.732	-103.28	0.732	-106.7
0.736	-80.03	0.736	-71.91	0.736	-92.65	0.736	-103.93	0.736	-108.63
0.74	-80.03	0.74	-69.98	0.74	-95.22	0.74	-103.93	0.74	-109.28
0.744	-80.68	0.744	-73.84	0.744	-97.8	0.744	-103.28	0.744	-112.5
0.748	-83.9	0.748	-79.64	0.748	-97.8	0.748	-102.64	0.748	-111.21
0.752	-87.76	0.752	-81.57	0.752	-95.22	0.752	-98.13	0.752	-106.7
0.756	-87.11	0.756	-85.43	0.756	-95.86	0.756	-92.98	0.756	-106.7
0.76	-88.4	0.76	-82.21	0.76	-95.86	0.76	-95.56	0.76	-111.85
0.764	-90.98	0.764	-85.43	0.764	-99.08	0.764	-95.56	0.764	-112.5
0.768	-93.55	0.768	-88.01	0.768	-97.15	0.768	-98.77	0.768	-117
0.772	-94.84	0.772	-88.01	0.772	-94.58	0.772	-99.42	0.772	-111.21
0.776	-93.55	0.776	-92.52	0.776	-94.58	0.776	-97.49	0.776	-109.92
0.78	-88.4	0.78	-88.65	0.78	-95.22	0.78	-92.34	0.78	-107.99
0.784	-90.33	0.784	-88.65	0.784	-95.86	0.784	-92.98	0.784	-107.99
0.788	-93.55	0.788	-90.58	0.788	-96.51	0.788	-94.27	0.788	-109.28
0.792	-95.48	0.792	-93.8	0.792	-93.29	0.792	-94.91	0.792	-105.41
0.796	-99.35	0.796	-96.38	0.796	-92	0.796	-94.91	0.796	-101.55
0.8	-96.13	0.8	-94.45	0.8	-91.36	0.8	-92.34	0.8	-98.97
0.804	-92.27	0.804	-89.94	0.804	-91.36	0.804	-91.69	0.804	-98.33
0.808	-92.91	0.808	-91.23	0.808	-90.71	0.808	-92.98	0.808	-98.97
0.812	-92.27	0.812	-91.87	0.812	-90.71	0.812	-94.27	0.812	-99.62
0.816	-92.91	0.816	-93.16	0.816	-86.21	0.816	-96.2	0.816	-100.91
0.82	-93.55	0.82	-95.09	0.82	-82.99	0.82	-96.2	0.82	-96.4
0.824	-87.11	0.824	-91.87	0.824	-84.28	0.824	-94.27	0.824	-96.4
0.828	-85.18	0.828	-89.94	0.828	-85.56	0.828	-95.56	0.828	-100.26
0.832	-88.4	0.832	-89.94	0.832	-89.43	0.832	-96.84	0.832	-102.19
0.836	-91.62	0.836	-92.52	0.836	-89.43	0.836	-101.35	0.836	-108.63
0.84	-94.84	0.84	-94.45	0.84	-86.85	0.84	-106.5	0.84	-108.63
0.844	-97.42	0.844	-95.09	0.844	-87.49	0.844	-106.5	0.844	-106.7
0.848	-96.77	0.848	-93.8	0.848	-88.78	0.848	-109.72	0.848	-109.28
0.852	-97.42	0.852	-92.52	0.852	-92.65	0.852	-113.58	0.852	-113.14
0.856	-100.64	0.856	-93.8	0.856	-92.65	0.856	-118.09	0.856	-114.43
0.86	-101.92	0.86	-97.67	0.86	-91.36	0.86	-120.66	0.86	-113.14
0.864	-104.5	0.864	-100.24	0.864	-93.93	0.864	-121.95	0.864	-109.92
0.868	-99.99	0.868	-102.17	0.868	-94.58	0.868	-120.66	0.868	-101.55
0.872	-98.7	0.872	-103.46	0.872	-97.15	0.872	-119.38	0.872	-100.26
0.876	-96.13	0.876	-104.75	0.876	-97.8	0.876	-121.31	0.876	-98.97
0.88	-94.2	0.88	-106.68	0.88	-100.37	0.88	-120.02	0.88	-98.97
0.884	-93.55	0.884	-109.9	0.884	-95.22	0.884	-119.38	0.884	-100.91
0.888	-91.62	0.888	-112.47	0.888	-93.29	0.888	-114.87	0.888	-95.11
0.892	-87.11	0.892	-111.83	0.892	-94.58	0.892	-106.5	0.892	-96.4
0.896	-81.96	0.896	-103.46	0.896	-96.51	0.896	-107.79	0.896	-98.33
0.9	-82.61	0.9	-102.17	0.9	-99.73	0.9	-106.5	0.9	-97.69
0.904	-81.32	0.904	-99.6	0.904	-101.02	0.904	-105.86	0.904	-102.84
0.908	-81.96	0.908	-95.73	0.908	-99.08	0.908	-109.08	0.908	-98.33
0.912	-83.9	0.912	-96.38	0.912	-101.02	0.912	-105.21	0.912	-98.33
0.916	-81.32	0.916	-89.94	0.916	-101.66	0.916	-105.86	0.916	-98.97
0.92	-81.96	0.92	-85.43	0.92	-104.88	0.92	-106.5	0.92	-103.48
0.924	-87.11	0.924	-86.08	0.924	-105.52	0.924	-108.43	0.924	-107.34
0.928	-90.33	0.928	-90.58	0.928	-101.66	0.928	-111.65	0.928	-113.14
0.932	-95.48	0.932	-94.45	0.932	-99.73	0.932	-109.08	0.932	-110.56
0.936	-95.48	0.936	-99.6	0.936	-99.73	0.936	-105.21	0.936	-108.63
0.94	-93.55	0.94	-102.17	0.94	-102.3	0.94	-103.93	0.94	-107.99
0.944	-94.84	0.944	-102.17	0.944	-104.24	0.944	-105.21	0.944	-107.99
0.948	-98.7	0.948	-106.04	0.948	-110.03	0.948	-103.93	0.948	-105.41
0.952	-102.57	0.952	-109.26	0.952	-108.74	0.952	-107.14	0.952	-100.91
0.956	-104.5	0.956	-110.54	0.956	-110.03	0.956	-100.06	0.956	-95.11
0.96	-107.07	0.96	-108.61	0.96	-113.25	0.96	-96.2	0.96	-92.54
0.964	-106.43	0.964	-102.17	0.964	-113.89	0.964	-94.91	0.964	-89.96
0.968	-111.58	0.968	-100.89	0.968	-117.76	0.968	-96.2	0.968	-94.47
0.972	-115.44	0.972	-98.95	0.972	-113.25	0.972	-97.49	0.972	-98.33
0.976	-118.02	0.976	-98.31	0.976	-107.45	0.976	-98.13	0.976	-98.33
0.98	-122.53	0.98	-100.89	0.98	-105.52	0.98	-96.2	0.98	-98.97
0.984	-114.16	0.984	-98.95	0.984	-100.37	0.984	-98.13	0.984	-100.91
0.988	-111.58	0.988	-96.38	0.988	-99.73	0.988	-99.42	0.988	-103.48
0.992	-108.36	0.992	-98.31	0.992	-99.73	0.992	-103.28	0.992	-106.7
0.996	-105.79	0.996	-101.53	0.996	-94.58	0.996	-107.14	0.996	-106.7
1	-106.43	1	-102.82	1	-93.29	1	-105.21	1	-105.41
1.004	-99.35	1.004	-104.1	1.004	-95.22	1.004	-104.57	1.004	-97.69
1.008	-94.84	1.008	-104.75	1.008	-98.44	1.008	-101.35	1.008	-96.4
1.012	-93.55	1.012	-98.31	1.012	-99.73	1.012	-102.64	1.012	-93.82
1.016	-97.42	1.016	-101.53	1.016	-102.95	1.016	-100.71	1.016	-93.18
1.02	-101.92	1.02	-100.89	1.02	-99.08	1.02	-103.28	1.02	-96.4
1.024	-107.07	1.024	-102.82	1.024	-97.15	1.024	-102.64	1.024	-94.47
1.028	-108.36	1.028	-104.75	1.028	-98.44	1.028	-100.71	1.028	-90.6
1.032	-107.72	1.032	-100.89	1.032	-98.44	1.032	-105.21	1.032	-91.25
1.036	-111.58	1.036	-105.39	1.036	-100.37	1.036	-109.08	1.036	-93.82
1.04	-114.8	1.04	-107.97	1.04	-95.86	1.04	-114.87	1.04	-96.4
1.044	-116.09	1.044	-113.12	1.044	-92	1.044	-113.58	1.044	-99.62
1.048	-114.16	1.048	-117.63	1.048	-91.36	1.048	-113.58	1.048	-95.76
1.052	-110.29	1.052	-114.41	1.052	-93.29	1.052	-111.65	1.052	-93.82
1.056	-107.72	1.056	-113.12	1.056	-97.8	1.056	-107.79	1.056	-98.33
1.06	-107.07	1.06	-113.12	1.06	-101.66	1.06	-108.43	1.06	-100.91
1.064	-110.29	1.064	-115.69	1.064	-101.02	1.064	-107.79	1.064	-103.48
1.068	-112.22	1.068	-113.76	1.068	-101.66	1.068	-105.86	1.068	-103.48
1.072	-109.65	1.072	-115.69	1.072	-105.52	1.072	-102.64	1.072	-102.19
1.076	-109.65	1.076	-111.83	1.076	-109.39	1.076	-101.35	1.076	-102.19
1.08	-107.07	1.08	-105.39	1.08	-110.67	1.08	-103.93	1.08	-103.48
1.084	-109.01	1.084	-105.39	1.084	-114.54	1.084	-104.57	1.084	-104.77
1.088	-109.65	1.088	-103.46	1.088	-111.96	1.088	-109.08	1.088	-108.63
1.092	-111.58	1.092	-104.75	1.092	-113.25	1.092	-112.3	1.092	-101.55
1.096	-114.16	1.096	-104.75	1.096	-119.04	1.096	-115.51	1.096	-100.91
1.1	-109.65	1.1	-101.53	1.1	-119.69	1.1	-125.17	1.1	-100.26
1.104	-112.22	1.104	-100.24	1.104	-129.34	1.104	-136.12	1.104	-99.62
1.108	-114.16	1.108	-102.82	1.108	-128.06	1.108	-148.99	1.108	-98.97
1.112	-116.09	1.112	-104.75	1.112	-131.92	1.112	-158.01	1.112	-98.97
1.116	-118.66	1.116	-104.1	1.116	-136.43	1.116	-166.38	1.116	-97.69
1.12	-116.09	1.12	-106.04	1.12	-148.66	1.12	-170.88	1.12	-97.04
1.124	-111.58	1.124	-103.46	1.124	-157.67	1.124	-177.32	1.124	-100.26
1.128	-110.29	1.128	-100.89	1.128	-167.33	1.128	-183.76	1.128	-105.41
1.132	-110.29	1.132	-104.1	1.132	-173.13	1.132	-187.62	1.132	-109.28
1.136	-110.94	1.136	-103.46	1.136	-175.06	1.136	-192.13	1.136	-113.78
1.14	-110.94	1.14	-105.39	1.14	-181.49	1.14	-188.27	1.14	-112.5
1.144	-110.29	1.144	-104.75	1.144	-184.07	1.144	-185.69	1.144	-114.43
1.148	-110.29	1.148	-98.95	1.148	-183.43	1.148	-185.69	1.148	-113.78
1.152	-114.16	1.152	-98.95	1.152	-181.49	1.152	-179.25	1.152	-116.36
1.156	-117.38	1.156	-98.31	1.156	-171.19	1.156	-179.9	1.156	-115.71
1.16	-118.66	1.16	-101.53	1.16	-165.4	1.16	-176.03	1.16	-113.14
1.164	-117.38	1.164	-106.04	1.164	-159.6	1.164	-167.02	1.164	-109.92
1.168	-112.87	1.168	-102.82	1.168	-153.17	1.168	-164.45	1.168	-107.99
1.172	-112.87	1.172	-102.82	1.172	-152.52	1.172	-162.51	1.172	-110.56
1.176	-114.8	1.176	-108.61	1.176	-147.37	1.176	-159.94	1.176	-111.85
1.18	-116.73	1.18	-110.54	1.18	-145.44	1.18	-160.58	1.18	-116.36
1.184	-120.59	1.184	-113.76	1.184	-145.44	1.184	-156.08	1.184	-115.71
1.188	-118.02	1.188	-115.05	1.188	-148.02	1.188	-150.93	1.188	-111.85
1.192	-120.59	1.192	-111.19	1.192	-151.23	1.192	-150.28	1.192	-116.36
1.196	-124.46	1.196	-106.68	1.196	-152.52	1.196	-151.57	1.196	-115.71
1.2	-132.83	1.2	-108.61	1.2	-149.3	1.2	-151.57	1.2	-116.36
1.204	-143.13	1.204	-104.75	1.204	-144.15	1.204	-152.21	1.204	-117.65
1.208	-153.43	1.208	-106.68	1.208	-142.86	1.208	-147.71	1.208	-110.56
1.212	-159.87	1.212	-105.39	1.212	-140.29	1.212	-147.71	1.212	-106.7
1.216	-166.95	1.216	-104.1	1.216	-135.78	1.216	-147.71	1.216	-105.41
1.22	-178.54	1.22	-104.75	1.22	-135.78	1.22	-147.71	1.22	-107.34
1.224	-189.48	1.224	-107.97	1.224	-127.41	1.224	-148.35	1.224	-108.63
1.228	-203.01	1.228	-113.12	1.228	-126.13	1.228	-145.13	1.228	-107.34
1.232	-210.09	1.232	-117.63	1.232	-127.41	1.232	-139.34	1.232	-105.41
1.236	-212.02	1.236	-119.56	1.236	-129.34	1.236	-138.05	1.236	-106.06
1.24	-218.46	1.24	-120.84	1.24	-133.21	1.24	-138.05	1.24	-109.28
1.244	-221.03	1.244	-123.42	1.244	-131.28	1.244	-138.69	1.244	-108.63
1.248	-222.32	1.248	-130.5	1.248	-131.28	1.248	-138.05	1.248	-112.5
1.252	-224.25	1.252	-133.72	1.252	-129.34	1.252	-135.47	1.252	-111.21
1.256	-219.1	1.256	-136.94	1.256	-129.99	1.256	-133.54	1.256	-107.34
1.26	-211.37	1.26	-133.72	1.26	-131.92	1.26	-132.9	1.26	-106.7
1.264	-206.87	1.264	-129.21	1.264	-131.92	1.264	-134.19	1.264	-109.28
1.268	-203.65	1.268	-129.21	1.268	-128.06	1.268	-132.9	1.268	-110.56
1.272	-199.79	1.272	-126.64	1.272	-124.19	1.272	-131.61	1.272	-109.28
1.276	-192.7	1.276	-125.35	1.276	-122.26	1.276	-127.1	1.276	-108.63
1.28	-187.55	1.28	-124.71	1.28	-122.26	1.28	-125.82	1.28	-109.92
1.284	-179.83	1.284	-116.34	1.284	-122.91	1.284	-125.82	1.284	-109.92
1.288	-174.68	1.288	-115.69	1.288	-121.62	1.288	-126.46	1.288	-112.5
1.292	-169.53	1.292	-115.05	1.292	-119.69	1.292	-130.32	1.292	-116.36
1.296	-165.66	1.296	-118.91	1.296	-118.4	1.296	-127.1	1.296	-116.36
1.3	-163.09	1.3	-122.78	1.3	-119.69	1.3	-127.1	1.3	-114.43
1.304	-155.36	1.304	-122.78	1.304	-126.13	1.304	-128.39	1.304	-113.14
1.308	-152.14	1.308	-121.49	1.308	-131.92	1.308	-129.68	1.308	-113.78
1.312	-150.21	1.312	-123.42	1.312	-133.21	1.312	-132.25	1.312	-113.14
1.316	-150.21	1.316	-124.06	1.316	-132.56	1.316	-133.54	1.316	-115.07
1.32	-151.5	1.32	-125.99	1.32	-129.34	1.32	-130.97	1.32	-114.43
1.324	-150.21	1.324	-127.28	1.324	-128.7	1.324	-127.75	1.324	-109.92
1.328	-145.7	1.328	-125.35	1.328	-127.41	1.328	-126.46	1.328	-111.21
1.332	-143.77	1.332	-120.2	1.332	-127.41	1.332	-124.53	1.332	-111.85
1.336	-143.77	1.336	-118.27	1.336	-123.55	1.336	-121.95	1.336	-112.5
1.34	-141.2	1.34	-117.63	1.34	-119.69	1.34	-119.38	1.34	-112.5
1.344	-139.27	1.344	-118.27	1.344	-121.62	1.344	-114.87	1.344	-108.63
1.348	-133.47	1.348	-117.63	1.348	-123.55	1.348	-112.3	1.348	-106.06
1.352	-126.39	1.352	-118.27	1.352	-127.41	1.352	-113.58	1.352	-105.41
1.356	-127.03	1.356	-114.41	1.356	-131.92	1.356	-112.94	1.356	-107.99
1.36	-124.46	1.36	-115.69	1.36	-133.85	1.36	-116.16	1.36	-109.28
1.364	-127.68	1.364	-116.98	1.364	-134.5	1.364	-118.73	1.364	-111.85
1.368	-130.25	1.368	-118.27	1.368	-135.14	1.368	-116.8	1.368	-108.63
1.372	-128.96	1.372	-120.84	1.372	-135.78	1.372	-114.87	1.372	-107.99
1.376	-130.9	1.376	-116.98	1.376	-135.14	1.376	-118.09	1.376	-109.28
1.38	-134.76	1.38	-118.27	1.38	-129.99	1.38	-121.31	1.38	-109.92
1.384	-139.91	1.384	-120.84	1.384	-124.84	1.384	-122.6	1.384	-111.85
1.388	-143.77	1.388	-120.84	1.388	-119.69	1.388	-123.88	1.388	-109.92
1.392	-142.48	1.392	-123.42	1.392	-117.76	1.392	-120.02	1.392	-104.77
1.396	-139.91	1.396	-122.13	1.396	-113.89	1.396	-117.45	1.396	-104.77
1.4	-137.33	1.4	-115.69	1.4	-115.18	1.4	-114.87	1.4	-105.41
1.404	-138.62	1.404	-115.05	1.404	-115.82	1.404	-112.94	1.404	-107.34
1.408	-136.69	1.408	-114.41	1.408	-113.89	1.408	-111.65	1.408	-112.5
1.412	-137.33	1.412	-114.41	1.412	-117.11	1.412	-103.28	1.412	-109.28
1.416	-132.18	1.416	-116.98	1.416	-120.97	1.416	-99.42	1.416	-109.28
1.42	-128.32	1.42	-113.76	1.42	-123.55	1.42	-99.42	1.42	-111.21
1.424	-126.39	1.424	-113.76	1.424	-129.34	1.424	-98.77	1.424	-113.78
1.428	-125.75	1.428	-113.12	1.428	-129.34	1.428	-103.28	1.428	-115.71
1.432	-129.61	1.432	-117.63	1.432	-127.41	1.432	-105.21	1.432	-116.36
1.436	-130.9	1.436	-120.84	1.436	-126.77	1.436	-103.93	1.436	-114.43
1.44	-128.96	1.44	-120.84	1.44	-128.7	1.44	-105.21	1.44	-112.5
1.444	-128.96	1.444	-118.91	1.444	-130.63	1.444	-109.72	1.444	-115.07
1.448	-130.9	1.448	-116.34	1.448	-128.7	1.448	-113.58	1.448	-116.36
1.452	-134.76	1.452	-117.63	1.452	-122.26	1.452	-116.16	1.452	-118.29
1.456	-136.69	1.456	-118.91	1.456	-117.76	1.456	-118.09	1.456	-118.29
1.46	-139.27	1.46	-122.78	1.46	-117.11	1.46	-116.16	1.46	-116.36
1.464	-137.98	1.464	-124.71	1.464	-116.47	1.464	-120.02	1.464	-112.5
1.468	-138.62	1.468	-125.35	1.468	-117.76	1.468	-124.53	1.468	-112.5
1.472	-143.77	1.472	-127.93	1.472	-117.76	1.472	-127.75	1.472	-111.85
1.476	-148.92	1.476	-132.43	1.476	-111.96	1.476	-132.25	1.476	-110.56
1.48	-152.79	1.48	-137.58	1.48	-111.32	1.48	-130.97	1.48	-107.99
1.484	-156.01	1.484	-139.52	1.484	-113.89	1.484	-132.9	1.484	-105.41
1.488	-152.79	1.488	-140.8	1.488	-114.54	1.488	-133.54	1.488	-104.13
1.492	-152.79	1.492	-136.94	1.492	-115.18	1.492	-136.76	1.492	-105.41
1.496	-152.14	1.496	-131.15	1.496	-111.96	1.496	-138.05	1.496	-107.99
1.5	-151.5	1.5	-130.5	1.5	-107.45	1.5	-138.69	1.5	-109.92
1.504	-150.85	1.504	-125.99	1.504	-108.74	1.504	-132.9	1.504	-106.7
1.508	-144.42	1.508	-125.35	1.508	-112.6	1.508	-132.25	1.508	-104.13
1.512	-136.69	1.512	-116.98	1.512	-113.89	1.512	-130.97	1.512	-104.13
1.516	-133.47	1.516	-111.19	1.516	-116.47	1.516	-133.54	1.516	-104.77
1.52	-132.18	1.52	-111.19	1.52	-114.54	1.52	-138.05	1.52	-106.7
1.524	-130.25	1.524	-109.26	1.524	-112.6	1.524	-138.05	1.524	-107.34
1.528	-130.9	1.528	-113.12	1.528	-114.54	1.528	-134.83	1.528	-104.77
1.532	-127.03	1.532	-113.12	1.532	-114.54	1.532	-137.4	1.532	-107.34
1.536	-125.1	1.536	-110.54	1.536	-115.18	1.536	-141.27	1.536	-110.56
1.54	-127.68	1.54	-112.47	1.54	-114.54	1.54	-141.27	1.54	-111.85
1.544	-127.68	1.544	-113.12	1.544	-106.81	1.544	-143.2	1.544	-113.78
1.548	-131.54	1.548	-112.47	1.548	-104.24	1.548	-138.05	1.548	-112.5
1.552	-130.25	1.552	-115.69	1.552	-103.59	1.552	-132.25	1.552	-109.28
1.556	-127.03	1.556	-111.83	1.556	-101.66	1.556	-128.39	1.556	-106.06
1.56	-127.68	1.56	-109.9	1.56	-106.17	1.56	-129.68	1.56	-109.28
1.564	-129.61	1.564	-107.97	1.564	-101.02	1.564	-127.75	1.564	-109.28
1.568	-130.9	1.568	-108.61	1.568	-99.73	1.568	-126.46	1.568	-113.14
1.572	-134.12	1.572	-109.26	1.572	-101.66	1.572	-123.88	1.572	-107.99
1.576	-127.68	1.576	-112.47	1.576	-105.52	1.576	-120.66	1.576	-107.99
1.58	-125.75	1.58	-111.83	1.58	-108.74	1.58	-122.6	1.58	-110.56
1.584	-125.75	1.584	-109.26	1.584	-113.89	1.584	-122.6	1.584	-111.21
1.588	-127.68	1.588	-109.26	1.588	-113.25	1.588	-123.88	1.588	-113.78
1.592	-128.96	1.592	-109.9	1.592	-113.25	1.592	-121.95	1.592	-113.78
1.596	-128.32	1.596	-111.83	1.596	-115.82	1.596	-119.38	1.596	-107.99
1.6	-125.75	1.6	-111.83	1.6	-118.4	1.6	-119.38	1.6	-106.7
1.604	-123.17	1.604	-111.19	1.604	-121.62	1.604	-120.66	1.604	-105.41
1.608	-124.46	1.608	-109.26	1.608	-122.26	1.608	-120.02	1.608	-104.13
1.612	-124.46	1.612	-113.12	1.612	-116.47	1.612	-123.88	1.612	-106.06
1.616	-125.1	1.616	-117.63	1.616	-117.11	1.616	-121.31	1.616	-105.41
1.62	-122.53	1.62	-118.27	1.62	-117.76	1.62	-117.45	1.62	-102.19
1.624	-118.02	1.624	-119.56	1.624	-119.69	1.624	-118.73	1.624	-99.62
1.628	-116.73	1.628	-114.41	1.628	-120.33	1.628	-118.09	1.628	-102.84
1.632	-113.51	1.632	-107.97	1.632	-115.82	1.632	-121.95	1.632	-105.41
1.636	-116.73	1.636	-105.39	1.636	-112.6	1.636	-122.6	1.636	-108.63
1.64	-118.66	1.64	-102.17	1.64	-112.6	1.64	-124.53	1.64	-108.63
1.644	-117.38	1.644	-100.89	1.644	-116.47	1.644	-123.24	1.644	-106.7
1.648	-115.44	1.648	-95.73	1.648	-116.47	1.648	-125.17	1.648	-107.99
1.652	-116.73	1.652	-90.58	1.652	-120.33	1.652	-124.53	1.652	-108.63
1.656	-120.59	1.656	-89.94	1.656	-117.11	1.656	-122.6	1.656	-109.28
1.66	-121.88	1.66	-91.23	1.66	-115.18	1.66	-120.02	1.66	-110.56
1.664	-125.1	1.664	-93.8	1.664	-117.11	1.664	-112.94	1.664	-106.7
1.668	-123.81	1.668	-99.6	1.668	-117.11	1.668	-107.14	1.668	-104.13
1.672	-120.59	1.672	-96.38	1.672	-115.82	1.672	-106.5	1.672	-103.48
1.676	-122.53	1.676	-96.38	1.676	-112.6	1.676	-107.14	1.676	-102.19
1.68	-123.81	1.68	-97.02	1.68	-104.24	1.68	-109.08	1.68	-102.84
1.684	-125.1	1.684	-98.31	1.684	-102.3	1.684	-110.36	1.684	-105.41
1.688	-127.68	1.688	-100.24	1.688	-101.66	1.688	-111.01	1.688	-100.26
1.692	-122.53	1.692	-100.89	1.692	-102.3	1.692	-113.58	1.692	-98.97
1.696	-119.95	1.696	-99.6	1.696	-106.17	1.696	-115.51	1.696	-103.48
1.7	-122.53	1.7	-95.09	1.7	-105.52	1.7	-120.02	1.7	-104.77
1.704	-125.75	1.704	-97.02	1.704	-104.24	1.704	-118.73	1.704	-106.7
1.708	-127.68	1.708	-97.02	1.708	-106.81	1.708	-116.16	1.708	-105.41
1.712	-128.32	1.712	-99.6	1.712	-110.67	1.712	-110.36	1.712	-104.77
1.716	-127.03	1.716	-101.53	1.716	-113.25	1.716	-109.72	1.716	-107.99
1.72	-127.68	1.72	-100.89	1.72	-113.89	1.72	-109.08	1.72	-109.92
1.724	-131.54	1.724	-99.6	1.724	-110.03	1.724	-109.08	1.724	-113.78
1.728	-132.18	1.728	-100.89	1.728	-109.39	1.728	-111.01	1.728	-116.36
1.732	-136.69	1.732	-103.46	1.732	-108.74	1.732	-103.93	1.732	-115.07
1.736	-132.83	1.736	-106.68	1.736	-108.74	1.736	-101.35	1.736	-113.78
1.74	-131.54	1.74	-106.04	1.74	-112.6	1.74	-101.35	1.74	-114.43
1.744	-134.76	1.744	-103.46	1.744	-111.32	1.744	-101.99	1.744	-115.71
1.748	-134.76	1.748	-104.1	1.748	-111.32	1.748	-107.14	1.748	-116.36
1.752	-139.91	1.752	-104.1	1.752	-113.89	1.752	-108.43	1.752	-113.78
1.756	-140.55	1.756	-106.68	1.756	-117.76	1.756	-107.79	1.756	-111.85
1.76	-138.62	1.76	-112.47	1.76	-120.33	1.76	-109.08	1.76	-109.28
1.764	-140.55	1.764	-111.19	1.764	-126.13	1.764	-113.58	1.764	-109.28
1.768	-139.27	1.768	-114.41	1.768	-126.13	1.768	-116.8	1.768	-110.56
1.772	-140.55	1.772	-123.42	1.772	-126.77	1.772	-118.73	1.772	-112.5
1.776	-141.2	1.776	-130.5	1.776	-126.77	1.776	-116.16	1.776	-113.14
1.78	-139.27	1.78	-138.87	1.78	-130.63	1.78	-111.01	1.78	-111.21
1.784	-136.69	1.784	-145.31	1.784	-130.63	1.784	-111.01	1.784	-109.28
1.788	-136.05	1.788	-148.53	1.788	-129.99	1.788	-111.65	1.788	-109.28
1.792	-138.62	1.792	-150.46	1.792	-124.84	1.792	-112.94	1.792	-109.92
1.796	-139.27	1.796	-154.32	1.796	-121.62	1.796	-114.87	1.796	-110.56
1.8	-141.84	1.8	-156.25	1.8	-119.69	1.8	-112.94	1.8	-107.99
1.804	-141.2	1.804	-154.32	1.804	-121.62	1.804	-114.23	1.804	-99.62
1.808	-137.33	1.808	-150.46	1.808	-123.55	1.808	-116.8	1.808	-98.33
1.812	-136.69	1.812	-141.45	1.812	-120.33	1.812	-118.73	1.812	-100.91
1.816	-136.69	1.816	-132.43	1.816	-118.4	1.816	-123.24	1.816	-98.97
1.82	-138.62	1.82	-127.93	1.82	-120.33	1.82	-120.02	1.82	-104.13
1.824	-137.98	1.824	-120.84	1.824	-121.62	1.824	-119.38	1.824	-102.19
1.828	-135.4	1.828	-118.27	1.828	-124.19	1.828	-120.66	1.828	-99.62
1.832	-130.9	1.832	-115.05	1.832	-124.84	1.832	-123.88	1.832	-101.55
1.836	-129.61	1.836	-111.19	1.836	-124.84	1.836	-127.1	1.836	-104.77
1.84	-130.25	1.84	-113.12	1.84	-121.62	1.84	-133.54	1.84	-106.7
1.844	-130.9	1.844	-115.05	1.844	-122.26	1.844	-129.68	1.844	-109.28
1.848	-132.18	1.848	-119.56	1.848	-126.13	1.848	-127.1	1.848	-106.7
1.852	-130.25	1.852	-120.84	1.852	-128.06	1.852	-127.75	1.852	-107.99
1.856	-131.54	1.856	-118.91	1.856	-128.7	1.856	-125.82	1.856	-109.28
1.86	-136.69	1.86	-116.34	1.86	-127.41	1.86	-121.95	1.86	-115.71
1.864	-139.91	1.864	-115.69	1.864	-125.48	1.864	-120.02	1.864	-117.65
1.868	-145.06	1.868	-116.34	1.868	-127.41	1.868	-112.94	1.868	-116.36
1.872	-144.42	1.872	-117.63	1.872	-126.77	1.872	-108.43	1.872	-113.14
1.876	-141.84	1.876	-120.2	1.876	-128.7	1.876	-106.5	1.876	-115.71
1.88	-141.2	1.88	-116.34	1.88	-128.7	1.88	-107.79	1.88	-118.29
1.884	-139.27	1.884	-119.56	1.884	-128.06	1.884	-109.08	1.884	-121.51
1.888	-139.27	1.888	-126.64	1.888	-128.7	1.888	-109.72	1.888	-130.52
1.892	-139.91	1.892	-131.15	1.892	-131.28	1.892	-108.43	1.892	-133.74
1.896	-136.69	1.896	-136.94	1.896	-137.07	1.896	-109.08	1.896	-140.18
1.9	-134.76	1.9	-136.3	1.9	-139.65	1.9	-112.3	1.9	-147.26
1.904	-135.4	1.904	-135.01	1.904	-140.93	1.904	-114.87	1.904	-158.21
1.908	-139.91	1.908	-133.08	1.908	-137.07	1.908	-118.73	1.908	-166.58
1.912	-141.2	1.912	-132.43	1.912	-134.5	1.912	-118.73	1.912	-173.66
1.916	-143.13	1.916	-131.15	1.916	-133.85	1.916	-115.51	1.916	-181.39
1.92	-138.62	1.92	-131.15	1.92	-131.92	1.92	-116.16	1.92	-185.25
1.924	-137.33	1.924	-127.28	1.924	-128.06	1.924	-114.23	1.924	-193.62
1.928	-137.33	1.928	-120.84	1.928	-121.62	1.928	-114.87	1.928	-200.7
1.932	-134.76	1.932	-117.63	1.932	-117.11	1.932	-113.58	1.932	-206.49
1.936	-137.33	1.936	-117.63	1.936	-115.18	1.936	-110.36	1.936	-210.36
1.94	-132.83	1.94	-118.91	1.94	-113.25	1.94	-105.21	1.94	-207.14
1.944	-129.61	1.944	-118.91	1.944	-113.25	1.944	-105.21	1.944	-202.63
1.948	-130.25	1.948	-118.27	1.948	-116.47	1.948	-107.79	1.948	-201.99
1.952	-130.25	1.952	-119.56	1.952	-114.54	1.952	-110.36	1.952	-194.26
1.956	-134.12	1.956	-124.06	1.956	-116.47	1.956	-114.23	1.956	-191.04
1.96	-135.4	1.96	-124.71	1.96	-118.4	1.96	-112.94	1.96	-180.74
1.964	-136.69	1.964	-129.86	1.964	-120.97	1.964	-112.94	1.964	-170.44
1.968	-136.69	1.968	-131.15	1.968	-122.26	1.968	-118.09	1.968	-163.36
1.972	-137.33	1.972	-129.21	1.972	-124.84	1.972	-120.02	1.972	-158.85
1.976	-141.2	1.976	-128.57	1.976	-119.69	1.976	-125.17	1.976	-155.63
1.98	-143.13	1.98	-130.5	1.98	-118.4	1.98	-127.1	1.98	-154.99
1.984	-144.42	1.984	-131.15	1.984	-117.76	1.984	-123.88	1.984	-147.26
1.988	-139.91	1.988	-131.79	1.988	-114.54	1.988	-125.17	1.988	-144.69
1.992	-136.05	1.992	-128.57	1.992	-113.25	1.992	-123.88	1.992	-144.04
1.996	-135.4	1.996	-123.42	1.996	-109.39	1.996	-123.88	1.996	-144.04
2	-132.83	2	-122.78	2	-108.1	2	-124.53	2	-144.04
2.004	-131.54	2.004	-125.99	2.004	-109.39	2.004	-118.73	2.004	-145.33
2.008	-132.83	2.008	-125.35	2.008	-113.25	2.008	-114.87	2.008	-138.89
2.012	-129.61	2.012	-128.57	2.012	-117.11	2.012	-116.16	2.012	-136.32
2.016	-128.32	2.016	-125.35	2.016	-121.62	2.016	-116.8	2.016	-135.67
2.02	-128.96	2.02	-127.28	2.02	-121.62	2.02	-120.02	2.02	-135.67
2.024	-130.9	2.024	-131.15	2.024	-122.26	2.024	-121.95	2.024	-136.96
2.028	-130.9	2.028	-134.36	2.028	-126.77	2.028	-120.02	2.028	-131.81
2.032	-131.54	2.032	-138.23	2.032	-131.28	2.032	-120.02	2.032	-128.59
2.036	-126.39	2.036	-138.87	2.036	-135.14	2.036	-125.82	2.036	-126.02
2.04	-128.32	2.04	-136.94	2.04	-135.78	2.04	-127.75	2.04	-126.02
2.044	-132.83	2.044	-133.72	2.044	-131.28	2.044	-131.61	2.044	-126.66
2.048	-138.62	2.048	-131.79	2.048	-128.06	2.048	-132.9	2.048	-126.66
2.052	-144.42	2.052	-130.5	2.052	-129.34	2.052	-129.03	2.052	-126.02
2.056	-143.77	2.056	-128.57	2.056	-126.13	2.056	-131.61	2.056	-123.44
2.06	-144.42	2.06	-129.21	2.06	-127.41	2.06	-133.54	2.06	-125.37
2.064	-145.7	2.064	-124.71	2.064	-120.33	2.064	-132.25	2.064	-127.3
2.068	-146.35	2.068	-124.06	2.068	-117.11	2.068	-134.19	2.068	-129.23
2.072	-146.35	2.072	-125.99	2.072	-116.47	2.072	-127.1	2.072	-131.81
2.076	-145.06	2.076	-129.86	2.076	-117.76	2.076	-123.88	2.076	-130.52
2.08	-136.69	2.08	-132.43	2.08	-121.62	2.08	-121.31	2.08	-131.81
2.084	-133.47	2.084	-133.08	2.084	-122.91	2.084	-121.95	2.084	-135.67
2.088	-128.96	2.088	-129.86	2.088	-118.4	2.088	-123.88	2.088	-137.6
2.092	-128.96	2.092	-130.5	2.092	-116.47	2.092	-125.82	2.092	-138.89
2.096	-130.9	2.096	-129.86	2.096	-117.11	2.096	-123.88	2.096	-139.54
2.1	-128.96	2.1	-133.08	2.1	-118.4	2.1	-124.53	2.1	-136.96
2.104	-124.46	2.104	-134.36	2.104	-117.76	2.104	-127.1	2.104	-133.1
2.108	-122.53	2.108	-131.15	2.108	-116.47	2.108	-129.03	2.108	-134.39
2.112	-125.1	2.112	-125.35	2.112	-111.32	2.112	-131.61	2.112	-135.03
2.116	-124.46	2.116	-124.06	2.116	-110.67	2.116	-129.03	2.116	-135.67
2.12	-125.75	2.12	-122.13	2.12	-112.6	2.12	-125.82	2.12	-136.96
2.124	-123.17	2.124	-120.2	2.124	-116.47	2.124	-125.17	2.124	-131.81
2.128	-121.88	2.128	-118.27	2.128	-121.62	2.128	-125.17	2.128	-132.45
2.132	-121.24	2.132	-113.76	2.132	-121.62	2.132	-125.17	2.132	-134.39
2.136	-121.24	2.136	-111.83	2.136	-123.55	2.136	-127.75	2.136	-135.03
2.14	-124.46	2.14	-116.34	2.14	-126.77	2.14	-126.46	2.14	-136.96
2.144	-121.88	2.144	-118.91	2.144	-125.48	2.144	-123.88	2.144	-130.52
2.148	-120.59	2.148	-130.5	2.148	-126.77	2.148	-123.24	2.148	-129.23
2.152	-120.59	2.152	-129.86	2.152	-125.48	2.152	-125.17	2.152	-127.95
2.156	-122.53	2.156	-133.72	2.156	-115.18	2.156	-124.53	2.156	-128.59
2.16	-126.39	2.16	-136.3	2.16	-110.03	2.16	-123.24	2.16	-128.59
2.164	-128.96	2.164	-140.16	2.164	-111.32	2.164	-121.95	2.164	-127.95
2.168	-132.83	2.168	-140.8	2.168	-111.32	2.168	-116.8	2.168	-122.15
2.172	-131.54	2.172	-142.09	2.172	-112.6	2.172	-118.09	2.172	-120.22
2.176	-131.54	2.176	-140.8	2.176	-112.6	2.176	-120.02	2.176	-122.8
2.18	-133.47	2.18	-134.36	2.18	-110.67	2.18	-121.31	2.18	-122.8
2.184	-131.54	2.184	-135.65	2.184	-113.25	2.184	-119.38	2.184	-124.08
2.188	-132.83	2.188	-135.01	2.188	-117.11	2.188	-117.45	2.188	-122.8
2.192	-130.9	2.192	-134.36	2.192	-119.04	2.192	-116.16	2.192	-118.93
2.196	-125.75	2.196	-135.01	2.196	-122.26	2.196	-116.16	2.196	-115.71
2.2	-126.39	2.2	-131.79	2.2	-117.11	2.2	-116.8	2.2	-116.36
2.204	-126.39	2.204	-128.57	2.204	-117.11	2.204	-118.73	2.204	-116.36
2.208	-128.32	2.208	-128.57	2.208	-117.11	2.208	-118.73	2.208	-119.58
2.212	-129.61	2.212	-127.93	2.212	-118.4	2.212	-118.73	2.212	-116.36
2.216	-129.61	2.216	-129.21	2.216	-125.48	2.216	-116.8	2.216	-115.71
2.22	-127.68	2.22	-126.64	2.22	-124.84	2.22	-120.66	2.22	-116.36
2.224	-131.54	2.224	-119.56	2.224	-124.19	2.224	-120.02	2.224	-120.87
2.228	-135.4	2.228	-116.34	2.228	-124.19	2.228	-121.31	2.228	-125.37
2.232	-134.76	2.232	-118.27	2.232	-128.7	2.232	-121.31	2.232	-129.88
2.236	-136.69	2.236	-118.27	2.236	-133.85	2.236	-117.45	2.236	-133.74
2.24	-129.61	2.24	-120.84	2.24	-137.71	2.24	-121.31	2.24	-134.39
2.244	-126.39	2.244	-117.63	2.244	-137.71	2.244	-123.24	2.244	-138.89
2.248	-126.39	2.248	-113.12	2.248	-135.14	2.248	-127.1	2.248	-141.47
2.252	-127.03	2.252	-114.41	2.252	-136.43	2.252	-131.61	2.252	-142.76
2.256	-128.96	2.256	-116.98	2.256	-139	2.256	-129.03	2.256	-144.69
2.26	-129.61	2.26	-115.69	2.26	-138.36	2.26	-131.61	2.26	-136.32
2.264	-132.18	2.264	-120.84	2.264	-139	2.264	-132.25	2.264	-133.74
2.268	-136.05	2.268	-117.63	2.268	-133.85	2.268	-136.12	2.268	-131.17
2.272	-141.84	2.272	-115.69	2.272	-129.99	2.272	-134.19	2.272	-130.52
2.276	-147.64	2.276	-115.69	2.276	-126.13	2.276	-134.83	2.276	-129.88
2.28	-152.14	2.28	-118.27	2.28	-126.13	2.28	-132.25	2.28	-126.66
2.284	-146.35	2.284	-118.91	2.284	-129.34	2.284	-130.97	2.284	-120.22
2.288	-143.77	2.288	-119.56	2.288	-131.28	2.288	-134.83	2.288	-119.58
2.292	-143.77	2.292	-116.98	2.292	-131.28	2.292	-138.69	2.292	-119.58
2.296	-143.13	2.296	-112.47	2.296	-131.28	2.296	-141.91	2.296	-119.58
2.3	-143.13	2.3	-112.47	2.3	-135.78	2.3	-139.34	2.3	-120.87
2.304	-143.13	2.304	-113.12	2.304	-140.29	2.304	-138.05	2.304	-118.29
2.308	-139.27	2.308	-115.05	2.308	-144.15	2.308	-140.62	2.308	-115.71
2.312	-139.27	2.312	-118.91	2.312	-144.8	2.312	-138.69	2.312	-117
2.316	-141.84	2.316	-115.05	2.316	-142.22	2.316	-141.27	2.316	-119.58
2.32	-144.42	2.32	-115.05	2.32	-140.29	2.32	-140.62	2.32	-119.58
2.324	-145.7	2.324	-116.98	2.324	-140.29	2.324	-136.12	2.324	-119.58
2.328	-146.99	2.328	-117.63	2.328	-139.65	2.328	-134.19	2.328	-115.71
2.332	-146.35	2.332	-120.2	2.332	-141.58	2.332	-135.47	2.332	-113.78
2.336	-142.48	2.336	-117.63	2.336	-135.14	2.336	-137.4	2.336	-114.43
2.34	-142.48	2.34	-115.05	2.34	-132.56	2.34	-140.62	2.34	-117.65
2.344	-145.06	2.344	-115.05	2.344	-127.41	2.344	-141.27	2.344	-120.22
2.348	-145.06	2.348	-115.05	2.348	-126.13	2.348	-138.69	2.348	-118.29
2.352	-146.99	2.352	-116.98	2.352	-124.84	2.352	-138.69	2.352	-118.93
2.356	-145.7	2.356	-119.56	2.356	-122.26	2.356	-141.91	2.356	-121.51
2.36	-146.35	2.36	-116.34	2.36	-119.69	2.36	-144.49	2.36	-126.66
2.364	-146.99	2.364	-116.98	2.364	-117.11	2.364	-147.71	2.364	-131.17
2.368	-146.99	2.368	-120.84	2.368	-117.76	2.368	-143.84	2.368	-138.25
2.372	-148.92	2.372	-124.06	2.372	-119.69	2.372	-145.13	2.372	-138.25
2.376	-144.42	2.376	-129.21	2.376	-119.69	2.376	-147.71	2.376	-131.81
2.38	-140.55	2.38	-131.79	2.38	-120.97	2.38	-148.35	2.38	-132.45
2.384	-141.2	2.384	-129.21	2.384	-120.97	2.384	-152.86	2.384	-130.52
2.388	-139.91	2.388	-128.57	2.388	-122.26	2.388	-152.21	2.388	-127.95
2.392	-143.13	2.392	-129.21	2.392	-126.13	2.392	-150.93	2.392	-126.02
2.396	-143.77	2.396	-129.21	2.396	-133.21	2.396	-147.71	2.396	-123.44
2.4	-139.91	2.4	-128.57	2.4	-138.36	2.4	-147.71	2.4	-118.29
2.404	-138.62	2.404	-125.35	2.404	-140.93	2.404	-146.42	2.404	-121.51
2.408	-138.62	2.408	-119.56	2.408	-142.22	2.408	-147.71	2.408	-126.02
2.412	-136.69	2.412	-114.41	2.412	-144.15	2.412	-145.13	2.412	-128.59
2.416	-136.05	2.416	-115.69	2.416	-149.3	2.416	-139.98	2.416	-132.45
2.42	-130.9	2.42	-116.34	2.42	-151.23	2.42	-138.05	2.42	-131.81
2.424	-125.1	2.424	-115.69	2.424	-151.23	2.424	-135.47	2.424	-128.59
2.428	-127.03	2.428	-118.91	2.428	-149.95	2.428	-134.19	2.428	-129.23
2.432	-129.61	2.432	-115.05	2.432	-144.8	2.432	-134.19	2.432	-129.88
2.436	-132.18	2.436	-115.69	2.436	-142.22	2.436	-130.97	2.436	-131.17
2.44	-139.91	2.44	-118.91	2.44	-140.93	2.44	-128.39	2.44	-131.17
2.444	-139.27	2.444	-120.2	2.444	-140.29	2.444	-128.39	2.444	-127.95
2.448	-139.91	2.448	-121.49	2.448	-140.93	2.448	-128.39	2.448	-129.23
2.452	-140.55	2.452	-115.69	2.452	-133.21	2.452	-130.97	2.452	-130.52
2.456	-141.84	2.456	-113.12	2.456	-130.63	2.456	-130.32	2.456	-131.81
2.46	-143.77	2.46	-113.12	2.46	-130.63	2.46	-130.97	2.46	-135.03
2.464	-139.27	2.464	-115.69	2.464	-133.85	2.464	-129.03	2.464	-129.23
2.468	-134.76	2.468	-120.2	2.468	-136.43	2.468	-130.32	2.468	-128.59
2.472	-132.18	2.472	-124.06	2.472	-137.71	2.472	-135.47	2.472	-127.95
2.476	-132.18	2.476	-122.13	2.476	-135.14	2.476	-135.47	2.476	-128.59
2.48	-133.47	2.48	-122.78	2.48	-135.78	2.48	-138.05	2.48	-127.95
2.484	-134.12	2.484	-127.93	2.484	-140.93	2.484	-136.76	2.484	-125.37
2.488	-134.76	2.488	-129.86	2.488	-142.22	2.488	-136.12	2.488	-121.51
2.492	-128.96	2.492	-132.43	2.492	-144.15	2.492	-136.12	2.492	-115.07
2.496	-128.32	2.496	-132.43	2.496	-142.86	2.496	-139.34	2.496	-113.78
2.5	-129.61	2.5	-127.93	2.5	-141.58	2.5	-139.34	2.5	-109.92
2.504	-127.68	2.504	-128.57	2.504	-142.22	2.504	-138.05	2.504	-109.28
2.508	-128.96	2.508	-125.35	2.508	-140.93	2.508	-131.61	2.508	-104.77
2.512	-126.39	2.512	-125.35	2.512	-142.22	2.512	-132.9	2.512	-99.62
2.516	-121.24	2.516	-127.28	2.516	-142.86	2.516	-129.68	2.516	-95.76
2.52	-117.38	2.52	-124.06	2.52	-136.43	2.52	-132.25	2.52	-98.33
2.524	-119.95	2.524	-121.49	2.524	-133.85	2.524	-131.61	2.524	-100.26
2.528	-122.53	2.528	-122.13	2.528	-131.28	2.528	-127.1	2.528	-102.84
2.532	-123.81	2.532	-124.06	2.532	-131.28	2.532	-122.6	2.532	-106.7
2.536	-124.46	2.536	-126.64	2.536	-131.28	2.536	-121.31	2.536	-106.7
2.54	-121.88	2.54	-130.5	2.54	-129.34	2.54	-121.95	2.54	-107.99
2.544	-125.75	2.544	-129.86	2.544	-124.19	2.544	-121.95	2.544	-113.14
2.548	-128.96	2.548	-127.93	2.548	-124.19	2.548	-125.17	2.548	-113.14
2.552	-131.54	2.552	-131.15	2.552	-124.84	2.552	-121.31	2.552	-114.43
2.556	-132.83	2.556	-130.5	2.556	-124.84	2.556	-120.02	2.556	-110.56
2.56	-127.68	2.56	-133.08	2.56	-129.99	2.56	-122.6	2.56	-107.34
2.564	-125.75	2.564	-134.36	2.564	-127.41	2.564	-124.53	2.564	-107.99
2.568	-124.46	2.568	-130.5	2.568	-124.84	2.568	-129.03	2.568	-109.92
2.572	-125.1	2.572	-130.5	2.572	-126.77	2.572	-128.39	2.572	-115.71
2.576	-128.96	2.576	-131.79	2.576	-129.34	2.576	-127.1	2.576	-123.44
2.58	-127.03	2.58	-134.36	2.58	-130.63	2.58	-129.03	2.58	-121.51
2.584	-126.39	2.584	-139.52	2.584	-133.85	2.584	-131.61	2.584	-127.3
2.588	-129.61	2.588	-136.3	2.588	-129.99	2.588	-134.19	2.588	-133.1
2.592	-134.76	2.592	-138.87	2.592	-131.28	2.592	-136.12	2.592	-138.25
2.596	-140.55	2.596	-138.87	2.596	-134.5	2.596	-133.54	2.596	-144.04
2.6	-146.35	2.6	-142.73	2.6	-138.36	2.6	-129.03	2.6	-145.33
2.604	-146.35	2.604	-147.24	2.604	-141.58	2.604	-130.32	2.604	-141.47
2.608	-148.92	2.608	-151.1	2.608	-139	2.608	-130.32	2.608	-138.89
2.612	-154.72	2.612	-149.17	2.612	-137.71	2.612	-129.03	2.612	-141.47
2.616	-158.58	2.616	-147.24	2.616	-137.07	2.616	-129.68	2.616	-139.54
2.62	-163.73	2.62	-147.24	2.62	-139.65	2.62	-123.88	2.62	-140.18
2.624	-165.02	2.624	-149.17	2.624	-137.71	2.624	-123.88	2.624	-134.39
2.628	-159.87	2.628	-149.82	2.628	-141.58	2.628	-127.1	2.628	-130.52
2.632	-159.22	2.632	-153.04	2.632	-136.43	2.632	-128.39	2.632	-128.59
2.636	-157.29	2.636	-151.75	2.636	-133.21	2.636	-130.32	2.636	-130.52
2.64	-158.58	2.64	-154.32	2.64	-137.07	2.64	-127.75	2.64	-131.81
2.644	-157.94	2.644	-160.12	2.644	-137.07	2.644	-129.03	2.644	-132.45
2.648	-153.43	2.648	-171.06	2.648	-140.29	2.648	-127.1	2.648	-128.59
2.652	-150.21	2.652	-180.72	2.652	-141.58	2.652	-130.97	2.652	-127.3
2.656	-146.35	2.656	-192.31	2.656	-138.36	2.656	-133.54	2.656	-127.3
2.66	-145.7	2.66	-197.46	2.66	-135.78	2.66	-136.12	2.66	-128.59
2.664	-146.35	2.664	-202.61	2.664	-135.14	2.664	-135.47	2.664	-129.23
2.668	-146.35	2.668	-209.05	2.668	-137.71	2.668	-133.54	2.668	-127.95
2.672	-144.42	2.672	-211.62	2.672	-137.71	2.672	-134.83	2.672	-126.02
2.676	-141.84	2.676	-215.49	2.676	-134.5	2.676	-136.76	2.676	-123.44
2.68	-141.2	2.68	-212.91	2.68	-132.56	2.68	-136.76	2.68	-126.02
2.684	-139.27	2.684	-202.61	2.684	-131.92	2.684	-137.4	2.684	-126.02
2.688	-141.2	2.688	-198.75	2.688	-135.78	2.688	-134.19	2.688	-127.3
2.692	-141.2	2.692	-193.6	2.692	-139.65	2.692	-132.25	2.692	-126.66
2.696	-136.69	2.696	-191.02	2.696	-145.44	2.696	-134.19	2.696	-120.22
2.7	-137.33	2.7	-192.31	2.7	-146.08	2.7	-135.47	2.7	-120.22
2.704	-139.27	2.704	-183.94	2.704	-146.08	2.704	-140.62	2.704	-119.58
2.708	-142.48	2.708	-180.72	2.708	-147.37	2.708	-140.62	2.708	-120.87
2.712	-146.35	2.712	-179.43	2.712	-146.73	2.712	-138.05	2.712	-121.51
2.716	-152.79	2.716	-180.08	2.716	-146.08	2.716	-136.76	2.716	-117
2.72	-150.21	2.72	-180.72	2.72	-142.22	2.72	-137.4	2.72	-115.71
2.724	-149.57	2.724	-178.79	2.724	-136.43	2.724	-138.69	2.724	-115.71
2.728	-150.85	2.728	-175.57	2.728	-130.63	2.728	-140.62	2.728	-118.29
2.732	-148.28	2.732	-170.42	2.732	-128.7	2.732	-139.98	2.732	-118.29
2.736	-147.64	2.736	-167.84	2.736	-129.34	2.736	-134.83	2.736	-122.15
2.74	-143.13	2.74	-161.41	2.74	-127.41	2.74	-134.19	2.74	-114.43
2.744	-132.18	2.744	-157.54	2.744	-128.06	2.744	-135.47	2.744	-111.85
2.748	-127.03	2.748	-151.1	2.748	-125.48	2.748	-135.47	2.748	-112.5
2.752	-125.1	2.752	-141.45	2.752	-124.19	2.752	-138.05	2.752	-111.21
2.756	-126.39	2.756	-138.23	2.756	-124.19	2.756	-135.47	2.756	-113.14
2.76	-128.96	2.76	-137.58	2.76	-123.55	2.76	-132.25	2.76	-112.5
2.764	-125.1	2.764	-140.16	2.764	-125.48	2.764	-132.9	2.764	-109.92
2.768	-125.75	2.768	-142.73	2.768	-119.69	2.768	-134.19	2.768	-113.14
2.772	-125.75	2.772	-146.6	2.772	-116.47	2.772	-134.19	2.772	-115.07
2.776	-128.96	2.776	-145.95	2.776	-114.54	2.776	-132.25	2.776	-120.22
2.78	-132.18	2.78	-145.95	2.78	-116.47	2.78	-127.75	2.78	-124.08
2.784	-132.83	2.784	-151.1	2.784	-117.76	2.784	-122.6	2.784	-120.22
2.788	-128.32	2.788	-149.17	2.788	-114.54	2.788	-122.6	2.788	-118.29
2.792	-125.1	2.792	-149.82	2.792	-114.54	2.792	-123.24	2.792	-118.93
2.796	-127.68	2.796	-146.6	2.796	-112.6	2.796	-122.6	2.796	-120.87
2.8	-128.96	2.8	-142.73	2.8	-112.6	2.8	-120.02	2.8	-121.51
2.804	-130.9	2.804	-141.45	2.804	-115.18	2.804	-115.51	2.804	-123.44
2.808	-128.96	2.808	-142.09	2.808	-117.76	2.808	-116.8	2.808	-124.08
2.812	-127.03	2.812	-144.02	2.812	-116.47	2.812	-120.02	2.812	-123.44
2.816	-127.03	2.816	-142.73	2.816	-116.47	2.816	-120.66	2.816	-124.08
2.82	-126.39	2.82	-136.94	2.82	-117.76	2.82	-126.46	2.82	-125.37
2.824	-126.39	2.824	-134.36	2.824	-120.33	2.824	-123.24	2.824	-128.59
2.828	-129.61	2.828	-132.43	2.828	-122.91	2.828	-123.88	2.828	-126.02
2.832	-126.39	2.832	-134.36	2.832	-126.13	2.832	-125.82	2.832	-122.15
2.836	-123.81	2.836	-136.94	2.836	-123.55	2.836	-128.39	2.836	-118.93
2.84	-123.17	2.84	-132.43	2.84	-120.97	2.84	-129.03	2.84	-116.36
2.844	-122.53	2.844	-129.86	2.844	-120.97	2.844	-128.39	2.844	-117
2.848	-121.88	2.848	-130.5	2.848	-122.26	2.848	-122.6	2.848	-118.29
2.852	-121.24	2.852	-131.79	2.852	-124.84	2.852	-118.73	2.852	-117.65
2.856	-118.66	2.856	-131.15	2.856	-124.19	2.856	-118.73	2.856	-113.78
2.86	-111.58	2.86	-133.08	2.86	-124.19	2.86	-121.95	2.86	-114.43
2.864	-114.16	2.864	-131.79	2.864	-122.26	2.864	-122.6	2.864	-115.71
2.868	-114.8	2.868	-124.06	2.868	-122.26	2.868	-123.24	2.868	-115.71
2.872	-118.02	2.872	-122.78	2.872	-126.13	2.872	-120.02	2.872	-118.29
2.876	-122.53	2.876	-120.2	2.876	-125.48	2.876	-122.6	2.876	-113.78
2.88	-121.88	2.88	-119.56	2.88	-128.7	2.88	-126.46	2.88	-113.14
2.884	-124.46	2.884	-118.27	2.884	-126.13	2.884	-127.75	2.884	-115.07
2.888	-125.75	2.888	-117.63	2.888	-124.19	2.888	-132.25	2.888	-117.65
2.892	-130.9	2.892	-115.05	2.892	-128.06	2.892	-127.75	2.892	-120.22
2.896	-134.76	2.896	-118.27	2.896	-128.06	2.896	-127.75	2.896	-120.87
2.9	-133.47	2.9	-124.06	2.9	-129.34	2.9	-127.75	2.9	-118.29
2.904	-129.61	2.904	-128.57	2.904	-128.7	2.904	-130.97	2.904	-115.71
2.908	-129.61	2.908	-135.65	2.908	-124.19	2.908	-132.9	2.908	-115.71
2.912	-130.25	2.912	-135.01	2.912	-122.91	2.912	-132.25	2.912	-115.07
2.916	-130.25	2.916	-134.36	2.916	-124.19	2.916	-131.61	2.916	-112.5
2.92	-132.83	2.92	-136.94	2.92	-126.77	2.92	-127.1	2.92	-107.34
2.924	-128.32	2.924	-135.65	2.924	-127.41	2.924	-129.03	2.924	-102.19
2.928	-122.53	2.928	-138.87	2.928	-122.91	2.928	-128.39	2.928	-96.4
2.932	-123.81	2.932	-135.65	2.932	-119.04	2.932	-132.9	2.932	-98.33
2.936	-124.46	2.936	-133.08	2.936	-117.11	2.936	-131.61	2.936	-97.04
2.94	-126.39	2.94	-135.01	2.94	-117.76	2.94	-127.1	2.94	-102.84
2.944	-128.96	2.944	-135.65	2.944	-114.54	2.944	-123.24	2.944	-100.91
2.948	-123.17	2.948	-137.58	2.948	-116.47	2.948	-125.17	2.948	-99.62
2.952	-123.17	2.952	-142.09	2.952	-111.96	2.952	-123.88	2.952	-103.48
2.956	-122.53	2.956	-137.58	2.956	-111.96	2.956	-125.82	2.956	-106.06
2.96	-125.75	2.96	-139.52	2.96	-117.11	2.96	-125.82	2.96	-108.63
2.964	-130.25	2.964	-141.45	2.964	-120.33	2.964	-125.82	2.964	-108.63
2.968	-129.61	2.968	-144.67	2.968	-128.06	2.968	-124.53	2.968	-109.28
2.972	-130.25	2.972	-144.67	2.972	-131.92	2.972	-129.68	2.972	-107.99
2.976	-131.54	2.976	-147.89	2.976	-133.21	2.976	-129.68	2.976	-109.28
2.98	-140.55	2.98	-147.24	2.98	-137.71	2.98	-130.32	2.98	-110.56
2.984	-148.28	2.984	-145.95	2.984	-142.22	2.984	-131.61	2.984	-114.43
2.988	-158.58	2.988	-149.82	2.988	-146.73	2.988	-129.03	2.988	-118.29
2.992	-168.24	2.992	-151.75	2.992	-149.95	2.992	-130.32	2.992	-117
2.996	-174.68	2.996	-152.39	2.996	-147.37	2.996	-132.9	2.996	-116.36
3	-183.69	3	-152.39	3	-145.44	3	-137.4	3	-120.87
3.004	-190.13	3.004	-151.1	3.004	-144.8	3.004	-140.62	3.004	-121.51
3.008	-199.79	3.008	-150.46	3.008	-146.08	3.008	-137.4	3.008	-123.44
3.012	-201.72	3.012	-152.39	3.012	-146.73	3.012	-138.69	3.012	-123.44
3.016	-203.65	3.016	-157.54	3.016	-147.37	3.016	-138.69	3.016	-120.22
3.02	-203.01	3.02	-158.19	3.02	-135.78	3.02	-138.05	3.02	-121.51
3.024	-203.01	3.024	-160.12	3.024	-133.21	3.024	-139.34	3.024	-125.37
3.028	-202.36	3.028	-156.9	3.028	-131.92	3.028	-137.4	3.028	-127.3
3.032	-199.79	3.032	-155.61	3.032	-128.06	3.032	-134.19	3.032	-128.59
3.036	-199.14	3.036	-155.61	3.036	-128.06	3.036	-131.61	3.036	-124.08
3.04	-193.35	3.04	-153.68	3.04	-122.26	3.04	-134.19	3.04	-121.51
3.044	-187.55	3.044	-154.32	3.044	-115.18	3.044	-136.12	3.044	-120.87
3.048	-185.62	3.048	-147.24	3.048	-113.89	3.048	-138.05	3.048	-122.8
3.052	-183.69	3.052	-140.8	3.052	-113.89	3.052	-135.47	3.052	-125.37
3.056	-181.11	3.056	-138.23	3.056	-115.82	3.056	-133.54	3.056	-127.95
3.06	-179.18	3.06	-135.01	3.06	-120.97	3.06	-134.19	3.06	-125.37
3.064	-170.17	3.064	-133.72	3.064	-119.69	3.064	-136.12	3.064	-126.02
3.068	-167.59	3.068	-132.43	3.068	-119.69	3.068	-138.69	3.068	-130.52
3.072	-165.66	3.072	-128.57	3.072	-123.55	3.072	-139.34	3.072	-129.23
3.076	-162.44	3.076	-126.64	3.076	-127.41	3.076	-133.54	3.076	-133.1
3.08	-163.09	3.08	-127.28	3.08	-129.99	3.08	-131.61	3.08	-131.17
3.084	-159.22	3.084	-129.86	3.084	-133.85	3.084	-132.9	3.084	-131.81
3.088	-154.07	3.088	-131.79	3.088	-129.99	3.088	-134.83	3.088	-131.81
3.092	-155.36	3.092	-133.08	3.092	-129.99	3.092	-138.69	3.092	-134.39
3.096	-160.51	3.096	-131.15	3.096	-130.63	3.096	-137.4	3.096	-135.67
3.1	-165.02	3.1	-131.15	3.1	-131.28	3.1	-132.25	3.1	-135.67
3.104	-166.31	3.104	-133.08	3.104	-131.92	3.104	-130.97	3.104	-134.39
3.108	-165.66	3.108	-134.36	3.108	-128.06	3.108	-131.61	3.108	-130.52
3.112	-162.44	3.112	-138.23	3.112	-124.84	3.112	-130.32	3.112	-129.23
3.116	-163.09	3.116	-138.23	3.116	-121.62	3.116	-132.9	3.116	-133.74
3.12	-158.58	3.12	-135.65	3.12	-124.84	3.12	-126.46	3.12	-135.67
3.124	-161.16	3.124	-139.52	3.124	-126.77	3.124	-123.24	3.124	-140.18
3.128	-154.07	3.128	-140.8	3.128	-129.34	3.128	-123.24	3.128	-140.18
3.132	-145.7	3.132	-144.02	3.132	-126.13	3.132	-124.53	3.132	-137.6
3.136	-141.84	3.136	-144.02	3.136	-124.19	3.136	-126.46	3.136	-138.25
3.14	-139.91	3.14	-144.02	3.14	-124.19	3.14	-126.46	3.14	-136.96
3.144	-137.98	3.144	-142.73	3.144	-124.19	3.144	-123.24	3.144	-136.32
3.148	-139.27	3.148	-143.38	3.148	-124.19	3.148	-123.24	3.148	-133.1
3.152	-137.33	3.152	-145.31	3.152	-124.84	3.152	-123.24	3.152	-126.02
3.156	-136.05	3.156	-144.02	3.156	-119.04	3.156	-125.17	3.156	-124.08
3.16	-139.27	3.16	-145.31	3.16	-116.47	3.16	-128.39	3.16	-125.37
3.164	-142.48	3.164	-138.23	3.164	-117.11	3.164	-129.03	3.164	-125.37
3.168	-145.06	3.168	-136.94	3.168	-116.47	3.168	-130.32	3.168	-129.88
3.172	-146.99	3.172	-137.58	3.172	-120.33	3.172	-130.32	3.172	-129.88
3.176	-146.35	3.176	-135.01	3.176	-116.47	3.176	-134.83	3.176	-127.95
3.18	-145.7	3.18	-138.23	3.18	-113.25	3.18	-138.05	3.18	-128.59
3.184	-146.99	3.184	-135.01	3.184	-113.25	3.184	-141.27	3.184	-130.52
3.188	-146.99	3.188	-132.43	3.188	-115.82	3.188	-141.27	3.188	-129.88
3.192	-148.28	3.192	-133.08	3.192	-119.69	3.192	-138.69	3.192	-131.81
3.196	-150.21	3.196	-136.3	3.196	-124.84	3.196	-138.05	3.196	-127.95
3.2	-145.06	3.2	-139.52	3.2	-123.55	3.2	-136.12	3.2	-124.08
3.204	-144.42	3.204	-140.16	3.204	-125.48	3.204	-138.05	3.204	-122.15
3.208	-142.48	3.208	-139.52	3.208	-131.28	3.208	-136.12	3.208	-124.73
3.212	-141.84	3.212	-137.58	3.212	-138.36	3.212	-131.61	3.212	-124.73
3.216	-141.84	3.216	-135.01	3.216	-142.86	3.216	-128.39	3.216	-122.8
3.22	-141.2	3.22	-133.72	3.22	-143.51	3.22	-126.46	3.22	-119.58
3.224	-138.62	3.224	-134.36	3.224	-139.65	3.224	-122.6	3.224	-114.43
3.228	-134.76	3.228	-132.43	3.228	-137.71	3.228	-120.66	3.228	-115.07
3.232	-134.12	3.232	-128.57	3.232	-136.43	3.232	-118.73	3.232	-115.71
3.236	-132.18	3.236	-123.42	3.236	-135.78	3.236	-114.23	3.236	-119.58
3.24	-133.47	3.24	-124.06	3.24	-135.78	3.24	-111.65	3.24	-117.65
3.244	-127.68	3.244	-124.06	3.244	-131.28	3.244	-115.51	3.244	-114.43
3.248	-125.75	3.248	-129.21	3.248	-126.77	3.248	-117.45	3.248	-112.5
3.252	-127.03	3.252	-132.43	3.252	-121.62	3.252	-120.02	3.252	-114.43
3.256	-126.39	3.256	-129.86	3.256	-120.33	3.256	-124.53	3.256	-114.43
3.26	-128.96	3.26	-131.15	3.26	-120.33	3.26	-122.6	3.26	-116.36
3.264	-131.54	3.264	-133.08	3.264	-120.97	3.264	-123.88	3.264	-113.78
3.268	-127.68	3.268	-132.43	3.268	-119.69	3.268	-125.82	3.268	-109.92
3.272	-127.03	3.272	-132.43	3.272	-117.76	3.272	-128.39	3.272	-111.21
3.276	-130.25	3.276	-131.15	3.276	-117.76	3.276	-127.1	3.276	-111.85
3.28	-132.83	3.28	-127.93	3.28	-119.04	3.28	-126.46	3.28	-114.43
3.284	-134.12	3.284	-127.28	3.284	-122.26	3.284	-121.95	3.284	-116.36
3.288	-133.47	3.288	-131.15	3.288	-123.55	3.288	-122.6	3.288	-116.36
3.292	-132.83	3.292	-131.79	3.292	-122.26	3.292	-123.24	3.292	-113.78
3.296	-130.9	3.296	-135.65	3.296	-124.19	3.296	-125.82	3.296	-116.36
3.3	-132.83	3.3	-132.43	3.3	-126.77	3.3	-128.39	3.3	-121.51
3.304	-132.83	3.304	-130.5	3.304	-131.28	3.304	-124.53	3.304	-124.73
3.308	-133.47	3.308	-131.15	3.308	-139.65	3.308	-120.66	3.308	-127.95
3.312	-128.96	3.312	-129.86	3.312	-145.44	3.312	-120.66	3.312	-124.73
3.316	-128.32	3.316	-133.08	3.316	-149.95	3.316	-120.66	3.316	-123.44
3.32	-127.68	3.32	-133.08	3.32	-155.74	3.32	-122.6	3.32	-122.8
3.324	-130.25	3.324	-131.15	3.324	-162.18	3.324	-121.95	3.324	-123.44
3.328	-135.4	3.328	-131.15	3.328	-170.55	3.328	-119.38	3.328	-123.44
3.332	-134.76	3.332	-129.21	3.332	-176.99	3.332	-121.95	3.332	-118.29
3.336	-136.05	3.336	-129.21	3.336	-184.71	3.336	-127.1	3.336	-115.07
3.34	-136.05	3.34	-127.28	3.34	-188.58	3.34	-131.61	3.34	-115.07
3.344	-137.98	3.344	-126.64	3.344	-196.3	3.344	-135.47	3.344	-116.36
3.348	-141.2	3.348	-121.49	3.348	-205.32	3.348	-129.68	3.348	-123.44
3.352	-141.2	3.352	-120.2	3.352	-212.4	3.352	-129.03	3.352	-129.23
3.356	-143.13	3.356	-122.78	3.356	-217.55	3.356	-128.39	3.356	-128.59
3.36	-138.62	3.36	-126.64	3.36	-216.26	3.36	-128.39	3.36	-129.23
3.364	-136.05	3.364	-131.79	3.364	-213.04	3.364	-125.82	3.364	-130.52
3.368	-137.33	3.368	-135.01	3.368	-208.54	3.368	-127.1	3.368	-129.88
3.372	-138.62	3.372	-135.01	3.372	-202.1	3.372	-123.24	3.372	-127.95
3.376	-140.55	3.376	-137.58	3.376	-197.59	3.376	-120.02	3.376	-126.02
3.38	-141.2	3.38	-139.52	3.38	-187.93	3.38	-122.6	3.38	-118.29
3.384	-137.98	3.384	-144.02	3.384	-178.92	3.384	-122.6	3.384	-113.14
3.388	-139.27	3.388	-144.67	3.388	-170.55	3.388	-127.1	3.388	-110.56
3.392	-139.27	3.392	-140.16	3.392	-170.55	3.392	-125.82	3.392	-111.85
3.396	-141.84	3.396	-137.58	3.396	-170.55	3.396	-123.88	3.396	-114.43
3.4	-141.2	3.4	-136.3	3.4	-170.55	3.4	-126.46	3.4	-113.14
3.404	-137.98	3.404	-136.94	3.404	-171.19	3.404	-130.32	3.404	-113.14
3.408	-134.76	3.408	-136.94	3.408	-165.4	3.408	-136.12	3.408	-111.21
3.412	-133.47	3.412	-135.65	3.412	-165.4	3.412	-143.2	3.412	-111.85
3.416	-130.25	3.416	-129.21	3.416	-165.4	3.416	-146.42	3.416	-112.5
3.42	-127.68	3.42	-129.21	3.42	-167.97	3.42	-150.93	3.42	-113.78
3.424	-124.46	3.424	-132.43	3.424	-169.26	3.424	-157.36	3.424	-114.43
3.428	-118.66	3.428	-135.01	3.428	-164.76	3.428	-165.73	3.428	-113.78
3.432	-114.8	3.432	-140.16	3.432	-159.6	3.432	-170.88	3.432	-117
3.436	-117.38	3.436	-138.23	3.436	-158.32	3.436	-175.39	3.436	-121.51
3.44	-119.31	3.44	-137.58	3.44	-157.03	3.44	-176.03	3.44	-126.02
3.444	-126.39	3.444	-136.94	3.444	-156.39	3.444	-174.1	3.444	-131.81
3.448	-125.75	3.448	-136.94	3.448	-155.74	3.448	-174.1	3.448	-131.81
3.452	-128.32	3.452	-137.58	3.452	-150.59	3.452	-174.1	3.452	-135.03
3.456	-131.54	3.456	-140.16	3.456	-147.37	3.456	-176.68	3.456	-136.32
3.46	-136.69	3.46	-138.23	3.46	-149.95	3.46	-176.68	3.46	-139.54
3.464	-137.98	3.464	-133.72	3.464	-151.23	3.464	-176.03	3.464	-140.82
3.468	-142.48	3.468	-135.65	3.468	-153.17	3.468	-176.68	3.468	-142.76
3.472	-140.55	3.472	-139.52	3.472	-152.52	3.472	-177.97	3.472	-139.54
3.476	-137.33	3.476	-141.45	3.476	-148.66	3.476	-181.83	3.476	-139.54
3.48	-137.98	3.48	-144.67	3.48	-146.08	3.48	-185.05	3.48	-140.82
3.484	-139.91	3.484	-144.02	3.484	-146.73	3.484	-186.98	3.484	-142.11
3.488	-137.98	3.488	-138.87	3.488	-148.66	3.488	-183.76	3.488	-143.4
3.492	-138.62	3.492	-138.87	3.492	-152.52	3.492	-180.54	3.492	-139.54
3.496	-136.69	3.496	-138.23	3.496	-146.08	3.496	-183.76	3.496	-133.74
3.5	-132.18	3.5	-138.23	3.5	-147.37	3.5	-180.54	3.5	-131.81
3.504	-132.18	3.504	-138.87	3.504	-147.37	3.504	-179.9	3.504	-130.52
3.508	-129.61	3.508	-134.36	3.508	-146.73	3.508	-171.53	3.508	-128.59
3.512	-130.25	3.512	-135.01	3.512	-148.02	3.512	-166.38	3.512	-127.95
3.516	-127.03	3.516	-135.65	3.516	-148.02	3.516	-166.38	3.516	-122.8
3.52	-125.1	3.52	-139.52	3.52	-142.86	3.52	-165.73	3.52	-118.29
3.524	-122.53	3.524	-144.02	3.524	-139.65	3.524	-165.09	3.524	-117
3.528	-124.46	3.528	-142.73	3.528	-141.58	3.528	-165.73	3.528	-119.58
3.532	-125.75	3.532	-137.58	3.532	-140.93	3.532	-160.58	3.532	-124.08
3.536	-128.96	3.536	-140.16	3.536	-142.22	3.536	-158.65	3.536	-123.44
3.54	-129.61	3.54	-140.16	3.54	-141.58	3.54	-156.08	3.54	-125.37
3.544	-127.68	3.544	-140.16	3.544	-140.29	3.544	-156.72	3.544	-124.73
3.548	-131.54	3.548	-144.02	3.548	-142.22	3.548	-155.43	3.548	-125.37
3.552	-136.69	3.552	-140.8	3.552	-144.15	3.552	-152.21	3.552	-125.37
3.556	-141.2	3.556	-138.87	3.556	-144.8	3.556	-145.13	3.556	-126.02
3.56	-148.28	3.56	-139.52	3.56	-147.37	3.56	-143.84	3.56	-125.37
3.564	-145.06	3.564	-138.87	3.564	-139	3.564	-142.56	3.564	-121.51
3.568	-141.84	3.568	-140.8	3.568	-137.07	3.568	-143.2	3.568	-120.22
3.572	-143.77	3.572	-138.87	3.572	-133.21	3.572	-146.42	3.572	-122.15
3.576	-143.77	3.576	-135.65	3.576	-131.92	3.576	-141.27	3.576	-124.08
3.58	-144.42	3.58	-133.08	3.58	-133.85	3.58	-136.76	3.58	-129.23
3.584	-143.77	3.584	-132.43	3.584	-133.21	3.584	-136.76	3.584	-131.81
3.588	-139.91	3.588	-136.3	3.588	-129.99	3.588	-135.47	3.588	-129.88
3.592	-136.69	3.592	-136.3	3.592	-130.63	3.592	-136.12	3.592	-128.59
3.596	-137.98	3.596	-138.87	3.596	-134.5	3.596	-133.54	3.596	-132.45
3.6	-139.27	3.6	-136.3	3.6	-136.43	3.6	-129.68	3.6	-131.81
3.604	-143.13	3.604	-138.23	3.604	-142.22	3.604	-128.39	3.604	-132.45
3.608	-140.55	3.608	-142.09	3.608	-139	3.608	-126.46	3.608	-127.3
3.612	-139.27	3.612	-141.45	3.612	-133.21	3.612	-126.46	3.612	-121.51
3.616	-139.91	3.616	-143.38	3.616	-130.63	3.616	-127.75	3.616	-120.22
3.62	-143.77	3.62	-140.8	3.62	-127.41	3.62	-126.46	3.62	-120.22
3.624	-143.77	3.624	-135.65	3.624	-126.77	3.624	-124.53	3.624	-122.8
3.628	-146.35	3.628	-133.08	3.628	-129.34	3.628	-126.46	3.628	-127.95
3.632	-141.2	3.632	-133.72	3.632	-122.91	3.632	-132.25	3.632	-124.73
3.636	-137.98	3.636	-135.65	3.636	-120.97	3.636	-134.83	3.636	-129.23
3.64	-135.4	3.64	-136.94	3.64	-122.91	3.64	-141.27	3.64	-132.45
3.644	-132.83	3.644	-133.72	3.644	-127.41	3.644	-139.34	3.644	-135.03
3.648	-131.54	3.648	-130.5	3.648	-132.56	3.648	-139.98	3.648	-140.18
3.652	-129.61	3.652	-133.72	3.652	-135.14	3.652	-141.27	3.652	-133.74
3.656	-126.39	3.656	-138.23	3.656	-136.43	3.656	-143.2	3.656	-128.59
3.66	-121.24	3.66	-142.09	3.66	-137.07	3.66	-145.77	3.66	-124.73
3.664	-122.53	3.664	-145.31	3.664	-140.93	3.664	-143.84	3.664	-125.37
3.668	-123.17	3.668	-142.09	3.668	-140.93	3.668	-141.91	3.668	-125.37
3.672	-122.53	3.672	-140.8	3.672	-142.22	3.672	-137.4	3.672	-127.95
3.676	-123.81	3.676	-140.8	3.676	-139.65	3.676	-136.76	3.676	-126.02
3.68	-120.59	3.68	-141.45	3.68	-135.14	3.68	-137.4	3.68	-124.73
3.684	-119.95	3.684	-142.73	3.684	-132.56	3.684	-136.12	3.684	-126.66
3.688	-121.24	3.688	-141.45	3.688	-130.63	3.688	-132.9	3.688	-127.95
3.692	-123.81	3.692	-138.23	3.692	-131.28	3.692	-127.1	3.692	-130.52
3.696	-129.61	3.696	-136.3	3.696	-131.28	3.696	-124.53	3.696	-127.95
3.7	-130.25	3.7	-137.58	3.7	-128.06	3.7	-124.53	3.7	-125.37
3.704	-130.25	3.704	-138.87	3.704	-126.77	3.704	-124.53	3.704	-121.51
3.708	-132.83	3.708	-141.45	3.708	-126.13	3.708	-128.39	3.708	-117.65
3.712	-136.05	3.712	-142.09	3.712	-126.77	3.712	-125.17	3.712	-121.51
3.716	-139.27	3.716	-139.52	3.716	-126.13	3.716	-123.24	3.716	-121.51
3.72	-138.62	3.72	-140.8	3.72	-126.77	3.72	-123.24	3.72	-122.8
3.724	-133.47	3.724	-141.45	3.724	-124.84	3.724	-123.88	3.724	-120.87
3.728	-131.54	3.728	-140.8	3.728	-119.69	3.728	-127.75	3.728	-120.87
3.732	-128.32	3.732	-144.02	3.732	-122.26	3.732	-130.32	3.732	-124.73
3.736	-129.61	3.736	-138.87	3.736	-120.33	3.736	-131.61	3.736	-128.59
3.74	-130.25	3.74	-135.01	3.74	-121.62	3.74	-130.97	3.74	-129.88
3.744	-132.83	3.744	-135.01	3.744	-120.97	3.744	-135.47	3.744	-128.59
3.748	-124.46	3.748	-135.01	3.748	-119.69	3.748	-138.69	3.748	-121.51
3.752	-127.03	3.752	-135.01	3.752	-118.4	3.752	-143.2	3.752	-119.58
3.756	-128.96	3.756	-135.65	3.756	-121.62	3.756	-146.42	3.756	-117.65
3.76	-130.9	3.76	-131.15	3.76	-125.48	3.76	-143.2	3.76	-117
3.764	-137.33	3.764	-127.93	3.764	-129.34	3.764	-144.49	3.764	-118.29
3.768	-135.4	3.768	-129.86	3.768	-128.06	3.768	-147.06	3.768	-113.78
3.772	-136.05	3.772	-131.79	3.772	-129.99	3.772	-148.35	3.772	-110.56
3.776	-137.98	3.776	-133.72	3.776	-129.99	3.776	-150.93	3.776	-112.5
3.78	-142.48	3.78	-132.43	3.78	-134.5	3.78	-150.93	3.78	-115.07
3.784	-146.35	3.784	-131.79	3.784	-137.07	3.784	-147.71	3.784	-116.36
3.788	-148.92	3.788	-131.15	3.788	-140.29	3.788	-146.42	3.788	-117
3.792	-146.35	3.792	-134.36	3.792	-140.93	3.792	-145.77	3.792	-113.14
3.796	-140.55	3.796	-133.08	3.796	-138.36	3.796	-147.06	3.796	-109.92
3.8	-137.98	3.8	-135.01	3.8	-141.58	3.8	-145.13	3.8	-109.92
3.804	-136.69	3.804	-131.15	3.804	-140.29	3.804	-143.2	3.804	-109.28
3.808	-136.05	3.808	-129.21	3.808	-141.58	3.808	-138.69	3.808	-111.21
3.812	-132.18	3.812	-127.28	3.812	-142.22	3.812	-138.05	3.812	-111.21
3.816	-127.03	3.816	-125.99	3.816	-137.07	3.816	-139.98	3.816	-111.85
3.82	-124.46	3.82	-127.93	3.82	-133.85	3.82	-138.69	3.82	-113.78
3.824	-124.46	3.824	-129.21	3.824	-131.92	3.824	-141.27	3.824	-118.29
3.828	-127.03	3.828	-128.57	3.828	-134.5	3.828	-136.12	3.828	-122.8
3.832	-131.54	3.832	-124.06	3.832	-135.14	3.832	-136.12	3.832	-129.23
3.836	-133.47	3.836	-126.64	3.836	-135.14	3.836	-139.34	3.836	-127.95
3.84	-132.18	3.84	-129.86	3.84	-130.63	3.84	-140.62	3.84	-127.95
3.844	-131.54	3.844	-127.93	3.844	-130.63	3.844	-145.77	3.844	-126.66
3.848	-133.47	3.848	-131.15	3.848	-133.21	3.848	-141.91	3.848	-127.95
3.852	-133.47	3.852	-125.35	3.852	-133.85	3.852	-138.05	3.852	-127.95
3.856	-132.83	3.856	-122.13	3.856	-137.71	3.856	-135.47	3.856	-129.88
3.86	-134.12	3.86	-123.42	3.86	-133.85	3.86	-133.54	3.86	-127.3
3.864	-126.39	3.864	-126.64	3.864	-129.99	3.864	-133.54	3.864	-121.51
3.868	-123.81	3.868	-130.5	3.868	-129.99	3.868	-132.9	3.868	-124.73
3.872	-124.46	3.872	-129.86	3.872	-129.99	3.872	-129.03	3.872	-124.08
3.876	-120.59	3.876	-129.21	3.876	-128.06	3.876	-125.17	3.876	-126.02
3.88	-121.24	3.88	-131.15	3.88	-126.13	3.88	-126.46	3.88	-129.23
3.884	-113.51	3.884	-133.72	3.884	-119.69	3.884	-129.03	3.884	-124.73
3.888	-109.65	3.888	-137.58	3.888	-115.82	3.888	-131.61	3.888	-124.73
3.892	-110.29	3.892	-140.16	3.892	-113.25	3.892	-132.9	3.892	-126.66
3.896	-111.58	3.896	-135.65	3.896	-114.54	3.896	-131.61	3.896	-127.3
3.9	-114.16	3.9	-132.43	3.9	-117.76	3.9	-133.54	3.9	-129.23
3.904	-117.38	3.904	-132.43	3.904	-117.11	3.904	-137.4	3.904	-126.02
3.908	-113.51	3.908	-131.79	3.908	-117.11	3.908	-143.2	3.908	-124.08
3.912	-114.8	3.912	-129.21	3.912	-118.4	3.912	-150.28	3.912	-120.87
3.916	-119.31	3.916	-127.28	3.916	-122.26	3.916	-150.93	3.916	-120.87
3.92	-123.81	3.92	-124.71	3.92	-123.55	3.92	-152.86	3.92	-121.51
3.924	-127.68	3.924	-124.71	3.924	-127.41	3.924	-154.14	3.924	-123.44
3.928	-131.54	3.928	-125.35	3.928	-123.55	3.928	-154.14	3.928	-120.22
3.932	-132.83	3.932	-127.28	3.932	-119.04	3.932	-154.14	3.932	-118.93
3.936	-139.27	3.936	-129.86	3.936	-117.76	3.936	-153.5	3.936	-124.73
3.94	-142.48	3.94	-132.43	3.94	-117.76	3.94	-150.28	3.94	-129.23
3.944	-146.35	3.944	-133.08	3.944	-115.82	3.944	-144.49	3.944	-136.32
3.948	-149.57	3.948	-135.01	3.948	-115.18	3.948	-142.56	3.948	-139.54
3.952	-146.99	3.952	-142.09	3.952	-109.39	3.952	-142.56	3.952	-138.25
3.956	-147.64	3.956	-147.89	3.956	-106.81	3.956	-143.2	3.956	-138.25
3.96	-145.7	3.96	-151.75	3.96	-106.81	3.96	-143.2	3.96	-139.54
3.964	-146.35	3.964	-155.61	3.964	-110.67	3.964	-143.2	3.964	-140.18
3.968	-148.28	3.968	-153.04	3.968	-114.54	3.968	-143.2	3.968	-139.54
3.972	-145.7	3.972	-153.68	3.972	-114.54	3.972	-142.56	3.972	-137.6
3.976	-145.7	3.976	-155.61	3.976	-114.54	3.976	-144.49	3.976	-133.1
3.98	-140.55	3.98	-153.04	3.98	-117.11	3.98	-145.13	3.98	-129.23
3.984	-142.48	3.984	-154.97	3.984	-119.69	3.984	-145.13	3.984	-128.59
3.988	-141.84	3.988	-147.89	3.988	-123.55	3.988	-140.62	3.988	-125.37
3.992	-141.84	3.992	-145.95	3.992	-128.06	3.992	-136.76	3.992	-125.37
3.996	-142.48	3.996	-144.02	3.996	-124.19	3.996	-135.47	3.996	-124.08
4	-137.33	4	-145.95	4	-125.48	4	-132.9	4	-117
4.004	-133.47	4.004	-147.89	4.004	-130.63	4.004	-132.25	4.004	-115.71
4.008	-132.83	4.008	-147.89	4.008	-133.21	4.008	-130.97	4.008	-115.07
4.012	-129.61	4.012	-145.31	4.012	-137.07	4.012	-127.1	4.012	-115.71
4.016	-132.18	4.016	-144.02	4.016	-137.71	4.016	-125.82	4.016	-118.29
4.02	-130.25	4.02	-144.67	4.02	-135.78	4.02	-130.32	4.02	-118.29
4.024	-127.03	4.024	-145.95	4.024	-133.85	4.024	-129.68	4.024	-116.36
4.028	-127.03	4.028	-147.89	4.028	-134.5	4.028	-134.19	4.028	-118.93
4.032	-131.54	4.032	-145.95	4.032	-137.07	4.032	-132.25	4.032	-120.22
4.036	-133.47	4.036	-142.09	4.036	-138.36	4.036	-129.68	4.036	-122.8
4.04	-136.05	4.04	-142.09	4.04	-135.14	4.04	-130.32	4.04	-126.66
4.044	-134.12	4.044	-144.67	4.044	-131.28	4.044	-130.97	4.044	-121.51
4.048	-130.25	4.048	-145.31	4.048	-128.7	4.048	-132.9	4.048	-120.87
4.052	-131.54	4.052	-148.53	4.052	-126.77	4.052	-132.25	4.052	-122.15
4.056	-132.83	4.056	-147.24	4.056	-123.55	4.056	-126.46	4.056	-122.8
4.06	-133.47	4.06	-145.31	4.06	-120.97	4.06	-125.17	4.06	-124.08
4.064	-135.4	4.064	-140.8	4.064	-117.76	4.064	-126.46	4.064	-122.8
4.068	-128.96	4.068	-143.38	4.068	-113.89	4.068	-129.03	4.068	-117
4.072	-128.32	4.072	-141.45	4.072	-113.25	4.072	-129.68	4.072	-117.65
4.076	-126.39	4.076	-138.87	4.076	-114.54	4.076	-127.1	4.076	-118.29
4.08	-128.96	4.08	-136.3	4.08	-117.11	4.08	-123.24	4.08	-120.22
4.084	-128.32	4.084	-131.79	4.084	-118.4	4.084	-123.24	4.084	-122.8
4.088	-123.17	4.088	-131.79	4.088	-119.04	4.088	-126.46	4.088	-122.15
4.092	-119.31	4.092	-133.72	4.092	-118.4	4.092	-128.39	4.092	-123.44
4.096	-116.09	4.096	-136.3	4.096	-117.76	4.096	-133.54	4.096	-125.37
4.1	-118.66	4.1	-140.16	4.1	-117.76	4.1	-129.03	4.1	-131.17
4.104	-121.88	4.104	-135.65	4.104	-117.11	4.104	-129.68	4.104	-135.67
4.108	-125.75	4.108	-137.58	4.108	-115.18	4.108	-131.61	4.108	-135.67
4.112	-127.68	4.112	-137.58	4.112	-110.67	4.112	-134.83	4.112	-135.03
4.116	-127.68	4.116	-138.87	4.116	-108.74	4.116	-138.05	4.116	-133.1
4.12	-134.12	4.12	-139.52	4.12	-111.96	4.12	-139.34	4.12	-135.67
4.124	-138.62	4.124	-135.65	4.124	-111.32	4.124	-137.4	4.124	-136.32
4.128	-142.48	4.128	-133.08	4.128	-114.54	4.128	-136.12	4.128	-140.18
4.132	-141.84	4.132	-133.08	4.132	-114.54	4.132	-138.05	4.132	-140.82
4.136	-139.91	4.136	-136.3	4.136	-112.6	4.136	-140.62	4.136	-137.6
4.14	-134.12	4.14	-136.94	4.14	-113.89	4.14	-142.56	4.14	-136.96
4.144	-130.25	4.144	-140.8	4.144	-117.11	4.144	-141.91	4.144	-138.89
4.148	-127.03	4.148	-138.87	4.148	-119.04	4.148	-138.69	4.148	-140.82
4.152	-123.17	4.152	-136.3	4.152	-117.76	4.152	-138.69	4.152	-142.11
4.156	-118.66	4.156	-136.3	4.156	-119.69	4.156	-140.62	4.156	-146.62
4.16	-114.16	4.16	-136.94	4.16	-115.82	4.16	-141.27	4.16	-144.69
4.164	-111.58	4.164	-136.94	4.164	-114.54	4.164	-141.91	4.164	-147.26
4.168	-114.8	4.168	-136.94	4.168	-116.47	4.168	-137.4	4.168	-151.77
4.172	-119.31	4.172	-133.72	4.172	-115.82	4.172	-134.19	4.172	-153.7
4.176	-122.53	4.176	-130.5	4.176	-117.76	4.176	-129.68	4.176	-157.56
4.18	-123.17	4.18	-130.5	4.18	-114.54	4.18	-127.75	4.18	-154.99
4.184	-121.24	4.184	-133.72	4.184	-116.47	4.184	-127.1	4.184	-152.41
4.188	-124.46	4.188	-133.08	4.188	-120.33	4.188	-124.53	4.188	-153.06
4.192	-128.32	4.192	-131.79	4.192	-123.55	4.192	-121.95	4.192	-154.99
4.196	-133.47	4.196	-126.64	4.196	-129.34	4.196	-118.09	4.196	-155.63
4.2	-138.62	4.2	-124.06	4.2	-129.99	4.2	-120.66	4.2	-154.99
4.204	-136.05	4.204	-124.71	4.204	-126.13	4.204	-121.31	4.204	-149.84
4.208	-134.12	4.208	-126.64	4.208	-126.77	4.208	-123.24	4.208	-147.91
4.212	-131.54	4.212	-128.57	4.212	-126.13	4.212	-126.46	4.212	-149.84
4.216	-132.83	4.216	-128.57	4.216	-128.06	4.216	-124.53	4.216	-152.41
4.22	-131.54	4.22	-125.99	4.22	-128.06	4.22	-123.24	4.22	-160.78
4.224	-131.54	4.224	-128.57	4.224	-128.7	4.224	-124.53	4.224	-165.29
4.228	-123.81	4.228	-131.15	4.228	-125.48	4.228	-124.53	4.228	-169.15
4.232	-120.59	4.232	-134.36	4.232	-129.99	4.232	-127.1	4.232	-176.88
4.236	-123.17	4.236	-141.45	4.236	-134.5	4.236	-128.39	4.236	-185.89
4.24	-124.46	4.24	-138.87	4.24	-136.43	4.24	-127.1	4.24	-192.97
4.244	-126.39	4.244	-140.16	4.244	-140.29	4.244	-127.75	4.244	-197.48
4.248	-126.39	4.248	-144.67	4.248	-137.07	4.248	-132.25	4.248	-197.48
4.252	-124.46	4.252	-149.17	4.252	-135.78	4.252	-135.47	4.252	-194.26
4.256	-126.39	4.256	-154.97	4.256	-135.78	4.256	-138.05	4.256	-196.19
4.26	-127.03	4.26	-156.25	4.26	-136.43	4.26	-136.12	4.26	-193.62
4.264	-132.18	4.264	-154.97	4.264	-138.36	4.264	-132.25	4.264	-193.62
4.268	-135.4	4.268	-151.75	4.268	-137.07	4.268	-132.9	4.268	-189.11
4.272	-134.12	4.272	-153.68	4.272	-131.28	4.272	-134.19	4.272	-184.6
4.276	-134.12	4.276	-150.46	4.276	-131.28	4.276	-135.47	4.276	-178.17
4.28	-133.47	4.28	-151.75	4.28	-132.56	4.28	-136.76	4.28	-178.17
4.284	-135.4	4.284	-147.89	4.284	-133.85	4.284	-130.97	4.284	-180.1
4.288	-139.27	4.288	-143.38	4.288	-134.5	4.288	-129.03	4.288	-178.17
4.292	-137.98	4.292	-139.52	4.292	-133.85	4.292	-129.68	4.292	-179.45
4.296	-137.33	4.296	-138.23	4.296	-131.92	4.296	-130.32	4.296	-175.59
4.3	-133.47	4.3	-139.52	4.3	-131.28	4.3	-132.25	4.3	-172.37
4.304	-132.18	4.304	-141.45	4.304	-131.92	4.304	-127.75	4.304	-173.02
4.308	-128.96	4.308	-139.52	4.308	-129.99	4.308	-125.82	4.308	-172.37
4.312	-130.25	4.312	-138.87	4.312	-126.13	4.312	-125.82	4.312	-173.02
4.316	-130.25	4.316	-138.23	4.316	-115.82	4.316	-129.68	4.316	-166.58
4.32	-125.75	4.32	-140.8	4.32	-110.67	4.32	-129.03	4.32	-159.49
4.324	-125.1	4.324	-144.67	4.324	-110.67	4.324	-136.12	4.324	-155.63
4.328	-127.03	4.328	-147.89	4.328	-109.39	4.328	-131.61	4.328	-152.41
4.332	-127.68	4.332	-147.89	4.332	-111.96	4.332	-130.97	4.332	-151.77
4.336	-130.9	4.336	-146.6	4.336	-110.67	4.336	-134.19	4.336	-152.41
4.34	-130.9	4.34	-149.17	4.34	-110.67	4.34	-138.05	4.34	-145.97
4.344	-125.1	4.344	-149.82	4.344	-110.67	4.344	-139.34	4.344	-140.82
4.348	-123.81	4.348	-149.82	4.348	-116.47	4.348	-141.91	4.348	-141.47
4.352	-126.39	4.352	-150.46	4.352	-121.62	4.352	-139.98	4.352	-144.69
4.356	-127.03	4.356	-142.73	4.356	-126.13	4.356	-140.62	4.356	-144.04
4.36	-128.96	4.36	-138.87	4.36	-124.19	4.36	-141.27	4.36	-148.55
4.364	-126.39	4.364	-141.45	4.364	-126.13	4.364	-143.2	4.364	-144.69
4.368	-125.1	4.368	-144.02	4.368	-128.7	4.368	-145.13	4.368	-145.33
4.372	-127.03	4.372	-147.24	4.372	-129.99	4.372	-141.91	4.372	-149.19
4.376	-128.96	4.376	-145.31	4.376	-133.85	4.376	-141.91	4.376	-151.13
4.38	-132.18	4.38	-142.09	4.38	-133.21	4.38	-140.62	4.38	-151.13
4.384	-134.76	4.384	-142.09	4.384	-128.06	4.384	-141.91	4.384	-144.69
4.388	-130.25	4.388	-141.45	4.388	-126.77	4.388	-141.91	4.388	-140.18
4.392	-129.61	4.392	-138.87	4.392	-128.7	4.392	-142.56	4.392	-134.39
4.396	-130.25	4.396	-138.87	4.396	-126.77	4.396	-138.05	4.396	-129.88
4.4	-131.54	4.4	-133.72	4.4	-129.99	4.4	-134.83	4.4	-130.52
4.404	-134.12	4.404	-128.57	4.404	-128.06	4.404	-134.83	4.404	-129.23
4.408	-132.18	4.408	-127.93	4.408	-127.41	4.408	-133.54	4.408	-127.95
4.412	-130.25	4.412	-127.93	4.412	-129.99	4.412	-136.12	4.412	-125.37
4.416	-130.9	4.416	-129.86	4.416	-137.71	4.416	-137.4	4.416	-126.66
4.42	-132.83	4.42	-130.5	4.42	-142.86	4.42	-136.76	4.42	-127.95
4.424	-132.18	4.424	-127.28	4.424	-148.66	4.424	-136.12	4.424	-129.23
4.428	-134.76	4.428	-125.99	4.428	-149.3	4.428	-137.4	4.428	-133.1
4.432	-130.9	4.432	-127.28	4.432	-149.3	4.432	-139.98	4.432	-128.59
4.436	-127.03	4.436	-130.5	4.436	-150.59	4.436	-139.98	4.436	-126.66
4.44	-127.03	4.44	-134.36	4.44	-150.59	4.44	-138.69	4.44	-129.88
4.444	-127.03	4.444	-138.23	4.444	-148.66	4.444	-134.83	4.444	-130.52
4.448	-126.39	4.448	-137.58	4.448	-145.44	4.448	-129.68	4.448	-133.1
4.452	-127.68	4.452	-137.58	4.452	-139.65	4.452	-128.39	4.452	-135.67
4.456	-126.39	4.456	-143.38	4.456	-135.14	4.456	-125.17	4.456	-131.81
4.46	-123.17	4.46	-143.38	4.46	-133.85	4.46	-125.82	4.46	-130.52
4.464	-123.17	4.464	-147.24	4.464	-132.56	4.464	-125.17	4.464	-133.1
4.468	-123.17	4.468	-144.67	4.468	-133.85	4.468	-123.24	4.468	-135.67
4.472	-124.46	4.472	-138.87	4.472	-129.99	4.472	-125.17	4.472	-136.32
4.476	-127.68	4.476	-136.94	4.476	-127.41	4.476	-129.03	4.476	-137.6
4.48	-125.1	4.48	-136.94	4.48	-125.48	4.48	-136.76	4.48	-133.1
4.484	-123.17	4.484	-138.87	4.484	-126.13	4.484	-142.56	4.484	-134.39
4.488	-126.39	4.488	-144.02	4.488	-127.41	4.488	-142.56	4.488	-137.6
4.492	-128.96	4.492	-140.8	4.492	-128.7	4.492	-142.56	4.492	-138.25
4.496	-131.54	4.496	-142.09	4.496	-127.41	4.496	-143.84	4.496	-143.4
4.5	-130.25	4.5	-141.45	4.5	-124.19	4.5	-147.06	4.5	-138.25
4.504	-126.39	4.504	-145.95	4.504	-123.55	4.504	-147.71	4.504	-136.96
4.508	-125.75	4.508	-145.95	4.508	-123.55	4.508	-147.71	4.508	-135.67
4.512	-126.39	4.512	-144.67	4.512	-124.19	4.512	-143.84	4.512	-136.96
4.516	-130.25	4.516	-140.8	4.516	-124.19	4.516	-141.91	4.516	-139.54
4.52	-134.12	4.52	-137.58	4.52	-121.62	4.52	-145.13	4.52	-137.6
4.524	-130.25	4.524	-137.58	4.524	-119.04	4.524	-147.06	4.524	-135.03
4.528	-130.9	4.528	-134.36	4.528	-120.33	4.528	-150.93	4.528	-133.1
4.532	-130.25	4.532	-138.23	4.532	-122.26	4.532	-150.28	4.532	-134.39
4.536	-132.18	4.536	-140.16	4.536	-126.13	4.536	-143.84	4.536	-136.32
4.54	-132.83	4.54	-136.3	4.54	-126.77	4.54	-144.49	4.54	-138.89
4.544	-132.18	4.544	-136.3	4.544	-125.48	4.544	-143.2	4.544	-140.18
4.548	-125.1	4.548	-138.23	4.548	-124.84	4.548	-141.91	4.548	-135.67
4.552	-121.24	4.552	-140.8	4.552	-128.06	4.552	-143.2	4.552	-135.03
4.556	-123.17	4.556	-142.73	4.556	-130.63	4.556	-136.76	4.556	-136.96
4.56	-121.88	4.56	-143.38	4.56	-133.85	4.56	-135.47	4.56	-135.03
4.564	-127.03	4.564	-138.23	4.564	-132.56	4.564	-134.19	4.564	-136.32
4.568	-127.03	4.568	-138.23	4.568	-128.06	4.568	-136.12	4.568	-131.81
4.572	-127.03	4.572	-142.73	4.572	-126.13	4.572	-137.4	4.572	-124.08
4.576	-129.61	4.576	-142.73	4.576	-126.13	4.576	-138.05	4.576	-119.58
4.58	-132.83	4.58	-144.67	4.58	-125.48	4.58	-136.76	4.58	-117.65
4.584	-134.76	4.584	-141.45	4.584	-125.48	4.584	-135.47	4.584	-118.93
4.588	-136.05	4.588	-138.23	4.588	-120.97	4.588	-137.4	4.588	-118.29
4.592	-131.54	4.592	-138.87	4.592	-117.76	4.592	-139.34	4.592	-119.58
4.596	-128.96	4.596	-138.87	4.596	-117.11	4.596	-141.91	4.596	-117
4.6	-125.75	4.6	-140.8	4.6	-118.4	4.6	-140.62	4.6	-122.15
4.604	-128.32	4.604	-137.58	4.604	-121.62	4.604	-134.19	4.604	-127.3
4.608	-128.32	4.608	-131.79	4.608	-125.48	4.608	-134.19	4.608	-131.17
4.612	-130.25	4.612	-128.57	4.612	-122.91	4.612	-132.25	4.612	-135.03
4.616	-130.9	4.616	-129.86	4.616	-120.33	4.616	-132.25	4.616	-131.81
4.62	-130.25	4.62	-130.5	4.62	-124.84	4.62	-131.61	4.62	-133.1
4.624	-130.9	4.624	-135.01	4.624	-123.55	4.624	-128.39	4.624	-133.1
4.628	-134.76	4.628	-135.01	4.628	-126.13	4.628	-126.46	4.628	-131.81
4.632	-137.33	4.632	-136.94	4.632	-125.48	4.632	-125.17	4.632	-134.39
4.636	-139.27	4.636	-141.45	4.636	-120.97	4.636	-128.39	4.636	-128.59
4.64	-136.05	4.64	-151.1	4.64	-119.69	4.64	-132.25	4.64	-125.37
4.644	-132.83	4.644	-158.83	4.644	-120.33	4.644	-135.47	4.644	-125.37
4.648	-133.47	4.648	-169.13	4.648	-123.55	4.648	-136.12	4.648	-127.3
4.652	-134.76	4.652	-176.21	4.652	-128.06	4.652	-139.34	4.652	-130.52
4.656	-137.33	4.656	-178.15	4.656	-124.84	4.656	-141.27	4.656	-133.1
4.66	-138.62	4.66	-183.3	4.66	-123.55	4.66	-143.84	4.66	-132.45
4.664	-134.12	4.664	-188.45	4.664	-124.84	4.664	-145.13	4.664	-127.95
4.668	-133.47	4.668	-194.24	4.668	-125.48	4.668	-143.84	4.668	-129.88
4.672	-137.33	4.672	-200.04	4.672	-125.48	4.672	-138.69	4.672	-129.23
4.676	-134.76	4.676	-203.25	4.676	-127.41	4.676	-136.12	4.676	-129.88
4.68	-136.05	4.68	-203.9	4.68	-122.26	4.68	-136.12	4.68	-127.95
4.684	-132.83	4.684	-203.9	4.684	-118.4	4.684	-138.69	4.684	-126.02
4.688	-128.96	4.688	-206.47	4.688	-121.62	4.688	-141.91	4.688	-126.02
4.692	-128.96	4.692	-206.47	4.692	-122.91	4.692	-145.13	4.692	-127.3
4.696	-131.54	4.696	-205.19	4.696	-129.99	4.696	-142.56	4.696	-131.17
4.7	-133.47	4.7	-198.1	4.7	-132.56	4.7	-142.56	4.7	-136.96
4.704	-136.05	4.704	-191.67	4.704	-133.85	4.704	-146.42	4.704	-140.82
4.708	-134.12	4.708	-187.8	4.708	-139.65	4.708	-142.56	4.708	-142.76
4.712	-134.12	4.712	-182.01	4.712	-144.15	4.712	-141.91	4.712	-142.76
4.716	-134.12	4.716	-180.08	4.716	-150.59	4.716	-136.76	4.716	-146.62
4.72	-136.05	4.72	-174.28	4.72	-153.17	4.72	-129.68	4.72	-149.84
4.724	-136.69	4.724	-169.13	4.724	-148.02	4.724	-127.75	4.724	-152.41
4.728	-131.54	4.728	-165.91	4.728	-146.08	4.728	-129.03	4.728	-149.19
4.732	-130.25	4.732	-164.62	4.732	-144.8	4.732	-132.25	4.732	-143.4
4.736	-128.32	4.736	-162.69	4.736	-144.8	4.736	-138.05	4.736	-141.47
4.74	-127.68	4.74	-163.34	4.74	-144.15	4.74	-138.05	4.74	-140.18
4.744	-129.61	4.744	-156.25	4.744	-143.51	4.744	-140.62	4.744	-138.89
4.748	-135.4	4.748	-153.68	4.748	-138.36	4.748	-147.06	4.748	-138.89
4.752	-134.12	4.752	-154.97	4.752	-133.85	4.752	-151.57	4.752	-133.1
4.756	-136.69	4.756	-158.19	4.756	-133.85	4.756	-155.43	4.756	-131.17
4.76	-139.91	4.76	-159.47	4.76	-131.92	4.76	-158.01	4.76	-131.17
4.764	-144.42	4.764	-164.62	4.764	-129.99	4.764	-156.08	4.764	-133.74
4.768	-146.35	4.768	-163.34	4.768	-123.55	4.768	-154.79	4.768	-137.6
4.772	-146.99	4.772	-162.05	4.772	-116.47	4.772	-157.36	4.772	-140.18
4.776	-145.7	4.776	-163.34	4.776	-115.82	4.776	-153.5	4.776	-136.96
4.78	-143.13	4.78	-165.27	4.78	-115.82	4.78	-154.79	4.78	-135.03
4.784	-143.13	4.784	-167.2	4.784	-118.4	4.784	-146.42	4.784	-136.32
4.788	-143.77	4.788	-167.2	4.788	-122.26	4.788	-142.56	4.788	-138.25
4.792	-141.2	4.792	-164.62	4.792	-120.33	4.792	-141.27	4.792	-140.18
4.796	-141.2	4.796	-163.34	4.796	-121.62	4.796	-138.69	4.796	-137.6
4.8	-136.69	4.8	-162.05	4.8	-122.91	4.8	-139.98	4.8	-135.67
4.804	-133.47	4.804	-162.05	4.804	-123.55	4.804	-140.62	4.804	-136.96
4.808	-133.47	4.808	-163.34	4.808	-124.19	4.808	-136.76	4.808	-135.67
4.812	-135.4	4.812	-160.12	4.812	-125.48	4.812	-136.76	4.812	-136.96
4.816	-137.98	4.816	-153.04	4.816	-122.26	4.816	-137.4	4.816	-139.54
4.82	-138.62	4.82	-149.82	4.82	-117.11	4.82	-138.69	4.82	-136.32
4.824	-134.12	4.824	-149.17	4.824	-120.97	4.824	-141.27	4.824	-135.03
4.828	-134.12	4.828	-148.53	4.828	-121.62	4.828	-139.98	4.828	-135.67
4.832	-134.76	4.832	-153.04	4.832	-124.19	4.832	-139.34	4.832	-136.96
4.836	-135.4	4.836	-150.46	4.836	-124.84	4.836	-138.69	4.836	-139.54
4.84	-136.69	4.84	-148.53	4.84	-123.55	4.84	-141.91	4.84	-138.25
4.844	-132.18	4.844	-151.1	4.844	-123.55	4.844	-141.91	4.844	-139.54
4.848	-130.9	4.848	-153.68	4.848	-124.19	4.848	-141.27	4.848	-134.39
4.852	-129.61	4.852	-156.25	4.852	-126.77	4.852	-134.83	4.852	-136.32
4.856	-130.9	4.856	-156.9	4.856	-126.77	4.856	-132.25	4.856	-135.03
4.86	-130.25	4.86	-153.04	4.86	-123.55	4.86	-132.9	4.86	-131.17
4.864	-130.9	4.864	-150.46	4.864	-119.69	4.864	-132.9	4.864	-130.52
4.868	-125.75	4.868	-147.89	4.868	-117.76	4.868	-139.98	4.868	-120.87
4.872	-121.88	4.872	-148.53	4.872	-117.76	4.872	-141.27	4.872	-114.43
4.876	-123.81	4.876	-148.53	4.876	-117.11	4.876	-141.91	4.876	-109.28
4.88	-123.17	4.88	-144.02	4.88	-118.4	4.88	-139.34	4.88	-109.28
4.884	-123.81	4.884	-141.45	4.884	-118.4	4.884	-139.98	4.884	-107.34
4.888	-122.53	4.888	-139.52	4.888	-116.47	4.888	-139.98	4.888	-100.91
4.892	-121.88	4.892	-141.45	4.892	-119.69	4.892	-139.34	4.892	-98.33
4.896	-123.81	4.896	-142.09	4.896	-121.62	4.896	-137.4	4.896	-95.11
4.9	-127.03	4.9	-146.6	4.9	-122.91	4.9	-130.97	4.9	-95.76
4.904	-130.9	4.904	-145.31	4.904	-126.13	4.904	-127.75	4.904	-96.4
4.908	-132.83	4.908	-142.73	4.908	-122.26	4.908	-128.39	4.908	-97.04
4.912	-130.9	4.912	-142.73	4.912	-122.26	4.912	-127.75	4.912	-90.6
4.916	-128.96	4.916	-142.73	4.916	-122.26	4.916	-130.32	4.916	-84.81
4.92	-125.75	4.92	-141.45	4.92	-124.84	4.92	-131.61	4.92	-83.52
4.924	-126.39	4.924	-140.16	4.924	-124.84	4.924	-132.9	4.924	-82.88
4.928	-124.46	4.928	-137.58	4.928	-126.77	4.928	-137.4	4.928	-83.52
4.932	-122.53	4.932	-135.01	4.932	-124.84	4.932	-141.27	4.932	-84.81
4.936	-121.88	4.936	-134.36	4.936	-124.19	4.936	-148.35	4.936	-80.3
4.94	-118.02	4.94	-135.65	4.94	-128.06	4.94	-152.21	4.94	-77.08
4.944	-120.59	4.944	-135.65	4.944	-128.06	4.944	-151.57	4.944	-77.73
4.948	-119.95	4.948	-137.58	4.948	-129.34	4.948	-150.28	4.948	-76.44
4.952	-122.53	4.952	-134.36	4.952	-128.7	4.952	-150.28	4.952	-78.37
4.956	-127.03	4.956	-134.36	4.956	-124.84	4.956	-150.28	4.956	-77.73
4.96	-122.53	4.96	-138.87	4.96	-124.84	4.96	-152.21	4.96	-73.22
4.964	-124.46	4.964	-140.16	4.964	-124.84	4.964	-154.14	4.964	-70
4.968	-127.68	4.968	-144.67	4.968	-128.06	4.968	-150.28	4.968	-69.36
4.972	-132.18	4.972	-144.02	4.972	-129.99	4.972	-148.99	4.972	-68.07
4.976	-132.18	4.976	-138.87	4.976	-127.41	4.976	-150.93	4.976	-67.43
4.98	-135.4	4.98	-140.8	4.98	-126.13	4.98	-151.57	4.98	-66.78
4.984	-130.9	4.984	-142.09	4.984	-126.77	4.984	-151.57	4.984	-59.7
4.988	-131.54	4.988	-144.02	4.988	-126.77	4.988	-146.42	4.988	-59.7
4.992	-134.76	4.992	-147.89	4.992	-126.77	4.992	-140.62	4.992	-57.77
4.996	-135.4	4.996	-147.24	4.996	-126.77	4.996	-137.4	4.996	-57.13
5	-136.69	5	-146.6	5	-122.91	5	-134.19	5	-56.48
5.004	-132.83	5.004	-148.53	5.004	-121.62	5.004	-132.9	5.004	-51.33
5.008	-131.54	5.008	-151.1	5.008	-121.62	5.008	-136.76	5.008	-48.11
5.012	-131.54	5.012	-152.39	5.012	-122.91	5.012	-134.19	5.012	-48.76
5.016	-134.76	5.016	-154.32	5.016	-127.41	5.016	-133.54	5.016	-50.69
5.02	-137.33	5.02	-149.17	5.02	-124.84	5.02	-138.05	5.02	-53.26
5.024	-137.98	5.024	-145.31	5.024	-123.55	5.024	-141.27	5.024	-56.48
5.028	-134.12	5.028	-146.6	5.028	-126.77	5.028	-142.56	5.028	-55.19
5.032	-134.76	5.032	-142.09	5.032	-128.06	5.032	-143.2	5.032	-53.91
5.036	-136.05	5.036	-147.24	5.036	-129.99	5.036	-139.34	5.036	-57.13
5.04	-137.33	5.04	-144.02	5.04	-130.63	5.04	-135.47	5.04	-52.62
5.044	-139.27	5.044	-140.8	5.044	-128.7	5.044	-136.12	5.044	-57.13
5.048	-135.4	5.048	-138.23	5.048	-128.06	5.048	-134.83	5.048	-53.26
5.052	-131.54	5.052	-140.16	5.052	-129.99	5.052	-136.12	5.052	-49.4
5.056	-127.68	5.056	-139.52	5.056	-134.5	5.056	-130.32	5.056	-49.4
5.06	-127.68	5.06	-140.16	5.06	-138.36	5.06	-128.39	5.06	-50.69
5.064	-127.03	5.064	-140.8	5.064	-138.36	5.064	-129.68	5.064	-51.97
5.068	-128.96	5.068	-138.23	5.068	-140.29	5.068	-130.97	5.068	-54.55
5.072	-126.39	5.072	-137.58	5.072	-142.86	5.072	-137.4	5.072	-52.62
5.076	-124.46	5.076	-142.09	5.076	-146.08	5.076	-143.2	5.076	-52.62
5.08	-127.68	5.08	-144.02	5.08	-146.73	5.08	-140.62	5.08	-53.91
5.084	-127.68	5.084	-150.46	5.084	-150.59	5.084	-139.98	5.084	-57.13
5.088	-130.9	5.088	-147.24	5.088	-144.8	5.088	-142.56	5.088	-60.34
5.092	-132.18	5.092	-147.89	5.092	-142.86	5.092	-143.84	5.092	-59.7
5.096	-131.54	5.096	-152.39	5.096	-144.15	5.096	-143.2	5.096	-58.41
5.1	-127.68	5.1	-155.61	5.1	-143.51	5.1	-141.91	5.1	-54.55
5.104	-126.39	5.104	-159.47	5.104	-142.86	5.104	-137.4	5.104	-52.62
5.108	-127.68	5.108	-160.12	5.108	-143.51	5.108	-134.19	5.108	-50.69
5.112	-124.46	5.112	-153.04	5.112	-140.93	5.112	-131.61	5.112	-50.04
5.116	-127.03	5.116	-149.82	5.116	-139.65	5.116	-131.61	5.116	-47.47
5.12	-123.81	5.12	-145.95	5.12	-139.65	5.12	-131.61	5.12	-41.67
5.124	-122.53	5.124	-141.45	5.124	-140.93	5.124	-129.68	5.124	-39.74
5.128	-124.46	5.128	-138.87	5.128	-142.22	5.128	-125.82	5.128	-39.74
5.132	-127.03	5.132	-133.08	5.132	-139.65	5.132	-123.88	5.132	-41.67
5.136	-132.18	5.136	-128.57	5.136	-134.5	5.136	-121.95	5.136	-42.96
5.14	-132.18	5.14	-128.57	5.14	-134.5	5.14	-123.24	5.14	-42.32
5.144	-132.18	5.144	-131.79	5.144	-137.71	5.144	-124.53	5.144	-36.52
5.148	-136.05	5.148	-135.01	5.148	-140.93	5.148	-124.53	5.148	-35.88
5.152	-139.27	5.152	-138.87	5.152	-146.73	5.152	-119.38	5.152	-35.23
5.156	-141.84	5.156	-139.52	5.156	-142.86	5.156	-120.02	5.156	-35.88
5.16	-145.06	5.16	-140.8	5.16	-144.15	5.16	-123.88	5.16	-39.1
5.164	-141.84	5.164	-142.09	5.164	-149.3	5.164	-124.53	5.164	-39.1
5.168	-138.62	5.168	-143.38	5.168	-149.3	5.168	-127.75	5.168	-38.45
5.172	-140.55	5.172	-145.31	5.172	-152.52	5.172	-127.75	5.172	-42.96
5.176	-141.84	5.176	-144.02	5.176	-149.3	5.176	-127.75	5.176	-44.89
5.18	-140.55	5.18	-142.73	5.18	-145.44	5.18	-129.68	5.18	-49.4
5.184	-140.55	5.184	-137.58	5.184	-143.51	5.184	-132.25	5.184	-49.4
5.188	-134.76	5.188	-136.3	5.188	-144.15	5.188	-134.83	5.188	-46.18
5.192	-130.9	5.192	-135.65	5.192	-143.51	5.192	-139.34	5.192	-45.54
5.196	-129.61	5.196	-134.36	5.196	-147.37	5.196	-139.34	5.196	-46.18
5.2	-127.03	5.2	-135.01	5.2	-148.02	5.2	-141.27	5.2	-46.82
5.204	-125.1	5.204	-127.28	5.204	-147.37	5.204	-147.06	5.204	-48.11
5.208	-118.02	5.208	-124.71	5.208	-149.95	5.208	-153.5	5.208	-44.25
5.212	-114.8	5.212	-127.28	5.212	-154.45	5.212	-156.08	5.212	-39.74
5.216	-112.22	5.216	-125.35	5.216	-155.1	5.216	-156.08	5.216	-35.23
5.22	-112.22	5.22	-131.15	5.22	-157.67	5.22	-153.5	5.22	-35.88
5.224	-112.87	5.224	-129.86	5.224	-155.1	5.224	-152.86	5.224	-31.37
5.228	-111.58	5.228	-127.28	5.228	-153.81	5.228	-154.14	5.228	-32.66
5.232	-107.72	5.232	-129.21	5.232	-153.81	5.232	-153.5	5.232	-29.44
5.236	-100.64	5.236	-129.86	5.236	-155.1	5.236	-155.43	5.236	-26.87
5.24	-96.77	5.24	-129.86	5.24	-157.03	5.24	-148.99	5.24	-28.15
5.244	-94.2	5.244	-130.5	5.244	-154.45	5.244	-147.71	5.244	-27.51
5.248	-93.55	5.248	-126.64	5.248	-151.23	5.248	-145.77	5.248	-30.08
5.252	-93.55	5.252	-119.56	5.252	-146.08	5.252	-145.77	5.252	-30.73
5.256	-90.33	5.256	-117.63	5.256	-141.58	5.256	-147.71	5.256	-29.44
5.26	-89.69	5.26	-116.34	5.26	-139	5.26	-143.2	5.26	-28.15
5.264	-92.27	5.264	-113.76	5.264	-135.78	5.264	-136.12	5.264	-30.73
5.268	-93.55	5.268	-111.19	5.268	-129.99	5.268	-127.75	5.268	-34.59
5.272	-94.84	5.272	-107.32	5.272	-123.55	5.272	-122.6	5.272	-36.52
5.276	-94.84	5.276	-103.46	5.276	-120.33	5.276	-118.73	5.276	-41.03
5.28	-87.11	5.28	-101.53	5.28	-123.55	5.28	-115.51	5.28	-38.45
5.284	-80.68	5.284	-98.95	5.284	-126.77	5.284	-107.14	5.284	-38.45
5.288	-79.39	5.288	-98.95	5.288	-131.92	5.288	-98.77	5.288	-41.67
5.292	-78.1	5.292	-97.02	5.292	-136.43	5.292	-96.84	5.292	-45.54
5.296	-78.1	5.296	-91.87	5.296	-139.65	5.296	-95.56	5.296	-48.76
5.3	-75.53	5.3	-90.58	5.3	-144.15	5.3	-94.27	5.3	-46.18
5.304	-71.66	5.304	-87.36	5.304	-148.66	5.304	-94.27	5.304	-41.67
5.308	-72.95	5.308	-87.36	5.308	-152.52	5.308	-89.76	5.308	-37.81
5.312	-75.53	5.312	-84.79	5.312	-155.1	5.312	-85.25	5.312	-35.23
5.316	-74.88	5.316	-80.28	5.316	-152.52	5.316	-84.61	5.316	-32.66
5.32	-80.03	5.32	-71.27	5.32	-149.3	5.32	-86.54	5.32	-30.08
5.324	-76.17	5.324	-68.69	5.324	-149.95	5.324	-87.83	5.324	-21.07
5.328	-76.17	5.328	-67.41	5.328	-148.66	5.328	-88.47	5.328	-18.5
5.332	-74.88	5.332	-63.54	5.332	-146.73	5.332	-85.25	5.332	-17.85
5.336	-74.88	5.336	-66.12	5.336	-144.8	5.336	-82.03	5.336	-21.07
5.34	-76.81	5.34	-60.97	5.34	-139	5.34	-79.46	5.34	-23
5.344	-73.59	5.344	-60.32	5.344	-135.14	5.344	-78.17	5.344	-26.87
5.348	-71.02	5.348	-62.9	5.348	-135.14	5.348	-76.88	5.348	-24.29
5.352	-71.66	5.352	-66.12	5.352	-135.14	5.352	-71.73	5.352	-24.29
5.356	-70.38	5.356	-65.47	5.356	-135.14	5.356	-64.65	5.356	-26.22
5.36	-71.66	5.36	-64.83	5.36	-133.85	5.36	-60.14	5.36	-26.87
5.364	-74.88	5.364	-60.97	5.364	-128.06	5.364	-59.5	5.364	-30.73
5.368	-72.95	5.368	-58.39	5.368	-125.48	5.368	-59.5	5.368	-29.44
5.372	-67.16	5.372	-59.04	5.372	-125.48	5.372	-62.08	5.372	-30.08
5.376	-67.8	5.376	-61.61	5.376	-121.62	5.376	-62.72	5.376	-31.37
5.38	-68.44	5.38	-64.19	5.38	-120.97	5.38	-62.72	5.38	-33.95
5.384	-67.8	5.384	-62.26	5.384	-115.82	5.384	-65.29	5.384	-35.23
5.388	-71.66	5.388	-60.97	5.388	-110.67	5.388	-69.16	5.388	-34.59
5.392	-69.73	5.392	-60.32	5.392	-107.45	5.392	-71.09	5.392	-33.3
5.396	-63.29	5.396	-60.97	5.396	-108.1	5.396	-71.73	5.396	-27.51
5.4	-64.58	5.4	-59.04	5.4	-104.88	5.4	-69.8	5.4	-28.15
5.404	-65.87	5.404	-60.32	5.404	-105.52	5.404	-65.29	5.404	-28.15
5.408	-64.58	5.408	-55.82	5.408	-95.22	5.408	-63.36	5.408	-28.15
5.412	-63.29	5.412	-50.67	5.412	-90.71	5.412	-62.72	5.412	-30.73
5.416	-63.29	5.416	-51.31	5.416	-88.14	5.416	-59.5	5.416	-29.44
5.42	-58.14	5.42	-53.24	5.42	-82.99	5.42	-59.5	5.42	-26.22
5.424	-58.79	5.424	-55.82	5.424	-79.77	5.424	-52.42	5.424	-28.8
5.428	-60.72	5.428	-55.17	5.428	-74.62	5.428	-52.42	5.428	-30.08
5.432	-61.36	5.432	-55.17	5.432	-65.6	5.432	-54.35	5.432	-30.08
5.436	-63.94	5.436	-50.67	5.436	-62.39	5.436	-58.21	5.436	-32.66
5.44	-58.79	5.44	-51.95	5.44	-62.39	5.44	-62.08	5.44	-28.8
5.444	-58.79	5.444	-53.89	5.444	-61.74	5.444	-60.79	5.444	-28.15
5.448	-58.79	5.448	-53.89	5.448	-62.39	5.448	-59.5	5.448	-29.44
5.452	-58.79	5.452	-55.17	5.452	-58.52	5.452	-56.93	5.452	-32.66
5.456	-61.36	5.456	-47.45	5.456	-55.3	5.456	-58.21	5.456	-35.23
5.46	-58.14	5.46	-46.16	5.46	-57.23	5.46	-58.21	5.46	-31.37
5.464	-55.57	5.464	-45.52	5.464	-61.1	5.464	-57.57	5.464	-28.8
5.468	-53.64	5.468	-44.87	5.468	-63.67	5.468	-49.84	5.468	-28.15
5.472	-55.57	5.472	-46.16	5.472	-68.18	5.472	-45.34	5.472	-28.15
5.476	-56.21	5.476	-43.58	5.476	-64.32	5.476	-45.98	5.476	-27.51
5.48	-58.14	5.48	-41.01	5.48	-63.67	5.48	-45.98	5.48	-29.44
5.484	-51.06	5.484	-40.36	5.484	-62.39	5.484	-49.2	5.484	-21.71
5.488	-46.55	5.488	-42.3	5.488	-59.17	5.488	-51.13	5.488	-19.14
5.492	-45.27	5.492	-44.87	5.492	-58.52	5.492	-44.05	5.492	-17.85
5.496	-44.62	5.496	-46.8	5.496	-50.15	5.496	-44.05	5.496	-17.85
5.5	-45.91	5.5	-46.16	5.5	-45	5.5	-44.05	5.5	-18.5
5.504	-47.2	5.504	-43.58	5.504	-44.36	5.504	-44.05	5.504	-16.56
5.508	-42.05	5.508	-43.58	5.508	-46.93	5.508	-48.56	5.508	-14.63
5.512	-39.47	5.512	-46.8	5.512	-49.51	5.512	-44.05	5.512	-13.99
5.516	-39.47	5.516	-47.45	5.516	-51.44	5.516	-41.47	5.516	-15.92
5.52	-37.54	5.52	-49.38	5.52	-51.44	5.52	-38.9	5.52	-17.21
5.524	-37.54	5.524	-47.45	5.524	-50.8	5.524	-40.19	5.524	-19.78
5.528	-33.03	5.528	-48.09	5.528	-54.02	5.528	-39.54	5.528	-23
5.532	-31.1	5.532	-51.31	5.532	-55.95	5.532	-38.9	5.532	-19.78
5.536	-27.24	5.536	-51.95	5.536	-59.81	5.536	-36.97	5.536	-18.5
5.54	-30.46	5.54	-53.24	5.54	-59.81	5.54	-34.39	5.54	-21.07
5.544	-34.96	5.544	-51.31	5.544	-56.59	5.544	-35.68	5.544	-21.71
5.548	-38.18	5.548	-47.45	5.548	-55.95	5.548	-36.97	5.548	-23
5.552	-42.05	5.552	-42.94	5.552	-54.02	5.552	-41.47	5.552	-22.36
5.556	-41.4	5.556	-42.94	5.556	-53.37	5.556	-44.69	5.556	-17.85
5.56	-42.05	5.56	-44.87	5.56	-56.59	5.56	-43.4	5.56	-18.5
5.564	-43.98	5.564	-44.23	5.564	-52.73	5.564	-45.34	5.564	-18.5
5.568	-45.91	5.568	-44.87	5.568	-48.87	5.568	-44.69	5.568	-23
5.572	-45.27	5.572	-41.65	5.572	-45.65	5.572	-45.98	5.572	-24.93
5.576	-42.05	5.576	-42.94	5.576	-46.93	5.576	-45.98	5.576	-24.29
5.58	-40.76	5.58	-43.58	5.58	-46.29	5.58	-45.34	5.58	-24.29
5.584	-42.05	5.584	-44.23	5.584	-47.58	5.584	-41.47	5.584	-24.93
5.588	-42.05	5.588	-46.8	5.588	-46.29	5.588	-39.54	5.588	-29.44
5.592	-43.33	5.592	-39.72	5.592	-44.36	5.592	-38.9	5.592	-32.66
5.596	-45.27	5.596	-37.15	5.596	-44.36	5.596	-39.54	5.596	-35.23
5.6	-40.12	5.6	-35.86	5.6	-46.93	5.6	-38.9	5.6	-30.73
5.604	-36.9	5.604	-35.21	5.604	-50.15	5.604	-38.9	5.604	-32.66
5.608	-40.12	5.608	-35.21	5.608	-52.08	5.608	-33.75
5.612	-39.47	5.612	-33.93	5.612	-49.51	5.612	-33.75
5.616	-39.47	5.616	-30.06	5.616	-50.8	5.616	-33.1
5.62	-36.25	5.62	-27.49	5.62	-50.15	5.62	-35.68
5.624	-29.17	5.624	-30.06	5.624	-53.37	5.624	-37.61
5.628	-28.53	5.628	-33.93	5.628	-54.66	5.628	-37.61
5.632	-29.17	5.632	-38.43	5.632	-51.44	5.632	-36.32
5.636	-31.75	5.636	-37.79	5.636	-49.51	5.636	-37.61
5.64	-36.25	5.64	-35.86	5.64	-44.36	5.64	-41.47
5.644	-30.46	5.644	-37.79	5.644	-45.65	5.644	-44.05
5.648	-32.39	5.648	-39.72	5.648	-45.65	5.648	-47.27
5.652	-31.75	5.652	-40.36	5.652	-45	5.652	-44.69
5.656	-35.61	5.656	-42.94	5.656	-43.71	5.656	-44.05
5.66	-38.18	5.66	-37.79	5.66	-37.92	5.66	-47.27
5.664	-35.61	5.664	-34.57	5.664	-37.92	5.664	-48.56
5.668	-34.32	5.668	-30.71	5.668	-37.28	5.668	-51.13
5.672	-31.75	5.672	-31.99	5.672	-39.21	5.672	-51.13
5.676	-33.03	5.676	-33.93	5.676	-40.5	5.676	-45.34
5.68	-34.32	5.68	-35.86	5.68	-38.56	5.68	-44.69
5.684	-36.9	5.684	-35.86	5.684	-37.92	5.684	-41.47
5.688	-38.18	5.688	-34.57	5.688	-39.21	5.688	-40.19
5.692	-34.96	5.692	-39.08	5.692	-42.43	5.692	-41.47
5.696	-36.9	5.696	-42.3	5.696	-42.43	5.696	-31.82
5.7	-38.83	5.7	-43.58	5.7	-46.29	5.7	-29.88
5.704	-38.83	5.704	-46.8	5.704	-43.07	5.704	-28.6
5.708	-41.4	5.708	-41.65	5.708	-39.21	5.708	-30.53
5.712	-38.18	5.712	-39.72	5.712	-41.78	5.712	-34.39
5.716	-30.46	5.716	-39.08	5.716	-43.71	5.716	-37.61
5.72	-26.59	5.72	-39.08	5.72	-40.5	5.72	-35.03
5.724	-23.38	5.724	-39.08	5.724	-37.92	5.724	-32.46
5.728	-22.09	5.728	-35.86	5.728	-28.91	5.728	-33.75
5.732	-20.16	5.732	-31.99	5.732	-26.33	5.732	-34.39
5.736	-17.58	5.736	-30.06	5.736	-23.76	5.736	-34.39
5.74	-13.72	5.74	-33.28	5.74	-25.69	5.74	-31.82
5.744	-15.01	5.744	-35.21	5.744	-28.26	5.744	-27.95
5.748	-21.44	5.748	-36.5	5.748	-25.69	5.748	-27.95
5.752	-24.66	5.752	-33.28	5.752	-26.97	5.752	-27.95
5.756	-31.1	5.756	-31.99	5.756	-32.77	5.756	-28.6
5.76	-31.75	5.76	-32.64	5.76	-35.99	5.76	-30.53
5.764	-33.03	5.764	-33.28	5.764	-40.5	5.764	-28.6
5.768	-36.25	5.768	-35.21	5.768	-43.07	5.768	-30.53
5.772	-38.18	5.772	-33.93	5.772	-38.56	5.772	-30.53
5.776	-40.12	5.776	-31.99	5.776	-35.34	5.776	-33.1
5.78	-35.61	5.78	-30.71	5.78	-36.63	5.78	-33.75
5.784	-29.81	5.784	-30.06	5.784	-34.7	5.784	-35.68
5.788	-24.02	5.788	-30.06	5.788	-34.06	5.788	-34.39
5.792	-22.09	5.792	-31.99	5.792	-30.84	5.792	-31.82
5.796	-22.09	5.796	-27.49	5.796	-23.76	5.796	-33.75
5.8	-24.02	5.8	-21.05	5.8	-21.82	5.8	-31.82
5.804	-22.73	5.804	-17.83	5.804	-21.18	5.804	-29.88
5.808	-22.09	5.808	-16.54	5.808	-22.47	5.808	-27.95
5.812	-26.59	5.812	-14.61	5.812	-27.62	5.812	-24.09
5.816	-30.46	5.816	-18.47	5.816	-22.47	5.816	-18.94
5.82	-32.39	5.82	-16.54	5.82	-24.4	5.82	-18.94
5.824	-34.96	5.824	-11.39	5.824	-25.04	5.824	-19.58
5.828	-32.39	5.828	-13.32	5.828	-26.97	5.828	-22.16
5.832	-29.81	5.832	-15.26	5.832	-30.19	5.832	-23.45
5.836	-29.17	5.836	-16.54	5.836	-30.84	5.836	-24.09
5.84	-31.1	5.84	-21.69	5.84	-26.97	5.84	-24.09
5.844	-32.39	5.844	-17.83	5.844	-23.76	5.844	-28.6
5.848	-31.75	5.848	-14.61	5.848	-25.69	5.848	-29.88
5.852	-29.81	5.852	-13.32	5.852	-26.97	5.852	-33.1
5.856	-27.88	5.856	-15.9	5.856	-30.19	5.856	-31.82
5.86	-29.81	5.86	-17.83	5.86	-28.91	5.86	-28.6
5.864	-30.46	5.864	-19.76	5.864	-27.62	5.864	-31.17
5.868	-29.17	5.868	-18.47	5.868	-30.84	5.868	-31.17
5.872	-27.24	5.872	-21.05	5.872	-31.48	5.872	-33.1
5.876	-22.73	5.876	-24.91	5.876	-34.06	5.876	-35.68
5.88	-22.09	5.88	-29.42	5.88	-36.63	5.88	-27.31
5.884	-20.16	5.884	-32.64	5.884	-32.13	5.884	-27.95
5.888	-22.73	5.888	-31.35	5.888	-30.84	5.888	-26.67
5.892	-25.31	5.892	-27.49	5.892	-30.84	5.892	-28.6
5.896	-22.73	5.896	-27.49	5.896	-32.77	5.896	-29.88
5.9	-22.09	5.9	-26.2	5.9	-30.84	5.9	-29.24
5.904	-24.02	5.904	-25.56	5.904	-30.84	5.904	-26.67
5.908	-27.24	5.908	-29.42	5.908	-28.91	5.908	-26.67
5.912	-31.75	5.912	-24.91	5.912	-25.04	5.912	-28.6
5.916	-34.32	5.916	-21.05	5.916	-30.19	5.916	-31.17
5.92	-31.75	5.92	-21.05	5.92	-30.84	5.92	-35.03
5.924	-27.88	5.924	-24.27	5.924	-34.7	5.924	-33.75
5.928	-27.88	5.928	-25.56	5.928	-32.77	5.928	-32.46
5.932	-25.95	5.932	-28.78	5.932	-31.48	5.932	-34.39
5.936	-26.59	5.936	-30.06	5.936	-30.19	5.936	-36.97
5.94	-22.09	5.94	-27.49	5.94	-29.55	5.94	-38.9
5.944	-16.29	5.944	-31.99	5.944	-32.77	5.944	-37.61
5.948	-15.65	5.948	-35.21	5.948	-33.41	5.948	-35.68
5.952	-19.51	5.952	-37.15	5.952	-27.62	5.952	-31.82
5.956	-20.8	5.956	-41.01	5.956	-23.76	5.956	-31.17
5.96	-26.59	5.96	-36.5	5.96	-23.76	5.96	-33.1
5.964	-25.95	5.964	-34.57	5.964	-21.82	5.964	-35.03
5.968	-27.88	5.968	-35.86	5.968	-21.82	5.968	-33.75
5.972	-31.1	5.972	-34.57	5.972	-23.11	5.972	-34.39
5.976	-36.9	5.976	-37.79	5.976	-21.82	5.976	-33.75
5.98	-40.12	5.98	-31.99	5.98	-18.6	5.98	-33.75
5.984	-39.47	5.984	-30.06	5.984	-23.76	5.984	-31.82
5.988	-38.18	5.988	-26.84	5.988	-26.97	5.988	-33.1
5.992	-34.96	5.992	-30.06	5.992	-32.13	5.992	-28.6
5.996	-32.39	5.996	-32.64	5.996	-34.7	5.996	-25.38
6	-30.46	6	-35.86	6	-34.06	6	-23.45
6.004	-31.1	6.004	-32.64	6.004	-31.48	6.004	-22.8
6.008	-28.53	6.008	-29.42	6.008	-30.84	6.008	-24.09
6.012	-24.66	6.012	-31.99	6.012	-29.55	6.012	-20.87
6.016	-25.95	6.016	-31.99	6.016	-28.26	6.016	-20.23
6.02	-27.24	6.02	-33.28	6.02	-24.4	6.02	-19.58
6.024	-29.17	6.024	-32.64	6.024	-18.6	6.024	-18.3
6.028	-33.68	6.028	-28.78	6.028	-15.39	6.028	-20.23
6.032	-36.25	6.032	-25.56	6.032	-16.03	6.032	-22.16
6.036	-32.39	6.036	-26.2	6.036	-15.39	6.036	-23.45
6.04	-31.75	6.04	-28.13	6.04	-17.32	6.04	-22.8
6.044	-31.75	6.044	-29.42	6.044	-17.32	6.044	-22.16
6.048	-30.46	6.048	-31.99	6.048	-14.1	6.048	-24.73
6.052	-27.24	6.052	-31.99	6.052	-16.03	6.052	-27.31
6.056	-23.38			6.056	-17.32	6.056	-29.88
6.06	-16.29			6.06	-19.25	6.06	-30.53
6.064	-16.94			6.064	-20.54	6.064	-27.31
6.068	-18.87			6.068	-19.25
6.072	-24.02			6.072	-18.6
6.076	-26.59			6.076	-21.82
6.08	-22.73			6.08	-23.11
6.084	-24.02			6.084	-23.76
				6.088	-22.47
				6.092	-19.25
				6.096	-17.96
