# Supplementary material for: Simultaneous identification of viruses and viral variants with programmable DNA nanobait
Source: Nat Nanotechnol. 2023 Jan 16;18(3):290–8. doi: 10.1038/s41565-022-01287-x (PMC10020084; doi:10.1038/s41565-022-01287-x)
Supplement: Source Data Fig. 4 — Statistical source data, raw ionic current data, and predicted structure and sequence used. [file 41565_2022_1287_MOESM7_ESM.zip]

Archive with 10 entries (9 files):
- Figure 4 - Copy/Bar chart data for each figure section.xlsx
- Figure 4 - Copy/Figure 4 events.xlsx
- Figure 4 - Copy/Figure 4a/
- Figure 4 - Copy/Figure 4a/Figure 4_MS2 RNA MFE prediction details.docx
- Figure 4 - Copy/Figure 4a/Figure 4_MS2 RNA MFE_mountain.eps
- Figure 4 - Copy/Figure 4a/Figure 4_MS2 RNA MFE_pe.eps
- Figure 4 - Copy/Figure 4a/Figure 4_MS2 RNA MFE_pp.eps
- Figure 4 - Copy/Figure 4a/Figure 4_MS2 RNA MFE_ss.eps
- Figure 4 - Copy/Figure 4a/Figure 4_MS2 RNA nucleotide sequence.docx
- Keyser_Production ready.docx
