# Supplementary material for: Simultaneous identification of viruses and viral variants with programmable DNA nanobait
Source: Nat Nanotechnol. 2023 Jan 16;18(3):290–8. doi: 10.1038/s41565-022-01287-x (PMC10020084; doi:10.1038/s41565-022-01287-x)
Supplement: Source Data Fig. 4 — Statistical source data, raw ionic current data, and predicted structure and sequence used. [file 41565_2022_1287_MOESM7_ESM.zip › Figure 4 - Copy/Bar chart data for each figure section.xlsx]

## Sheet: Figure 4d
Target name	Displacement efficiency (mean)	Standard deviation			Single values	Displacement efficiency
T1	0.33	0.01562			T1	0.338
T2	0.141	0.03279			T1	0.34
T3	0.08	0.02227			T1	0.312
					T2	0.176
					T2	0.111
					T2	0.136
					T3	0.056
					T3	0.1
					T3	0.084
