# Supplementary material for: Simultaneous identification of viruses and viral variants with programmable DNA nanobait
Source: Nat Nanotechnol. 2023 Jan 16;18(3):290–8. doi: 10.1038/s41565-022-01287-x (PMC10020084; doi:10.1038/s41565-022-01287-x)
Supplement: Source Data Fig. 4 — Statistical source data, raw ionic current data, and predicted structure and sequence used. [file 41565_2022_1287_MOESM7_ESM.zip › Figure 4 - Copy/Figure 4 events.xlsx]

## Sheet: Figure 4b
no targets_event_1		no targets_event_2		targets_event_1		targets_event_2
t (ms)	I (pA)	t (ms)	I (pA)	t (ms)	I (pA)	t (ms)	I (pA)
0.004	-18.1	0.004	-12.8	0.004	-11.74	0.004	-1.88
0.008	-20	0.008	-14.1	0.008	-11.74	0.008	-2.53
0.012	-20.6	0.012	-16.7	0.012	-11.74	0.012	1.33
0.016	-20.6	0.016	-14.1	0.016	-9.17	0.016	0.690581
0.02	-20.6	0.02	-10.3	0.02	-9.17	0.02	-1.88
0.024	-14.8	0.024	-5.1	0.024	-9.81	0.024	-2.53
0.028	-12.9	0.028	-5.1	0.028	-10.46	0.028	-6.39
0.032	-12.9	0.032	-7	0.032	-12.39	0.032	-5.75
0.036	-16.1	0.036	-9	0.036	-11.1	0.036	-4.46
0.04	-16.8	0.04	-11.5	0.04	-5.31	0.04	-4.46
0.044	-16.8	0.044	-8.3	0.044	-3.37	0.044	-5.75
0.048	-12.9	0.048	-12.8	0.048	-8.52	0.048	-6.39
0.052	-14.2	0.052	-15.4	0.052	-7.24	0.052	-6.39
0.056	-18.7	0.056	-18.6	0.056	-13.68	0.056	-5.75
0.06	-18.7	0.06	-19.9	0.06	-13.03	0.06	-1.24
0.064	-23.9	0.064	-19.3	0.064	-11.74	0.064	-2.53
0.068	-20.6	0.068	-16.1	0.068	-16.89	0.068	-6.39
0.072	-18.7	0.072	-14.1	0.072	-19.47	0.072	-5.75
0.076	-20	0.076	-13.5	0.076	-20.76	0.076	-10.9
0.08	-19.3	0.08	-13.5	0.08	-17.54	0.08	-7.68
0.084	-21.3	0.084	-12.8	0.084	-13.03	0.084	-6.39
0.088	-19.3	0.088	-11.5	0.088	-7.24	0.088	-6.39
0.092	-14.8	0.092	-5.8	0.092	-6.59	0.092	-5.1
0.096	-11	0.096	-7.7	0.096	-7.24	0.096	-5.75
0.1	-12.3	0.1	-6.4	0.1	-9.81	0.1	-7.04
0.104	-11.6	0.104	-7.7	0.104	-10.46	0.104	-1.88
0.108	-12.9	0.108	-11.5	0.108	-11.1	0.108	1.33
0.112	-8.4	0.112	-8.3	0.112	-11.74	0.112	1.33
0.116	-3.3	0.116	-9.6	0.116	-16.89	0.116	-1.24
0.12	-1.3	0.12	-12.8	0.12	-19.47	0.12	0.0467496
0.124	-2.6	0.124	-16.1	0.124	-23.33	0.124	1.33
0.128	-0.7	0.128	-21.2	0.128	-22.05	0.128	6.49
0.132	-5.2	0.132	-20.6	0.132	-17.54	0.132	4.55
0.136	-2	0.136	-19.3	0.136	-16.89	0.136	3.91
0.14	-2	0.14	-18.6	0.14	-16.89	0.14	0.690581
0.144	-6.5	0.144	-20.6	0.144	-17.54	0.144	-5.75
0.148	-11.6	0.148	-21.8	0.148	-19.47	0.148	-7.04
0.152	-16.1	0.152	-23.8	0.152	-14.96	0.152	-8.97
0.156	-19.3	0.156	-21.2	0.156	-13.68	0.156	-11.54
0.16	-16.8	0.16	-16.7	0.16	-14.96	0.16	-12.19
0.164	-15.5	0.164	-19.9	0.164	-15.61	0.164	-12.83
0.168	-15.5	0.168	-23.1	0.168	-19.47	0.168	-11.54
0.172	-16.8	0.172	-24.4	0.172	-19.47	0.172	-8.97
0.176	-17.4	0.176	-25.7	0.176	-19.47	0.176	-3.17
0.18	-16.1	0.18	-21.2	0.18	-18.18	0.18	-5.1
0.184	-12.9	0.184	-16.1	0.184	-20.76	0.184	-4.46
0.188	-14.2	0.188	-14.1	0.188	-23.33	0.188	-5.1
0.192	-17.4	0.192	-12.8	0.192	-25.26	0.192	-7.68
0.196	-19.3	0.196	-12.2	0.196	-25.26	0.196	-3.82
0.2	-22.6	0.2	-5.1	0.2	-20.76	0.2	0.690581
0.204	-19.3	0.204	-3.2	0.204	-19.47	0.204	0.690581
0.208	-18.1	0.208	-0.6	0.208	-18.83	0.208	2.62
0.212	-19.3	0.212	-1.2	0.212	-21.4	0.212	2.62
0.216	-21.3	0.216	-1.9	0.216	-20.76	0.216	7.77
0.22	-24.5	0.22	-9	0.22	-20.76	0.22	12.28
0.224	-26.4	0.224	-6.4	0.224	-18.83	0.224	14.85
0.228	-24.5	0.228	-7.7	0.228	-16.25	0.228	11.64
0.232	-24.5	0.232	-12.2	0.232	-18.83	0.232	9.7
0.236	-25.1	0.236	-14.8	0.236	-20.11	0.236	3.91
0.24	-23.2	0.24	-18	0.24	-22.05	0.24	3.91
0.244	-24.5	0.244	-19.3	0.244	-16.89	0.244	4.55
0.248	-19.3	0.248	-15.4	0.248	-16.25	0.248	-0.597082
0.252	-14.8	0.252	-12.2	0.252	-16.89	0.252	-6.39
0.256	-13.6	0.256	-11.5	0.256	-16.25	0.256	-7.68
0.26	-14.2	0.26	-12.8	0.26	-20.11	0.26	-10.9
0.264	-12.3	0.264	-17.3	0.264	-18.18	0.264	-7.68
0.268	-14.2	0.268	-16.7	0.268	-14.32	0.268	-6.39
0.272	-9	0.272	-17.3	0.272	-13.68	0.272	-7.04
0.276	-5.8	0.276	-18.6	0.276	-11.74	0.276	-8.97
0.28	-3.9	0.28	-21.2	0.28	-13.03	0.28	-9.61
0.284	-7.1	0.284	-21.8	0.284	-11.1	0.284	-10.25
0.288	-9	0.288	-22.5	0.288	-11.1	0.288	-7.68
0.292	-9	0.292	-21.8	0.292	-7.24	0.292	-4.46
0.296	-5.8	0.296	-16.1	0.296	-2.09	0.296	-3.82
0.3	-4.5	0.3	-13.5	0.3	-5.31	0.3	-4.46
0.304	-6.5	0.304	-14.1	0.304	-4.02	0.304	-1.88
0.308	-9	0.308	-12.8	0.308	-5.95	0.308	1.98
0.312	-13.6	0.312	-10.9	0.312	-5.95	0.312	8.42
0.316	-12.3	0.316	-9	0.316	-5.31	0.316	8.42
0.32	-11.6	0.32	-6.4	0.32	-9.17	0.32	7.77
0.324	-16.1	0.324	-6.4	0.324	-10.46	0.324	5.84
0.328	-16.8	0.328	-8.3	0.328	-16.25	0.328	0.0467496
0.332	-20	0.332	-10.3	0.332	-20.76	0.332	3.27
0.336	-23.9	0.336	-12.8	0.336	-17.54	0.336	2.62
0.34	-19.3	0.34	-11.5	0.34	-17.54	0.34	1.98
0.344	-18.1	0.344	-10.9	0.344	-18.83	0.344	0.0467496
0.348	-18.1	0.348	-14.1	0.348	-21.4	0.348	-2.53
0.352	-19.3	0.352	-14.8	0.352	-22.05	0.352	0.0467496
0.356	-21.9	0.356	-19.3	0.356	-22.05	0.356	0.0467496
0.36	-21.9	0.36	-19.9	0.36	-19.47	0.36	3.27
0.364	-20.6	0.364	-14.8	0.364	-16.25	0.364	3.27
0.368	-18.7	0.368	-16.7	0.368	-18.83	0.368	0.690581
0.372	-20	0.372	-15.4	0.372	-19.47	0.372	1.33
0.376	-20	0.376	-15.4	0.376	-21.4	0.376	1.98
0.38	-23.9	0.38	-15.4	0.38	-21.4	0.38	5.84
0.384	-23.2	0.384	-9	0.384	-19.47	0.384	6.49
0.388	-20.6	0.388	-3.8	0.388	-16.89	0.388	1.98
0.392	-20.6	0.392	-2.5	0.392	-16.25	0.392	0.690581
0.396	-22.6	0.396	-4.5	0.396	-16.89	0.396	-5.75
0.4	-23.2	0.4	-2.5	0.4	-14.96	0.4	-5.1
0.404	-26.4	0.404	-5.1	0.404	-12.39	0.404	-3.17
0.408	-21.9	0.408	-2.5	0.408	-8.52	0.408	-2.53
0.412	-19.3	0.412	-1.9	0.412	-7.24	0.412	-3.82
0.416	-16.8	0.416	-6.4	0.416	-9.17	0.416	-2.53
0.42	-17.4	0.42	-9	0.42	-10.46	0.42	-3.17
0.424	-18.1	0.424	-12.2	0.424	-14.32	0.424	0.0467496
0.428	-16.1	0.428	-11.5	0.428	-10.46	0.428	5.2
0.432	-15.5	0.432	-10.3	0.432	-7.24	0.432	3.27
0.436	-14.2	0.436	-10.3	0.436	-8.52	0.436	1.98
0.44	-15.5	0.44	-11.5	0.44	-9.81	0.44	-1.24
0.444	-16.1	0.444	-13.5	0.444	-13.03	0.444	-1.88
0.448	-21.9	0.448	-15.4	0.448	-11.1	0.448	1.33
0.452	-22.6	0.452	-9	0.452	-12.39	0.452	1.98
0.456	-21.3	0.456	-9.6	0.456	-12.39	0.456	1.33
0.46	-21.9	0.46	-10.9	0.46	-17.54	0.46	0.690581
0.464	-24.5	0.464	-14.1	0.464	-20.76	0.464	-1.24
0.468	-25.1	0.468	-18.6	0.468	-23.98	0.468	-0.597082
0.472	-27.7	0.472	-20.6	0.472	-25.91	0.472	1.33
0.476	-23.9	0.476	-18	0.476	-20.11	0.476	1.33
0.48	-22.6	0.48	-17.3	0.48	-16.25	0.48	-0.597082
0.484	-20	0.484	-18	0.484	-16.25	0.484	-2.53
0.488	-22.6	0.488	-17.3	0.488	-13.03	0.488	-5.1
0.492	-21.3	0.492	-20.6	0.492	-14.32	0.492	-4.46
0.496	-18.7	0.496	-17.3	0.496	-11.1	0.496	-0.597082
0.5	-17.4	0.5	-12.8	0.5	-8.52	0.5	0.0467496
0.504	-11.6	0.504	-12.2	0.504	-10.46	0.504	-2.53
0.508	-11.6	0.508	-14.1	0.508	-15.61	0.508	-3.82
0.512	-10.3	0.512	-14.8	0.512	-20.76	0.512	-8.32
0.516	-13.6	0.516	-16.1	0.516	-27.2	0.516	-7.04
0.52	-11.6	0.52	-15.4	0.52	-28.48	0.52	-5.75
0.524	-10.3	0.524	-12.2	0.524	-29.13	0.524	-6.39
0.528	-12.3	0.528	-10.9	0.528	-30.41	0.528	-7.68
0.532	-14.8	0.532	-12.2	0.532	-31.7	0.532	-8.97
0.536	-18.7	0.536	-12.2	0.536	-32.99	0.536	-12.19
0.54	-19.3	0.54	-14.1	0.54	-32.35	0.54	-9.61
0.544	-16.1	0.544	-12.8	0.544	-28.48	0.544	-9.61
0.548	-12.9	0.548	-11.5	0.548	-26.55	0.548	-16.69
0.552	-11	0.552	-13.5	0.552	-26.55	0.552	-22.49
0.556	-12.9	0.556	-15.4	0.556	-27.2	0.556	-27.64
0.56	-13.6	0.56	-18	0.56	-28.48	0.56	-28.28
0.564	-14.8	0.564	-20.6	0.564	-27.84	0.564	-28.93
0.568	-14.2	0.568	-17.3	0.568	-23.98	0.568	-28.28
0.572	-15.5	0.572	-20.6	0.572	-20.76	0.572	-28.28
0.576	-20	0.576	-19.9	0.576	-18.83	0.576	-28.93
0.58	-22.6	0.58	-23.1	0.58	-20.11	0.58	-29.57
0.584	-26.4	0.584	-24.4	0.584	-19.47	0.584	-26.35
0.588	-28.4	0.588	-23.8	0.588	-19.47	0.588	-22.49
0.592	-23.2	0.592	-19.3	0.592	-15.61	0.592	-17.98
0.596	-21.3	0.596	-16.7	0.596	-16.25	0.596	-19.27
0.6	-20	0.6	-16.1	0.6	-17.54	0.6	-19.91
0.604	-17.4	0.604	-15.4	0.604	-20.11	0.604	-25.06
0.608	-15.5	0.608	-16.1	0.608	-24.62	0.608	-25.71
0.612	-13.6	0.612	-11.5	0.612	-22.05	0.612	-27.64
0.616	-10.3	0.616	-7	0.616	-22.69	0.616	-39.87
0.62	-7.8	0.62	-10.3	0.62	-27.2	0.62	-50.17
0.624	-7.8	0.624	-9.6	0.624	-29.77	0.624	-63.05
0.628	-7.8	0.628	-12.2	0.628	-32.35	0.628	-74.64
0.632	-7.1	0.632	-16.1	0.632	-31.06	0.632	-81.08
0.636	-5.2	0.636	-14.8	0.636	-29.13	0.636	-88.16
0.64	-0.7	0.64	-16.1	0.64	-25.26	0.64	-98.46
0.644	-2.6	0.644	-21.2	0.644	-27.2	0.644	-107.47
0.648	-2.6	0.648	-23.1	0.648	-31.7	0.648	-117.77
0.652	-6.5	0.652	-26.4	0.652	-34.92	0.652	-121.64
0.656	-6.5	0.656	-24.4	0.656	-42.65	0.656	-124.86
0.66	-6.5	0.66	-19.9	0.66	-42.65	0.66	-126.79
0.664	-7.1	0.664	-18	0.664	-47.8	0.664	-131.94
0.668	-9.7	0.668	-21.2	0.668	-54.88	0.668	-133.87
0.672	-12.3	0.672	-18.6	0.672	-60.67	0.672	-138.38
0.676	-12.9	0.676	-20.6	0.676	-67.11	0.676	-136.45
0.68	-14.2	0.68	-14.8	0.68	-69.04	0.68	-131.3
0.684	-14.2	0.684	-10.9	0.684	-71.62	0.684	-131.94
0.688	-15.5	0.688	-10.9	0.688	-74.84	0.688	-131.3
0.692	-20	0.692	-9	0.692	-81.92	0.692	-130.65
0.696	-22.6	0.696	-10.9	0.696	-85.14	0.696	-131.94
0.7	-25.1	0.7	-10.3	0.7	-90.94	0.7	-129.36
0.704	-25.1	0.704	-7.7	0.704	-88.36	0.704	-128.08
0.708	-21.3	0.708	-9	0.708	-88.36	0.708	-126.79
0.712	-23.2	0.712	-10.3	0.712	-92.22	0.712	-127.43
0.716	-20.6	0.716	-12.8	0.716	-96.73	0.716	-128.08
0.72	-21.3	0.72	-15.4	0.72	-99.3	0.72	-126.79
0.724	-17.4	0.724	-16.1	0.724	-103.81	0.724	-120.35
0.728	-12.3	0.728	-11.5	0.728	-99.95	0.728	-117.13
0.732	-9.7	0.732	-7.7	0.732	-98.66	0.732	-115.2
0.736	-10.3	0.736	-8.3	0.736	-98.02	0.736	-115.84
0.74	-12.9	0.74	-7	0.74	-98.02	0.74	-115.2
0.744	-16.8	0.744	-9	0.744	-98.66	0.744	-115.84
0.748	-18.1	0.748	-5.1	0.748	-99.3	0.748	-110.05
0.752	-19.3	0.752	-2.5	0.752	-95.44	0.752	-111.98
0.756	-19.3	0.756	-2.5	0.756	-95.44	0.756	-113.27
0.76	-23.9	0.76	-5.8	0.76	-95.44	0.76	-113.91
0.764	-25.1	0.764	-5.8	0.764	-98.66	0.764	-116.49
0.768	-25.8	0.768	-5.8	0.768	-102.52	0.768	-113.27
0.772	-22.6	0.772	-5.1	0.772	-105.74	0.772	-110.05
0.776	-20	0.776	-1.2	0.776	-103.17	0.776	-109.41
0.78	-18.7	0.78	-1.2	0.78	-107.03	0.78	-111.98
0.784	-20.6	0.784	-5.1	0.784	-112.83	0.784	-115.2
0.788	-20.6	0.788	-7	0.788	-116.04	0.788	-115.2
0.792	-20	0.792	-9	0.792	-121.2	0.792	-115.2
0.796	-15.5	0.796	-9.6	0.796	-119.26	0.796	-111.98
0.8	-16.1	0.8	-9.6	0.8	-117.98	0.8	-115.84
0.804	-18.7	0.804	-12.8	0.804	-117.33	0.804	-115.84
0.808	-18.7	0.808	-11.5	0.808	-119.26	0.808	-115.84
0.812	-20	0.812	-13.5	0.812	-117.98	0.812	-115.84
0.816	-19.3	0.816	-9.6	0.816	-116.04	0.816	-110.69
0.82	-13.6	0.82	-7	0.82	-113.47	0.82	-110.05
0.824	-13.6	0.824	-4.5	0.824	-110.25	0.824	-110.05
0.828	-14.2	0.828	-5.1	0.828	-110.25	0.828	-111.98
0.832	-15.5	0.832	-7	0.832	-112.83	0.832	-116.49
0.836	-16.8	0.836	-9.6	0.836	-114.76	0.836	-115.2
0.84	-17.4	0.84	-8.3	0.84	-118.62	0.84	-115.84
0.844	-16.8	0.844	-5.8	0.844	-117.98	0.844	-117.13
0.848	-20.6	0.848	-7	0.848	-119.26	0.848	-120.35
0.852	-23.2	0.852	-9	0.852	-121.84	0.852	-122.93
0.856	-24.5	0.856	-9.6	0.856	-121.2	0.856	-127.43
0.86	-26.4	0.86	-14.1	0.86	-123.13	0.86	-122.93
0.864	-25.1	0.864	-8.3	0.864	-119.26	0.864	-121.64
0.868	-23.9	0.868	-8.3	0.868	-115.4	0.868	-122.93
0.872	-23.9	0.872	-9.6	0.872	-113.47	0.872	-122.93
0.876	-26.4	0.876	-8.3	0.876	-113.47	0.876	-124.86
0.88	-28.4	0.88	-9.6	0.88	-114.76	0.88	-125.5
0.884	-28.4	0.884	-9	0.884	-118.62	0.884	-120.99
0.888	-23.2	0.888	-5.8	0.888	-117.98	0.888	-119.06
0.892	-20	0.892	-7.7	0.892	-119.91	0.892	-118.42
0.896	-20	0.896	-10.9	0.896	-125.06	0.896	-120.35
0.9	-16.8	0.9	-14.1	0.9	-128.92	0.9	-120.99
0.904	-15.5	0.904	-18.6	0.904	-132.14	0.904	-123.57
0.908	-9	0.908	-18	0.908	-133.43	0.908	-120.35
0.912	-5.8	0.912	-18.6	0.912	-130.21	0.912	-117.77
0.916	-6.5	0.916	-20.6	0.916	-126.99	0.916	-120.35
0.92	-6.5	0.92	-25.7	0.92	-126.35	0.92	-120.99
0.924	-9.7	0.924	-28.3	0.924	-126.99	0.924	-119.71
0.928	-14.8	0.928	-32.1	0.928	-126.35	0.928	-119.71
0.932	-14.8	0.932	-28.3	0.932	-126.35	0.932	-111.98
0.936	-19.3	0.936	-28.3	0.936	-123.13	0.936	-111.98
0.94	-24.5	0.94	-31.5	0.94	-121.2	0.94	-113.91
0.944	-29.6	0.944	-28.9	0.944	-123.77	0.944	-117.13
0.948	-30.3	0.948	-30.2	0.948	-126.35	0.948	-121.64
0.952	-32.2	0.952	-24.4	0.952	-128.28	0.952	-117.13
0.956	-29	0.956	-16.7	0.956	-126.35	0.956	-115.2
0.96	-27.7	0.96	-14.1	0.96	-124.41	0.96	-113.27
0.964	-30.3	0.964	-10.3	0.964	-125.06	0.964	-111.34
0.968	-30.9	0.968	-9	0.968	-130.21	0.968	-109.41
0.972	-32.9	0.972	-9	0.972	-134.07	0.972	-106.19
0.976	-30.3	0.976	-4.5	0.976	-140.51	0.976	-103.61
0.98	-27.1	0.98	-3.2	0.98	-139.87	0.98	-101.68
0.984	-27.1	0.984	-7.7	0.984	-141.15	0.984	-102.97
0.988	-25.8	0.988	-12.2	0.988	-141.8	0.988	-106.83
0.992	-26.4	0.992	-17.3	0.992	-142.44	0.992	-111.98
0.996	-26.4	0.996	-21.8	0.996	-142.44	0.996	-113.91
1	-20.6	1	-21.2	1	-140.51	1	-112.62
1.004	-16.8	1.004	-19.9	1.004	-134.07	1.004	-112.62
1.008	-16.8	1.008	-19.9	1.008	-129.57	1.008	-111.98
1.012	-15.5	1.012	-20.6	1.012	-127.63	1.012	-111.34
1.016	-17.4	1.016	-23.8	1.016	-129.57	1.016	-111.34
1.02	-17.4	1.02	-23.1	1.02	-132.14	1.02	-109.41
1.024	-14.2	1.024	-22.5	1.024	-137.94	1.024	-107.47
1.028	-16.1	1.028	-21.8	1.028	-132.14	1.028	-107.47
1.032	-21.3	1.032	-23.8	1.032	-133.43	1.032	-110.69
1.036	-24.5	1.036	-22.5	1.036	-135.36	1.036	-113.91
1.04	-29	1.04	-22.5	1.04	-136.65	1.04	-120.99
1.044	-25.8	1.044	-18.6	1.044	-137.29	1.044	-122.93
1.048	-21.3	1.048	-9.6	1.048	-134.72	1.048	-123.57
1.052	-20.6	1.052	-5.8	1.052	-132.78	1.052	-127.43
1.056	-19.3	1.056	-4.5	1.056	-130.21	1.056	-128.72
1.06	-17.4	1.06	-1.2	1.06	-134.07	1.06	-131.3
1.064	-19.3	1.064	-3.2	1.064	-135.36	1.064	-131.3
1.068	-15.5	1.068	-0.6	1.068	-135.36	1.068	-130.01
1.072	-11.6	1.072	0	1.072	-134.07	1.072	-126.14
1.076	-14.8	1.076	-2.5	1.076	-129.57	1.076	-122.28
1.08	-16.1	1.08	-8.3	1.08	-128.28	1.08	-122.93
1.084	-16.8	1.084	-12.8	1.084	-129.57	1.084	-119.71
1.088	-18.1	1.088	-16.7	1.088	-129.57	1.088	-116.49
1.092	-11	1.092	-19.9	1.092	-130.85	1.092	-110.69
1.096	-11.6	1.096	-23.1	1.096	-130.21	1.096	-106.83
1.1	-12.3	1.1	-25.7	1.1	-129.57	1.1	-108.12
1.104	-16.1	1.104	-30.2	1.104	-132.78	1.104	-108.12
1.108	-19.3	1.108	-30.9	1.108	-135.36	1.108	-109.41
1.112	-14.2	1.112	-28.3	1.112	-139.22	1.112	-113.91
1.116	-14.8	1.116	-21.2	1.116	-142.44	1.116	-111.98
1.12	-14.8	1.12	-17.3	1.12	-138.58	1.12	-115.84
1.124	-16.1	1.124	-14.1	1.124	-137.29	1.124	-120.35
1.128	-18.1	1.128	-10.3	1.128	-137.29	1.128	-124.86
1.132	-16.1	1.132	-12.8	1.132	-137.29	1.132	-128.72
1.136	-11.6	1.136	-8.3	1.136	-139.22	1.136	-126.14
1.14	-6.5	1.14	-7	1.14	-136.65	1.14	-124.86
1.144	-5.8	1.144	-10.9	1.144	-133.43	1.144	-123.57
1.148	-3.9	1.148	-18	1.148	-135.36	1.148	-125.5
1.152	-3.9	1.152	-21.8	1.152	-135.36	1.152	-126.14
1.156	-2.6	1.156	-25.1	1.156	-137.29	1.156	-128.72
1.16	-1.3	1.16	-23.8	1.16	-142.44	1.16	-127.43
1.164	-2	1.164	-21.2	1.164	-139.22	1.164	-130.01
1.168	-5.8	1.168	-22.5	1.168	-136	1.168	-135.8
1.172	-9.7	1.172	-22.5	1.172	-133.43	1.172	-139.67
1.176	-12.9	1.176	-19.9	1.176	-134.72	1.176	-147.39
1.18	-13.6	1.18	-14.1	1.18	-133.43	1.18	-150.61
1.184	-14.2	1.184	-8.3	1.184	-132.14	1.184	-151.9
1.188	-18.7	1.188	-4.5	1.188	-130.21	1.188	-158.98
1.192	-21.3	1.192	-5.8	1.192	-127.63	1.192	-166.71
1.196	-24.5	1.196	-7.7	1.196	-131.5	1.196	-179.58
1.2	-25.1	1.2	-12.2	1.2	-134.07	1.2	-192.46
1.204	-20	1.204	-9	1.204	-138.58	1.204	-207.91
1.208	-15.5	1.208	-10.3	1.208	-144.37	1.208	-218.86
1.212	-17.4	1.212	-12.8	1.212	-141.8	1.212	-230.45
1.216	-15.5	1.216	-18	1.216	-146.95	1.216	-242.03
1.22	-15.5	1.22	-21.2	1.22	-147.59	1.22	-248.47
1.224	-17.4	1.224	-21.8	1.224	-151.46	1.224	-253.62
1.228	-12.3	1.228	-19.3	1.228	-154.03	1.228	-251.05
1.232	-14.2	1.232	-16.1	1.232	-150.81	1.232	-244.61
1.236	-16.1	1.236	-16.1	1.236	-148.24	1.236	-239.46
1.24	-20.6	1.24	-13.5	1.24	-146.95	1.24	-233.02
1.244	-25.1	1.244	-14.8	1.244	-147.59	1.244	-227.87
1.248	-21.3	1.248	-12.8	1.248	-148.24	1.248	-222.08
1.252	-18.7	1.252	-9	1.252	-148.88	1.252	-211.77
1.256	-17.4	1.256	-10.9	1.256	-148.88	1.256	-204.69
1.26	-18.1	1.26	-16.1	1.26	-143.09	1.26	-200.19
1.264	-18.1	1.264	-18.6	1.264	-141.8	1.264	-197.61
1.268	-17.4	1.268	-21.8	1.268	-140.51	1.268	-196.97
1.272	-11	1.272	-22.5	1.272	-139.22	1.272	-191.17
1.276	-9	1.276	-16.1	1.276	-138.58	1.276	-186.02
1.28	-10.3	1.28	-14.8	1.28	-133.43	1.28	-180.87
1.284	-10.3	1.284	-12.8	1.284	-128.92	1.284	-179.58
1.288	-13.6	1.288	-13.5	1.288	-128.28	1.288	-177.01
1.292	-13.6	1.292	-11.5	1.292	-128.92	1.292	-177.01
1.296	-12.3	1.296	-11.5	1.296	-130.21	1.296	-173.79
1.3	-14.2	1.3	-8.3	1.3	-132.14	1.3	-171.86
1.304	-14.8	1.304	-14.1	1.304	-130.85	1.304	-171.86
1.308	-16.1	1.308	-21.2	1.308	-135.36	1.308	-171.86
1.312	-20	1.312	-28.3	1.312	-143.73	1.312	-175.72
1.316	-14.8	1.316	-37.3	1.316	-154.67	1.316	-177.01
1.32	-11	1.32	-43.1	1.32	-172.06	1.32	-176.36
1.324	-10.3	1.324	-50.8	1.324	-184.93	1.324	-173.79
1.328	-11.6	1.328	-59.8	1.328	-195.88	1.328	-173.14
1.332	-14.8	1.332	-69.5	1.332	-210.04	1.332	-173.14
1.336	-19.3	1.336	-78.5	1.336	-220.99	1.336	-171.21
1.34	-18.1	1.34	-84.3	1.34	-232.58	1.34	-171.21
1.344	-18.1	1.344	-87.5	1.344	-239.66	1.344	-164.13
1.348	-22.6	1.348	-90.7	1.348	-240.95	1.348	-160.91
1.352	-26.4	1.352	-97.2	1.352	-235.8	1.352	-163.49
1.356	-30.3	1.356	-99.1	1.356	-231.93	1.356	-163.49
1.36	-31.6	1.36	-101.7	1.36	-228.72	1.36	-165.42
1.364	-27.7	1.364	-97.2	1.364	-221.63	1.364	-164.13
1.368	-27.7	1.368	-94.6	1.368	-218.41	1.368	-159.62
1.372	-27.7	1.372	-91.4	1.372	-208.11	1.372	-157.69
1.376	-26.4	1.376	-90.1	1.376	-199.1	1.376	-156.4
1.38	-27.1	1.38	-90.1	1.38	-195.24	1.38	-154.47
1.384	-20.6	1.384	-93.3	1.384	-191.37	1.384	-151.9
1.388	-17.4	1.388	-86.9	1.388	-189.44	1.388	-145.46
1.392	-15.5	1.392	-88.8	1.392	-188.8	1.392	-142.88
1.396	-14.2	1.396	-90.7	1.396	-180.43	1.396	-139.67
1.4	-16.1	1.4	-95.2	1.4	-175.92	1.4	-142.24
1.404	-18.1	1.404	-97.8	1.404	-173.99	1.404	-141.6
1.408	-13.6	1.408	-97.8	1.408	-172.7	1.408	-140.95
1.412	-14.2	1.412	-96.5	1.412	-170.13	1.412	-139.02
1.416	-20	1.416	-95.9	1.416	-164.98	1.416	-133.87
1.42	-21.9	1.42	-99.1	1.42	-159.18	1.42	-134.51
1.424	-24.5	1.424	-101.7	1.424	-155.32	1.424	-133.23
1.428	-23.9	1.428	-104.9	1.428	-154.03	1.428	-132.58
1.432	-16.1	1.432	-105.5	1.432	-153.39	1.432	-131.3
1.436	-14.8	1.436	-103	1.436	-152.1	1.436	-128.08
1.44	-13.6	1.44	-106.8	1.44	-153.39	1.44	-127.43
1.444	-12.3	1.444	-108.1	1.444	-148.24	1.444	-128.72
1.448	-14.2	1.448	-112.6	1.448	-150.17	1.448	-130.65
1.452	-11.6	1.452	-114.6	1.452	-152.1	1.452	-133.87
1.456	-11.6	1.456	-110.1	1.456	-154.67	1.456	-131.3
1.46	-12.3	1.46	-112	1.46	-159.18	1.46	-126.79
1.464	-14.2	1.464	-113.3	1.464	-154.67	1.464	-127.43
1.468	-14.8	1.468	-114.6	1.468	-151.46	1.468	-128.72
1.472	-14.8	1.472	-120.4	1.472	-151.46	1.472	-126.79
1.476	-9.7	1.476	-118.4	1.476	-151.46	1.476	-131.3
1.48	-5.8	1.48	-115.2	1.48	-150.17	1.48	-128.08
1.484	-6.5	1.484	-113.9	1.484	-151.46	1.484	-127.43
1.488	-5.2	1.488	-115.8	1.488	-149.52	1.488	-129.36
1.492	-6.5	1.492	-117.1	1.492	-147.59	1.492	-133.23
1.496	-4.5	1.496	-119.7	1.496	-150.81	1.496	-135.8
1.5	-3.3	1.5	-116.5	1.5	-146.3	1.5	-136.45
1.504	-6.5	1.504	-114.6	1.504	-147.59	1.504	-137.09
1.508	-8.4	1.508	-115.2	1.508	-141.8	1.508	-136.45
1.512	-13.6	1.512	-117.1	1.512	-136	1.512	-137.73
1.516	-18.1	1.516	-117.1	1.516	-130.85	1.516	-140.31
1.52	-14.2	1.52	-119.1	1.52	-130.85	1.52	-143.53
1.524	-11.6	1.524	-117.8	1.524	-129.57	1.524	-146.75
1.528	-9.7	1.528	-115.2	1.528	-130.85	1.528	-143.53
1.532	-11.6	1.532	-117.8	1.532	-130.21	1.532	-144.82
1.536	-12.9	1.536	-119.1	1.536	-128.92	1.536	-146.1
1.54	-16.8	1.54	-122.3	1.54	-129.57	1.54	-145.46
1.544	-11.6	1.544	-124.2	1.544	-132.78	1.544	-148.03
1.548	-9.7	1.548	-121	1.548	-135.36	1.548	-146.75
1.552	-11	1.552	-120.4	1.552	-138.58	1.552	-144.82
1.556	-13.6	1.556	-121.6	1.556	-134.72	1.556	-146.75
1.56	-15.5	1.56	-124.2	1.56	-130.21	1.56	-147.39
1.564	-14.2	1.564	-124.2	1.564	-132.14	1.564	-149.97
1.568	-12.3	1.568	-124.9	1.568	-129.57	1.568	-152.54
1.572	-12.3	1.572	-123.6	1.572	-130.85	1.572	-147.39
1.576	-12.9	1.576	-126.1	1.576	-129.57	1.576	-142.88
1.58	-16.1	1.58	-127.4	1.58	-124.41	1.58	-142.24
1.584	-16.8	1.584	-131.3	1.584	-123.13	1.584	-140.31
1.588	-15.5	1.588	-132.6	1.588	-122.48	1.588	-139.02
1.592	-14.2	1.592	-128.7	1.592	-125.06	1.592	-137.09
1.596	-12.9	1.596	-124.9	1.596	-128.92	1.596	-133.87
1.6	-14.8	1.6	-124.9	1.6	-130.21	1.6	-130.65
1.604	-18.7	1.604	-124.2	1.604	-131.5	1.604	-131.94
1.608	-20.6	1.608	-126.1	1.608	-132.78	1.608	-132.58
1.612	-18.7	1.612	-126.8	1.612	-138.58	1.612	-133.87
1.616	-15.5	1.616	-124.2	1.616	-143.73	1.616	-133.23
1.62	-18.1	1.62	-121.6	1.62	-151.46	1.62	-131.3
1.624	-16.8	1.624	-124.2	1.624	-154.67	1.624	-127.43
1.628	-18.7	1.628	-125.5	1.628	-152.74	1.628	-130.01
1.632	-17.4	1.632	-129.4	1.632	-154.67	1.632	-130.01
1.636	-13.6	1.636	-131.3	1.636	-157.89	1.636	-129.36
1.64	-16.1	1.64	-128.7	1.64	-159.18	1.64	-128.72
1.644	-18.1	1.644	-129.4	1.644	-161.11	1.644	-123.57
1.648	-22.6	1.648	-131.3	1.648	-155.32	1.648	-123.57
1.652	-26.4	1.652	-131.3	1.652	-154.67	1.652	-126.14
1.656	-23.2	1.656	-131.9	1.656	-155.96	1.656	-129.36
1.66	-21.3	1.66	-126.8	1.66	-157.89	1.66	-133.23
1.664	-21.9	1.664	-125.5	1.664	-160.47	1.664	-130.65
1.668	-23.2	1.668	-127.4	1.668	-163.04	1.668	-130.65
1.672	-23.2	1.672	-131.9	1.672	-161.11	1.672	-132.58
1.676	-23.9	1.676	-136.4	1.676	-157.25	1.676	-131.94
1.68	-18.1	1.68	-141	1.68	-159.18	1.68	-135.16
1.684	-15.5	1.684	-140.3	1.684	-159.83	1.684	-133.23
1.688	-17.4	1.688	-139	1.688	-158.54	1.688	-128.72
1.692	-16.1	1.692	-141	1.692	-160.47	1.692	-127.43
1.696	-20	1.696	-142.2	1.696	-156.61	1.696	-131.3
1.7	-16.8	1.7	-144.2	1.7	-153.39	1.7	-135.8
1.704	-14.8	1.704	-139	1.704	-152.1	1.704	-139.67
1.708	-16.1	1.708	-135.8	1.708	-156.61	1.708	-142.88
1.712	-18.7	1.712	-137.1	1.712	-157.25	1.712	-142.88
1.716	-21.3	1.716	-138.4	1.716	-157.25	1.716	-144.17
1.72	-24.5	1.72	-142.9	1.72	-152.74	1.72	-146.75
1.724	-19.3	1.724	-148.7	1.724	-151.46	1.724	-147.39
1.728	-18.1	1.728	-146.8	1.728	-150.17	1.728	-146.75
1.732	-20	1.732	-144.8	1.732	-148.88	1.732	-146.75
1.736	-21.9	1.736	-143.5	1.736	-150.17	1.736	-143.53
1.74	-20.6	1.74	-144.8	1.74	-144.37	1.74	-142.88
1.744	-21.3	1.744	-146.1	1.744	-139.87	1.744	-143.53
1.748	-14.8	1.748	-144.2	1.748	-141.8	1.748	-143.53
1.752	-14.8	1.752	-141.6	1.752	-141.8	1.752	-143.53
1.756	-14.2	1.756	-138.4	1.756	-144.37	1.756	-140.31
1.76	-12.3	1.76	-143.5	1.76	-143.09	1.76	-133.23
1.764	-13.6	1.764	-144.8	1.764	-141.15	1.764	-131.94
1.768	-9.7	1.768	-153.2	1.768	-139.87	1.768	-134.51
1.772	-9	1.772	-159	1.772	-140.51	1.772	-132.58
1.776	-7.8	1.776	-163.5	1.776	-140.51	1.776	-132.58
1.78	-10.3	1.78	-171.2	1.78	-141.15	1.78	-128.72
1.784	-11.6	1.784	-180.2	1.784	-143.09	1.784	-126.79
1.788	-16.8	1.788	-191.8	1.788	-139.87	1.788	-128.08
1.792	-14.8	1.792	-202.1	1.792	-138.58	1.792	-128.08
1.796	-14.2	1.796	-211.8	1.796	-143.09	1.796	-130.01
1.8	-14.2	1.8	-216.9	1.8	-144.37	1.8	-129.36
1.804	-17.4	1.804	-222.1	1.804	-150.81	1.804	-129.36
1.808	-18.1	1.808	-227.2	1.808	-152.74	1.808	-130.65
1.812	-19.3	1.812	-228.5	1.812	-152.74	1.812	-133.23
1.816	-13.6	1.816	-230.4	1.816	-156.61	1.816	-137.73
1.82	-11	1.82	-225.9	1.82	-162.4	1.82	-142.24
1.824	-10.3	1.824	-220.1	1.824	-163.04	1.824	-142.24
1.828	-9.7	1.828	-217.6	1.828	-164.98	1.828	-140.95
1.832	-10.3	1.832	-213.1	1.832	-161.76	1.832	-140.95
1.836	-6.5	1.836	-213.7	1.836	-156.61	1.836	-142.88
1.84	-3.9	1.84	-212.4	1.84	-151.46	1.84	-139.02
1.844	-3.3	1.844	-206.6	1.844	-152.1	1.844	-140.31
1.848	-3.9	1.848	-200.8	1.848	-149.52	1.848	-135.8
1.852	-7.8	1.852	-198.9	1.852	-148.24	1.852	-131.3
1.856	-11.6	1.856	-197.6	1.856	-146.95	1.856	-129.36
1.86	-10.3	1.86	-194.4	1.86	-146.3	1.86	-128.72
1.864	-9	1.864	-191.2	1.864	-150.81	1.864	-127.43
1.868	-11	1.868	-186.7	1.868	-152.74	1.868	-126.79
1.872	-12.3	1.872	-181.5	1.872	-159.18	1.872	-123.57
1.876	-12.3	1.876	-180.9	1.876	-159.18	1.876	-120.99
1.88	-15.5	1.88	-175.7	1.88	-155.32	1.88	-122.93
1.884	-7.1	1.884	-175.1	1.884	-153.39	1.884	-126.14
1.888	-7.1	1.888	-168	1.888	-151.46	1.888	-127.43
1.892	-9	1.892	-160.3	1.892	-148.24	1.892	-127.43
1.896	-9.7	1.896	-157.7	1.896	-145.02	1.896	-123.57
1.9	-12.3	1.9	-153.8	1.9	-141.8	1.9	-126.79
1.904	-12.9	1.904	-150	1.904	-136	1.904	-128.72
1.908	-9	1.908	-147.4	1.908	-134.07	1.908	-132.58
1.912	-9	1.912	-140.3	1.912	-131.5	1.912	-137.73
1.916	-11	1.916	-137.1	1.916	-132.14	1.916	-140.95
1.92	-13.6	1.92	-135.8	1.92	-134.72	1.92	-144.82
1.924	-16.8	1.924	-139	1.924	-132.78	1.924	-147.39
1.928	-12.9	1.928	-140.3	1.928	-129.57	1.928	-155.12
1.932	-11	1.932	-139.7	1.932	-134.72	1.932	-159.62
1.936	-14.2	1.936	-137.7	1.936	-139.22	1.936	-160.91
1.94	-16.1	1.94	-141.6	1.94	-145.66	1.94	-162.2
1.944	-19.3	1.944	-146.1	1.944	-149.52	1.944	-159.62
1.948	-20.6	1.948	-148	1.948	-153.39	1.948	-159.62
1.952	-18.1	1.952	-153.2	1.952	-152.74	1.952	-160.91
1.956	-18.7	1.956	-153.8	1.956	-155.96	1.956	-162.2
1.96	-20.6	1.96	-152.5	1.96	-156.61	1.96	-162.2
1.964	-24.5	1.964	-155.1	1.964	-153.39	1.964	-155.12
1.968	-29	1.968	-155.1	1.968	-154.67	1.968	-151.9
1.972	-23.9	1.972	-157.7	1.972	-149.52	1.972	-151.25
1.976	-20.6	1.976	-157.7	1.976	-148.24	1.976	-150.61
1.98	-21.9	1.98	-156.4	1.98	-154.03	1.98	-155.12
1.984	-23.2	1.984	-153.2	1.984	-162.4	1.984	-152.54
1.988	-25.1	1.988	-154.5	1.988	-175.28	1.988	-150.61
1.992	-26.4	1.992	-157.1	1.992	-186.22	1.992	-151.25
1.996	-20.6	1.996	-159	1.996	-197.81	1.996	-153.83
2	-13.6	2	-156.4	2	-211.98	2	-156.4
2.004	-13.6	2.004	-156.4	2.004	-223.56	2.004	-155.76
2.008	-11.6	2.008	-157.1	2.008	-233.22	2.008	-153.83
2.012	-12.3	2.012	-158.3	2.012	-241.59	2.012	-150.61
2.016	-13.6	2.016	-157.7	2.016	-242.24	2.016	-149.32
2.02	-10.3	2.02	-162.2	2.02	-239.02	2.02	-148.68
2.024	-11.6	2.024	-157.7	2.024	-235.15	2.024	-148.03
2.028	-14.2	2.028	-155.1	2.028	-230	2.028	-148.68
2.032	-19.3	2.032	-157.1	2.032	-220.35	2.032	-142.88
2.036	-21.9	2.036	-163.5	2.036	-215.19	2.036	-138.38
2.04	-20	2.04	-169.3	2.04	-204.25	2.04	-137.09
2.044	-18.1	2.044	-175.1	2.044	-192.66	2.044	-135.16
2.048	-15.5	2.048	-183.4	2.048	-190.09	2.048	-133.87
2.052	-15.5	2.052	-189.9	2.052	-184.93	2.052	-131.3
2.056	-16.1	2.056	-197	2.056	-182.36	2.056	-126.79
2.06	-18.1	2.06	-207.3	2.06	-183	2.06	-122.28
2.064	-14.2	2.064	-211.8	2.064	-177.21	2.064	-124.86
2.068	-8.4	2.068	-215.6	2.068	-175.92	2.068	-127.43
2.072	-11.6	2.072	-211.8	2.072	-175.28	2.072	-130.65
2.076	-12.3	2.076	-209.2	2.076	-175.92	2.076	-131.94
2.08	-19.3	2.08	-206	2.08	-175.92	2.08	-131.94
2.084	-21.3	2.084	-200.8	2.084	-173.35	2.084	-131.3
2.088	-18.1	2.088	-198.3	2.088	-169.48	2.088	-133.23
2.092	-16.8	2.092	-191.8	2.092	-167.55	2.092	-133.87
2.096	-15.5	2.096	-184.1	2.096	-166.26	2.096	-136.45
2.1	-16.1	2.1	-180.9	2.1	-164.98	2.1	-130.01
2.104	-17.4	2.104	-177.7	2.104	-164.33	2.104	-127.43
2.108	-12.9	2.108	-175.7	2.108	-161.76	2.108	-126.14
2.112	-10.3	2.112	-175.1	2.112	-158.54	2.112	-128.08
2.116	-12.3	2.116	-170.6	2.116	-157.89	2.116	-131.3
2.12	-16.8	2.12	-167.4	2.12	-159.18	2.12	-129.36
2.124	-19.3	2.124	-167.4	2.124	-160.47	2.124	-130.65
2.128	-26.4	2.128	-167.4	2.128	-161.76	2.128	-130.01
2.132	-26.4	2.132	-166.7	2.132	-159.18	2.132	-133.87
2.136	-23.9	2.136	-168	2.136	-156.61	2.136	-137.09
2.14	-25.8	2.14	-162.8	2.14	-155.96	2.14	-141.6
2.144	-27.1	2.144	-161.6	2.144	-159.18	2.144	-145.46
2.148	-26.4	2.148	-164.8	2.148	-158.54	2.148	-144.17
2.152	-27.7	2.152	-162.2	2.152	-158.54	2.152	-145.46
2.156	-22.6	2.156	-164.8	2.156	-153.39	2.156	-142.88
2.16	-20	2.16	-160.9	2.16	-149.52	2.16	-144.17
2.164	-20.6	2.164	-159	2.164	-146.95	2.164	-144.17
2.168	-18.1	2.168	-157.1	2.168	-145.02	2.168	-140.31
2.172	-18.1	2.172	-160.3	2.172	-145.66	2.172	-135.8
2.176	-11.6	2.176	-162.8	2.176	-141.15	2.176	-134.51
2.18	-5.8	2.18	-169.9	2.18	-139.87	2.18	-137.09
2.184	-3.3	2.184	-169.9	2.184	-139.87	2.184	-139.67
2.188	-3.9	2.188	-171.2	2.188	-142.44	2.188	-144.17
2.192	-5.2	2.192	-173.8	2.192	-146.95	2.192	-142.24
2.196	-12.3	2.196	-178.3	2.196	-151.46	2.196	-141.6
2.2	-11	2.2	-178.9	2.2	-153.39	2.2	-142.88
2.204	-11	2.204	-178.3	2.204	-152.1	2.204	-144.17
2.208	-16.1	2.208	-170.6	2.208	-152.1	2.208	-145.46
2.212	-19.3	2.212	-172.5	2.212	-153.39	2.212	-143.53
2.216	-25.1	2.216	-169.9	2.216	-156.61	2.216	-138.38
2.22	-24.5	2.22	-171.9	2.22	-161.11	2.22	-133.87
2.224	-19.3	2.224	-174.4	2.224	-159.18	2.224	-132.58
2.228	-16.1	2.228	-171.2	2.228	-157.89	2.228	-133.23
2.232	-16.8	2.232	-169.9	2.232	-157.25	2.232	-135.16
2.236	-16.1	2.236	-169.9	2.236	-158.54	2.236	-135.8
2.24	-18.1	2.24	-169.9	2.24	-159.18	2.24	-135.16
2.244	-16.1	2.244	-171.2	2.244	-157.89	2.244	-133.87
2.248	-14.8	2.248	-170.6	2.248	-152.74	2.248	-137.09
2.252	-16.1	2.252	-168	2.252	-147.59	2.252	-139.02
2.256	-20	2.256	-162.2	2.256	-149.52	2.256	-140.95
2.26	-21.9	2.26	-160.9	2.26	-148.88	2.26	-140.31
2.264	-29	2.264	-162.8	2.264	-148.88	2.264	-135.16
2.268	-23.9	2.268	-162.8	2.268	-148.24	2.268	-134.51
2.272	-20.6	2.272	-165.4	2.272	-145.66	2.272	-133.23
2.276	-20	2.276	-161.6	2.276	-142.44	2.276	-133.87
2.28	-18.7	2.28	-161.6	2.28	-144.37	2.28	-135.8
2.284	-15.5	2.284	-164.8	2.284	-145.66	2.284	-128.72
2.288	-15.5	2.288	-169.9	2.288	-146.95	2.288	-125.5
2.292	-6.5	2.292	-175.7	2.292	-144.37	2.292	-124.86
2.296	-1.3	2.296	-180.9	2.296	-140.51	2.296	-127.43
2.3	0	2.3	-187.3	2.3	-139.87	2.3	-132.58
2.304	-2.6	2.304	-191.8	2.304	-138.58	2.304	-138.38
2.308	-5.2	2.308	-201.5	2.308	-139.87	2.308	-143.53
2.312	-6.5	2.312	-207.9	2.312	-143.73	2.312	-148.68
2.316	-6.5	2.316	-211.8	2.316	-142.44	2.316	-158.98
2.32	-11	2.32	-211.1	2.32	-142.44	2.32	-168.64
2.324	-14.8	2.324	-206	2.324	-146.95	2.324	-178.94
2.328	-20	2.328	-201.5	2.328	-152.1	2.328	-188.6
2.332	-26.4	2.332	-199.5	2.332	-154.67	2.332	-189.88
2.336	-21.3	2.336	-196.3	2.336	-159.18	2.336	-193.75
2.34	-17.4	2.34	-193.1	2.34	-154.67	2.34	-198.9
2.344	-18.1	2.344	-188	2.344	-155.32	2.344	-202.76
2.348	-15.5	2.348	-183.4	2.348	-157.25	2.348	-204.05
2.352	-18.1	2.352	-182.8	2.352	-155.96	2.352	-204.69
2.356	-18.1	2.356	-181.5	2.356	-157.25	2.356	-200.19
2.36	-13.6	2.36	-182.2	2.36	-157.25	2.36	-196.32
2.364	-13.6	2.364	-182.8	2.364	-154.67	2.364	-196.97
2.368	-15.5	2.368	-178.3	2.368	-155.96	2.368	-197.61
2.372	-16.8	2.372	-174.4	2.372	-161.76	2.372	-196.97
2.376	-18.7	2.376	-178.3	2.376	-167.55	2.376	-193.1
2.38	-14.8	2.38	-177.7	2.38	-176.56	2.38	-188.6
2.384	-12.9	2.384	-177.7	2.384	-181.72	2.384	-187.95
2.388	-16.1	2.388	-175.7	2.388	-184.93	2.388	-186.66
2.392	-22.6	2.392	-168.6	2.392	-189.44	2.392	-187.95
2.396	-28.4	2.396	-168.6	2.396	-195.88	2.396	-185.38
2.4	-38	2.4	-168.6	2.4	-199.74	2.4	-179.58
2.404	-42.5	2.404	-167.4	2.404	-204.89	2.404	-179.58
2.408	-47.7	2.408	-170.6	2.408	-204.25	2.408	-179.58
2.412	-57.3	2.412	-164.8	2.412	-206.18	2.412	-178.94
2.416	-65.1	2.416	-164.8	2.416	-210.04	2.416	-180.23
2.42	-70.2	2.42	-164.1	2.42	-215.19	2.42	-178.29
2.424	-74.7	2.424	-166.1	2.424	-219.06	2.424	-173.14
2.428	-73.4	2.428	-168.6	2.428	-214.55	2.428	-168.64
2.432	-76	2.432	-169.9	2.432	-211.98	2.432	-169.28
2.436	-77.3	2.436	-167.4	2.436	-204.89	2.436	-165.42
2.44	-84.4	2.44	-167.4	2.44	-198.46	2.44	-163.49
2.444	-88.2	2.444	-170.6	2.444	-192.66	2.444	-161.56
2.448	-88.2	2.448	-173.1	2.448	-187.51	2.448	-156.4
2.452	-86.9	2.452	-172.5	2.452	-182.36	2.452	-154.47
2.456	-90.8	2.456	-171.2	2.456	-172.06	2.456	-156.4
2.46	-91.5	2.46	-166.7	2.46	-168.84	2.46	-154.47
2.464	-93.4	2.464	-164.8	2.464	-168.84	2.464	-157.05
2.468	-99.2	2.468	-167.4	2.468	-168.84	2.468	-150.61
2.472	-98.5	2.472	-170.6	2.472	-170.13	2.472	-148.68
2.476	-99.2	2.476	-174.4	2.476	-166.26	2.476	-146.1
2.48	-105.6	2.48	-172.5	2.48	-163.04	2.48	-146.1
2.484	-108.2	2.484	-175.7	2.484	-164.98	2.484	-143.53
2.488	-112.1	2.488	-175.7	2.488	-168.2	2.488	-140.31
2.492	-112.7	2.492	-179.6	2.492	-168.84	2.492	-135.8
2.496	-108.2	2.496	-184.7	2.496	-172.06	2.496	-131.3
2.5	-103.7	2.5	-186.7	2.5	-168.2	2.5	-133.23
2.504	-104.3	2.504	-187.3	2.504	-164.33	2.504	-137.09
2.508	-103	2.508	-188	2.508	-163.69	2.508	-142.24
2.512	-105	2.512	-195.7	2.512	-166.26	2.512	-141.6
2.516	-104.3	2.516	-202.1	2.516	-168.2	2.516	-139.67
2.52	-103.7	2.52	-211.8	2.52	-170.77	2.52	-141.6
2.524	-105.6	2.524	-216.9	2.524	-168.84	2.524	-142.88
2.528	-109.5	2.528	-218.2	2.528	-170.13	2.528	-143.53
2.532	-108.8	2.532	-218.2	2.532	-172.7	2.532	-146.1
2.536	-113.3	2.536	-219.5	2.536	-175.28	2.536	-142.24
2.54	-107.6	2.54	-216.9	2.54	-175.28	2.54	-138.38
2.544	-102.4	2.544	-215.6	2.544	-175.92	2.544	-137.09
2.548	-101.8	2.548	-212.4	2.548	-169.48	2.548	-139.02
2.552	-102.4	2.552	-206.6	2.552	-164.98	2.552	-138.38
2.556	-103.7	2.556	-203.4	2.556	-163.69	2.556	-140.95
2.56	-106.3	2.56	-203.4	2.56	-161.76	2.56	-139.02
2.564	-105.6	2.564	-204.7	2.564	-160.47	2.564	-135.16
2.568	-108.8	2.568	-204.1	2.568	-159.18	2.568	-136.45
2.572	-110.8	2.572	-202.1	2.572	-155.96	2.572	-137.09
2.576	-116.6	2.576	-196.3	2.576	-155.96	2.576	-137.73
2.58	-118.5	2.58	-194.4	2.58	-160.47	2.58	-135.8
2.584	-117.9	2.584	-193.8	2.584	-164.98	2.584	-129.36
2.588	-113.3	2.588	-189.9	2.588	-168.84	2.588	-122.93
2.592	-114	2.592	-187.3	2.592	-168.84	2.592	-123.57
2.596	-117.2	2.596	-180.2	2.596	-167.55	2.596	-122.28
2.6	-115.3	2.6	-176.4	2.6	-168.2	2.6	-122.28
2.604	-119.1	2.604	-172.5	2.604	-166.26	2.604	-121.64
2.608	-115.9	2.608	-171.9	2.608	-168.2	2.608	-120.35
2.612	-114.6	2.612	-173.1	2.612	-164.98	2.612	-122.93
2.616	-116.6	2.616	-169.3	2.616	-162.4	2.616	-127.43
2.62	-121.1	2.62	-165.4	2.62	-159.83	2.62	-130.65
2.624	-122.4	2.624	-167.4	2.624	-159.83	2.624	-135.16
2.628	-123.6	2.628	-170.6	2.628	-159.83	2.628	-135.8
2.632	-120.4	2.632	-174.4	2.632	-160.47	2.632	-132.58
2.636	-118.5	2.636	-180.9	2.636	-161.76	2.636	-135.16
2.64	-119.8	2.64	-176.4	2.64	-155.32	2.64	-134.51
2.644	-120.4	2.644	-175.7	2.644	-153.39	2.644	-136.45
2.648	-121.7	2.648	-175.1	2.648	-153.39	2.648	-136.45
2.652	-120.4	2.652	-173.8	2.652	-152.74	2.652	-138.38
2.656	-119.1	2.656	-173.8	2.656	-155.96	2.656	-137.09
2.66	-119.8	2.66	-172.5	2.66	-154.67	2.66	-139.67
2.664	-125.6	2.664	-166.1	2.664	-154.03	2.664	-145.46
2.668	-126.9	2.668	-164.1	2.668	-155.96	2.668	-146.1
2.672	-132	2.672	-164.1	2.672	-157.89	2.672	-150.61
2.676	-129.4	2.676	-164.1	2.676	-159.83	2.676	-147.39
2.68	-130.7	2.68	-169.3	2.68	-161.11	2.68	-146.1
2.684	-130.1	2.684	-165.4	2.684	-160.47	2.684	-147.39
2.688	-132	2.688	-164.1	2.688	-156.61	2.688	-146.75
2.692	-135.2	2.692	-162.2	2.692	-155.96	2.692	-149.97
2.696	-135.2	2.696	-163.5	2.696	-157.89	2.696	-146.75
2.7	-132.7	2.7	-162.2	2.7	-156.61	2.7	-143.53
2.704	-133.3	2.704	-164.1	2.704	-159.18	2.704	-142.88
2.708	-138.5	2.708	-160.9	2.708	-157.25	2.708	-141.6
2.712	-143.6	2.712	-157.1	2.712	-153.39	2.712	-139.67
2.716	-148.1	2.716	-155.8	2.716	-155.32	2.716	-137.73
2.72	-148.8	2.72	-158.3	2.72	-157.89	2.72	-134.51
2.724	-145.5	2.724	-162.8	2.724	-158.54	2.724	-130.65
2.728	-146.2	2.728	-164.8	2.728	-159.18	2.728	-130.01
2.732	-146.2	2.732	-165.4	2.732	-156.61	2.732	-133.87
2.736	-144.9	2.736	-165.4	2.736	-154.03	2.736	-135.8
2.74	-146.2	2.74	-167.4	2.74	-155.32	2.74	-140.31
2.744	-138.5	2.744	-168	2.744	-155.32	2.744	-142.88
2.748	-133.3	2.748	-169.9	2.748	-157.25	2.748	-143.53
2.752	-130.7	2.752	-167.4	2.752	-153.39	2.752	-146.75
2.756	-131.4	2.756	-162.8	2.756	-150.81	2.756	-147.39
2.76	-130.7	2.76	-156.4	2.76	-150.81	2.76	-149.97
2.764	-132.7	2.764	-157.1	2.764	-152.74	2.764	-151.9
2.768	-130.1	2.768	-156.4	2.768	-155.32	2.768	-146.75
2.772	-128.8	2.772	-159	2.772	-157.89	2.772	-144.82
2.776	-133.3	2.776	-159.6	2.776	-159.18	2.776	-146.1
2.78	-138.5	2.78	-157.7	2.78	-156.61	2.78	-148.68
2.784	-142.3	2.784	-160.3	2.784	-157.89	2.784	-151.9
2.788	-144.2	2.788	-164.1	2.788	-160.47	2.788	-151.25
2.792	-141.7	2.792	-167.4	2.792	-163.04	2.792	-150.61
2.796	-142.3	2.796	-171.2	2.796	-166.91	2.796	-151.25
2.8	-141.7	2.8	-170.6	2.8	-166.26	2.8	-154.47
2.804	-141	2.804	-167.4	2.804	-166.26	2.804	-155.76
2.808	-142.3	2.808	-168	2.808	-168.84	2.808	-156.4
2.812	-137.2	2.812	-171.2	2.812	-171.41	2.812	-151.25
2.816	-136.5	2.816	-175.1	2.816	-172.06	2.816	-146.75
2.82	-138.5	2.82	-176.4	2.82	-169.48	2.82	-145.46
2.824	-143.6	2.824	-177.7	2.824	-163.04	2.824	-142.88
2.828	-150	2.828	-177	2.828	-161.11	2.828	-144.17
2.832	-155.8	2.832	-180.9	2.832	-159.18	2.832	-142.88
2.836	-156.5	2.836	-181.5	2.836	-157.25	2.836	-141.6
2.84	-157.8	2.84	-184.1	2.84	-157.89	2.84	-140.95
2.844	-164.9	2.844	-178.9	2.844	-157.89	2.844	-144.17
2.848	-168.7	2.848	-170.6	2.848	-155.32	2.848	-146.75
2.852	-175.2	2.852	-166.1	2.852	-154.67	2.852	-149.97
2.856	-180.9	2.856	-161.6	2.856	-160.47	2.856	-154.47
2.86	-182.9	2.86	-158.3	2.86	-164.33	2.86	-151.25
2.864	-190	2.864	-159	2.864	-168.2	2.864	-148.68
2.868	-197.7	2.868	-155.8	2.868	-170.13	2.868	-150.61
2.872	-202.2	2.872	-154.5	2.872	-167.55	2.872	-149.32
2.876	-209.9	2.876	-157.7	2.876	-170.13	2.876	-151.9
2.88	-206.1	2.88	-160.9	2.88	-171.41	2.88	-151.25
2.884	-203.5	2.884	-161.6	2.884	-172.7	2.884	-149.97
2.888	-200.3	2.888	-162.2	2.888	-173.99	2.888	-153.19
2.892	-198.3	2.892	-158.3	2.892	-168.84	2.892	-156.4
2.896	-194.5	2.896	-155.8	2.896	-164.33	2.896	-159.62
2.9	-188.7	2.9	-157.7	2.9	-162.4	2.9	-162.84
2.904	-177.7	2.904	-158.3	2.904	-161.11	2.904	-160.27
2.908	-170.6	2.908	-164.1	2.908	-162.4	2.908	-158.98
2.912	-166.1	2.912	-163.5	2.912	-162.4	2.912	-155.76
2.916	-165.5	2.916	-161.6	2.916	-160.47	2.916	-158.34
2.92	-164.9	2.92	-162.2	2.92	-157.89	2.92	-157.05
2.924	-161.6	2.924	-163.5	2.924	-161.76	2.924	-158.34
2.928	-155.2	2.928	-164.8	2.928	-163.04	2.928	-157.05
2.932	-159.1	2.932	-166.7	2.932	-162.4	2.932	-155.76
2.936	-159.1	2.936	-164.8	2.936	-161.76	2.936	-155.76
2.94	-162.9	2.94	-162.8	2.94	-156.61	2.94	-158.34
2.944	-167.4	2.944	-162.8	2.944	-152.74	2.944	-158.34
2.948	-164.9	2.948	-166.1	2.948	-153.39	2.948	-160.27
2.952	-161.6	2.952	-166.1	2.952	-155.96	2.952	-153.83
2.956	-162.9	2.956	-164.1	2.956	-157.89	2.956	-153.19
2.96	-163.6	2.96	-163.5	2.96	-156.61	2.96	-152.54
2.964	-164.9	2.964	-159	2.964	-155.96	2.964	-153.83
2.968	-165.5	2.968	-160.3	2.968	-159.18	2.968	-155.76
2.972	-159.7	2.972	-160.3	2.972	-166.26	2.972	-154.47
2.976	-155.2	2.976	-163.5	2.976	-172.06	2.976	-149.97
2.98	-153.3	2.98	-163.5	2.98	-178.5	2.98	-150.61
2.984	-150	2.984	-159	2.984	-179.78	2.984	-153.19
2.988	-152.6	2.988	-158.3	2.988	-177.85	2.988	-152.54
2.992	-148.8	2.992	-159.6	2.992	-181.07	2.992	-156.4
2.996	-146.8	2.996	-160.9	2.996	-181.72	2.996	-151.25
3	-146.8	3	-160.3	3	-181.07	3	-149.32
3.004	-151.3	3.004	-161.6	3.004	-179.78	3.004	-150.61
3.008	-154.6	3.008	-158.3	3.008	-174.63	3.008	-150.61
3.012	-161.6	3.012	-157.7	3.012	-170.13	3.012	-151.25
3.016	-161.6	3.016	-162.2	3.016	-167.55	3.016	-149.97
3.02	-162.3	3.02	-163.5	3.02	-166.26	3.02	-150.61
3.024	-159.7	3.024	-166.1	3.024	-165.62	3.024	-149.32
3.028	-161	3.028	-166.1	3.028	-165.62	3.028	-151.25
3.032	-157.8	3.032	-162.2	3.032	-163.69	3.032	-155.12
3.036	-156.5	3.036	-166.1	3.036	-162.4	3.036	-157.69
3.04	-150	3.04	-167.4	3.04	-166.26	3.04	-161.56
3.044	-146.8	3.044	-171.9	3.044	-170.77	3.044	-160.91
3.048	-148.1	3.048	-175.1	3.048	-174.63	3.048	-162.84
3.052	-150.7	3.052	-173.1	3.052	-172.7	3.052	-167.99
3.056	-155.2	3.056	-174.4	3.056	-167.55	3.056	-167.99
3.06	-157.1	3.06	-176.4	3.06	-166.26	3.06	-172.5
3.064	-156.5	3.064	-182.2	3.064	-165.62	3.064	-171.21
3.068	-157.8	3.068	-186	3.068	-166.91	3.068	-167.35
3.072	-157.8	3.072	-185.4	3.072	-168.84	3.072	-167.35
3.076	-158.4	3.076	-184.1	3.076	-167.55	3.076	-167.35
3.08	-157.8	3.08	-182.2	3.08	-166.91	3.08	-167.99
3.084	-153.3	3.084	-181.5	3.084	-168.2	3.084	-167.99
3.088	-145.5	3.088	-179.6	3.088	-171.41	3.088	-162.84
3.092	-144.2	3.092	-180.2	3.092	-177.21	3.092	-158.98
3.096	-143.6	3.096	-172.5	3.096	-175.92	3.096	-157.05
3.1	-143	3.1	-168	3.1	-173.99	3.1	-157.05
3.104	-147.5	3.104	-164.1	3.104	-168.84	3.104	-155.76
3.108	-144.9	3.108	-160.9	3.108	-170.77	3.108	-154.47
3.112	-146.8	3.112	-162.8	3.112	-168.84	3.112	-149.97
3.116	-153.9	3.116	-158.3	3.116	-170.77	3.116	-148.03
3.12	-157.8	3.12	-153.8	3.12	-170.77	3.12	-148.03
3.124	-167.4	3.124	-154.5	3.124	-163.04	3.124	-149.32
3.128	-172.6	3.128	-155.8	3.128	-160.47	3.128	-151.9
3.132	-178.4	3.132	-157.7	3.132	-157.89	3.132	-151.25
3.136	-184.2	3.136	-160.3	3.136	-157.25	3.136	-145.46
3.14	-194.5	3.14	-159.6	3.14	-159.83	3.14	-142.88
3.144	-201.6	3.144	-157.7	3.144	-157.25	3.144	-139.67
3.148	-207.3	3.148	-158.3	3.148	-156.61	3.148	-142.24
3.152	-209.3	3.152	-160.9	3.152	-157.25	3.152	-143.53
3.156	-209.9	3.156	-159.6	3.156	-164.98	3.156	-145.46
3.16	-208	3.16	-162.8	3.16	-170.13	3.16	-142.24
3.164	-210.6	3.164	-162.2	3.164	-176.56	3.164	-144.17
3.168	-209.3	3.168	-158.3	3.168	-183	3.168	-144.82
3.172	-208.6	3.172	-158.3	3.172	-183.65	3.172	-145.46
3.176	-201.6	3.176	-159.6	3.176	-186.22	3.176	-146.1
3.18	-195.8	3.18	-160.9	3.18	-188.8	3.18	-142.24
3.184	-193.2	3.184	-159.6	3.184	-191.37	3.184	-136.45
3.188	-188.7	3.188	-159	3.188	-191.37	3.188	-136.45
3.192	-188.7	3.192	-157.7	3.192	-184.29	3.192	-135.8
3.196	-183.5	3.196	-159	3.196	-179.14	3.196	-138.38
3.2	-174.5	3.2	-164.8	3.2	-173.35	3.2	-137.73
3.204	-172.6	3.204	-168	3.204	-168.84	3.204	-136.45
3.208	-173.9	3.208	-171.9	3.208	-166.91	3.208	-135.8
3.212	-173.9	3.212	-170.6	3.212	-165.62	3.212	-137.73
3.216	-173.9	3.216	-171.2	3.216	-161.11	3.216	-137.09
3.22	-172.6	3.22	-173.1	3.22	-160.47	3.22	-138.38
3.224	-168.7	3.224	-173.1	3.224	-163.69	3.224	-138.38
3.228	-167.4	3.228	-173.8	3.228	-166.91	3.228	-133.23
3.232	-166.8	3.232	-168.6	3.232	-172.7	3.232	-129.36
3.236	-164.2	3.236	-162.8	3.236	-172.7	3.236	-130.65
3.24	-164.2	3.24	-160.3	3.24	-170.13	3.24	-130.65
3.244	-157.8	3.244	-157.7	3.244	-170.13	3.244	-132.58
3.248	-154.6	3.248	-158.3	3.248	-168.2	3.248	-129.36
3.252	-153.3	3.252	-157.7	3.252	-168.84	3.252	-128.08
3.256	-152	3.256	-153.8	3.256	-168.84	3.256	-128.72
3.26	-153.3	3.26	-152.5	3.26	-168.2	3.26	-128.08
3.264	-151.3	3.264	-153.2	3.264	-163.04	3.264	-130.65
3.268	-150	3.268	-157.7	3.268	-163.69	3.268	-135.8
3.272	-150.7	3.272	-158.3	3.272	-162.4	3.272	-135.16
3.276	-155.8	3.276	-162.2	3.276	-163.04	3.276	-133.87
3.28	-160.3	3.28	-159.6	3.28	-163.04	3.28	-137.73
3.284	-164.2	3.284	-160.3	3.284	-158.54	3.284	-139.02
3.288	-165.5	3.288	-164.8	3.288	-155.32	3.288	-140.31
3.292	-165.5	3.292	-169.3	3.292	-157.89	3.292	-142.24
3.296	-165.5	3.296	-173.8	3.296	-160.47	3.296	-139.67
3.3	-168.1	3.3	-173.8	3.3	-164.33	3.3	-139.67
3.304	-167.4	3.304	-171.9	3.304	-165.62	3.304	-142.24
3.308	-170.6	3.308	-172.5	3.308	-166.91	3.308	-144.17
3.312	-163.6	3.312	-175.1	3.312	-166.91	3.312	-145.46
3.316	-161.6	3.316	-179.6	3.316	-169.48	3.316	-143.53
3.32	-159.7	3.32	-186	3.32	-172.7	3.32	-143.53
3.324	-154.6	3.324	-189.2	3.324	-176.56	3.324	-140.31
3.328	-155.2	3.328	-195.7	3.328	-176.56	3.328	-140.31
3.332	-152.6	3.332	-206.6	3.332	-175.28	3.332	-144.82
3.336	-148.1	3.336	-216.9	3.336	-172.06	3.336	-146.75
3.34	-148.1	3.34	-227.2	3.34	-171.41	3.34	-148.03
3.344	-150	3.344	-235	3.344	-171.41	3.344	-145.46
3.348	-153.9	3.348	-233.7	3.348	-172.06	3.348	-150.61
3.352	-156.5	3.352	-231.1	3.352	-166.91	3.352	-156.4
3.356	-158.4	3.356	-231.1	3.356	-159.83	3.356	-164.13
3.36	-155.8	3.36	-225.9	3.36	-159.18	3.36	-171.86
3.364	-156.5	3.364	-225.3	3.364	-159.83	3.364	-177.01
3.368	-157.8	3.368	-215.6	3.368	-161.11	3.368	-184.09
3.372	-155.8	3.372	-211.8	3.372	-168.2	3.372	-193.1
3.376	-154.6	3.376	-207.3	3.376	-163.04	3.376	-205.34
3.38	-144.9	3.38	-207.9	3.38	-162.4	3.38	-217.57
3.384	-140.4	3.384	-206.6	3.384	-162.4	3.384	-227.87
3.388	-137.2	3.388	-207.9	3.388	-165.62	3.388	-233.02
3.392	-132.7	3.392	-200.8	3.392	-164.33	3.392	-239.46
3.396	-133.9	3.396	-194.4	3.396	-161.76	3.396	-245.25
3.4	-130.1	3.4	-189.2	3.4	-159.83	3.4	-247.18
3.404	-126.2	3.404	-187.3	3.404	-157.25	3.404	-245.9
3.408	-128.2	3.408	-180.9	3.408	-158.54	3.408	-239.46
3.412	-129.4	3.412	-178.9	3.412	-160.47	3.412	-225.94
3.416	-133.9	3.416	-176.4	3.416	-166.26	3.416	-218.21
3.42	-135.9	3.42	-173.1	3.42	-170.77	3.42	-211.13
3.424	-138.5	3.424	-177.7	3.424	-169.48	3.424	-202.12
3.428	-141	3.428	-181.5	3.428	-170.77	3.428	-196.32
3.432	-147.5	3.432	-186	3.432	-174.63	3.432	-192.46
3.436	-159.1	3.436	-189.2	3.436	-177.21	3.436	-185.38
3.44	-170	3.44	-188.6	3.44	-181.07	3.44	-184.73
3.444	-181.6	3.444	-189.2	3.444	-179.78	3.444	-186.02
3.448	-189.3	3.448	-191.8	3.448	-174.63	3.448	-187.31
3.452	-199	3.452	-193.8	3.452	-173.99	3.452	-189.88
3.456	-210.6	3.456	-194.4	3.456	-175.28	3.456	-186.02
3.46	-215.7	3.46	-194.4	3.46	-173.99	3.46	-179.58
3.464	-221.5	3.464	-188	3.464	-173.99	3.464	-175.72
3.468	-222.2	3.468	-187.3	3.468	-171.41	3.468	-176.36
3.472	-217	3.472	-188	3.472	-164.98	3.472	-175.08
3.476	-211.2	3.476	-186	3.476	-162.4	3.476	-175.08
3.48	-207.3	3.48	-188	3.48	-160.47	3.48	-170.57
3.484	-202.2	3.484	-183.4	3.484	-160.47	3.484	-171.21
3.488	-195.1	3.488	-176.4	3.488	-161.11	3.488	-173.14
3.492	-192.5	3.492	-174.4	3.492	-160.47	3.492	-174.43
3.496	-184.2	3.496	-171.2	3.496	-157.25	3.496	-178.29
3.5	-180.9	3.5	-171.2	3.5	-156.61	3.5	-175.08
3.504	-181.6	3.504	-170.6	3.504	-158.54	3.504	-173.79
3.508	-180.3	3.508	-166.7	3.508	-159.83	3.508	-173.14
3.512	-179	3.512	-165.4	3.512	-159.83	3.512	-175.08
3.516	-171.3	3.516	-169.3	3.516	-155.32	3.516	-175.72
3.52	-168.7	3.52	-173.8	3.52	-153.39	3.52	-177.65
3.524	-166.1	3.524	-178.9	3.524	-156.61	3.524	-177.01
3.528	-162.9	3.528	-181.5	3.528	-158.54	3.528	-172.5
3.532	-162.3	3.532	-178.9	3.532	-161.76	3.532	-171.86
3.536	-159.7	3.536	-180.9	3.536	-163.04	3.536	-169.28
3.54	-155.2	3.54	-185.4	3.54	-162.4	3.54	-166.06
3.544	-156.5	3.544	-184.1	3.544	-165.62	3.544	-164.77
3.548	-160.3	3.548	-186.7	3.548	-168.84	3.548	-157.69
3.552	-162.9	3.552	-178.9	3.552	-174.63	3.552	-153.19
3.556	-163.6	3.556	-173.1	3.556	-180.43	3.556	-151.25
3.56	-164.2	3.56	-169.9	3.56	-184.29	3.56	-153.83
3.564	-161	3.564	-168.6	3.564	-185.58	3.564	-156.4
3.568	-162.9	3.568	-166.7	3.568	-191.37	3.568	-160.27
3.572	-162.9	3.572	-164.8	3.572	-201.67	3.572	-157.69
3.576	-161	3.576	-160.3	3.576	-210.69	3.576	-157.69
3.58	-160.3	3.58	-157.7	3.58	-225.5	3.58	-161.56
3.584	-159.1	3.584	-158.3	3.584	-235.8	3.584	-165.42
3.588	-157.1	3.588	-160.3	3.588	-244.17	3.588	-167.35
3.592	-160.3	3.592	-161.6	3.592	-260.26	3.592	-164.77
3.596	-164.2	3.596	-159.6	3.596	-271.85	3.596	-160.27
3.6	-168.1	3.6	-156.4	3.6	-280.22	3.6	-158.98
3.604	-167.4	3.604	-156.4	3.604	-287.3	3.604	-158.98
3.608	-163.6	3.608	-157.7	3.608	-280.87	3.608	-158.98
3.612	-159.7	3.612	-157.7	3.612	-277.65	3.612	-157.69
3.616	-161.6	3.616	-160.3	3.616	-270.56	3.616	-155.76
3.62	-161.6	3.62	-160.3	3.62	-264.13	3.62	-151.25
3.624	-162.3	3.624	-158.3	3.624	-257.69	3.624	-151.9
3.628	-161	3.628	-160.3	3.628	-248.03	3.628	-153.19
3.632	-158.4	3.632	-161.6	3.632	-239.66	3.632	-156.4
3.636	-158.4	3.636	-164.8	3.636	-235.15	3.636	-157.05
3.64	-160.3	3.64	-166.1	3.64	-231.29	3.64	-158.34
3.644	-162.9	3.644	-165.4	3.644	-228.72	3.644	-156.4
3.648	-161.6	3.648	-162.8	3.648	-230	3.648	-160.91
3.652	-161	3.652	-164.8	3.652	-227.43	3.652	-162.84
3.656	-161	3.656	-163.5	3.656	-222.28	3.656	-164.13
3.66	-163.6	3.66	-164.8	3.66	-222.92	3.66	-164.77
3.664	-164.9	3.664	-163.5	3.664	-222.28	3.664	-158.34
3.668	-168.7	3.668	-159.6	3.668	-223.56	3.668	-157.05
3.672	-165.5	3.672	-156.4	3.672	-225.5	3.672	-155.76
3.676	-162.3	3.676	-157.7	3.676	-217.77	3.676	-155.76
3.68	-159.1	3.68	-155.8	3.68	-214.55	3.68	-158.98
3.684	-158.4	3.684	-155.8	3.684	-211.33	3.684	-157.69
3.688	-156.5	3.688	-154.5	3.688	-209.4	3.688	-155.76
3.692	-151.3	3.692	-153.2	3.692	-207.47	3.692	-155.76
3.696	-148.8	3.696	-150.6	3.696	-202.96	3.696	-158.34
3.7	-142.3	3.7	-155.1	3.7	-197.81	3.7	-158.34
3.704	-144.2	3.704	-156.4	3.704	-191.37	3.704	-161.56
3.708	-144.2	3.708	-157.1	3.708	-190.73	3.708	-157.69
3.712	-146.8	3.712	-155.1	3.712	-189.44	3.712	-153.83
3.716	-150.7	3.716	-153.8	3.716	-190.09	3.716	-152.54
3.72	-148.8	3.72	-153.8	3.72	-192.66	3.72	-152.54
3.724	-150	3.724	-155.8	3.724	-188.8	3.724	-151.9
3.728	-153.3	3.728	-157.7	3.728	-190.09	3.728	-151.9
3.732	-155.2	3.732	-160.3	3.732	-191.37	3.732	-148.03
3.736	-159.7	3.736	-155.8	3.736	-193.95	3.736	-143.53
3.74	-159.7	3.74	-157.1	3.74	-195.88	3.74	-142.24
3.744	-162.9	3.744	-159	3.744	-195.24	3.744	-146.1
3.748	-164.2	3.748	-160.9	3.748	-192.02	3.748	-146.75
3.752	-171.9	3.752	-167.4	3.752	-190.09	3.752	-148.68
3.756	-180.9	3.756	-167.4	3.756	-188.8	3.756	-146.75
3.76	-186.1	3.76	-163.5	3.76	-189.44	3.76	-146.1
3.764	-191.2	3.764	-163.5	3.764	-190.09	3.764	-146.1
3.768	-197.7	3.768	-162.8	3.768	-185.58	3.768	-148.68
3.772	-204.1	3.772	-165.4	3.772	-183	3.772	-151.25
3.776	-211.2	3.776	-164.8	3.776	-183.65	3.776	-150.61
3.78	-219.6	3.78	-161.6	3.78	-184.93	3.78	-148.68
3.784	-224.7	3.784	-159.6	3.784	-187.51	3.784	-152.54
3.788	-223.4	3.788	-160.9	3.788	-186.87	3.788	-153.19
3.792	-226.7	3.792	-162.2	3.792	-184.29	3.792	-155.76
3.796	-227.3	3.796	-165.4	3.796	-179.78	3.796	-159.62
3.8	-229.2	3.8	-164.8	3.8	-178.5	3.8	-154.47
3.804	-228.6	3.804	-160.3	3.804	-177.21	3.804	-148.68
3.808	-223.4	3.808	-159	3.808	-173.99	3.808	-144.17
3.812	-215.1	3.812	-158.3	3.812	-175.28	3.812	-142.24
3.816	-210.6	3.816	-160.3	3.816	-170.13	3.816	-139.02
3.82	-205.4	3.82	-162.2	3.82	-165.62	3.82	-135.8
3.824	-202.8	3.824	-160.3	3.824	-168.84	3.824	-133.87
3.828	-193.8	3.828	-159.6	3.828	-172.06	3.828	-131.3
3.832	-187.4	3.832	-159.6	3.832	-177.21	3.832	-133.23
3.836	-180.9	3.836	-162.8	3.836	-176.56	3.836	-132.58
3.84	-180.3	3.84	-166.7	3.84	-175.92	3.84	-133.87
3.844	-177.7	3.844	-169.9	3.844	-177.85	3.844	-136.45
3.848	-180.9	3.848	-173.8	3.848	-181.07	3.848	-131.3
3.852	-179	3.852	-173.1	3.852	-180.43	3.852	-129.36
3.856	-175.2	3.856	-176.4	3.856	-185.58	3.856	-130.65
3.86	-174.5	3.86	-176.4	3.86	-183.65	3.86	-133.23
3.864	-173.2	3.864	-177	3.864	-183.65	3.864	-136.45
3.868	-171.9	3.868	-177	3.868	-186.22	3.868	-137.09
3.872	-170.6	3.872	-171.9	3.872	-189.44	3.872	-137.73
3.876	-164.2	3.876	-167.4	3.876	-192.02	3.876	-139.67
3.88	-161	3.88	-165.4	3.88	-197.81	3.88	-144.82
3.884	-158.4	3.884	-166.1	3.884	-196.52	3.884	-148.03
3.888	-158.4	3.888	-166.1	3.888	-194.59	3.888	-151.25
3.892	-157.1	3.892	-167.4	3.892	-197.81	3.892	-148.03
3.896	-157.8	3.896	-166.1	3.896	-196.52	3.896	-146.1
3.9	-152.6	3.9	-160.9	3.9	-195.24	3.9	-142.88
3.904	-150	3.904	-164.8	3.904	-193.3	3.904	-141.6
3.908	-152.6	3.908	-164.8	3.908	-186.22	3.908	-140.95
3.912	-155.2	3.912	-163.5	3.912	-182.36	3.912	-140.31
3.916	-159.1	3.916	-162.8	3.916	-180.43	3.916	-135.16
3.92	-159.7	3.92	-159	3.92	-181.07	3.92	-132.58
3.924	-157.8	3.924	-157.1	3.924	-182.36	3.924	-132.58
3.928	-158.4	3.928	-156.4	3.928	-178.5	3.928	-133.87
3.932	-159.7	3.932	-156.4	3.932	-174.63	3.932	-134.51
3.936	-159.1	3.936	-156.4	3.936	-172.7	3.936	-137.09
3.94	-159.1	3.94	-150.6	3.94	-173.99	3.94	-130.65
3.944	-156.5	3.944	-146.8	3.944	-173.99	3.944	-126.79
3.948	-152.6	3.948	-146.1	3.948	-177.21	3.948	-128.72
3.952	-152	3.952	-148.7	3.952	-177.21	3.952	-129.36
3.956	-155.2	3.956	-148.7	3.956	-172.7	3.956	-133.23
3.96	-157.8	3.96	-151.3	3.96	-173.99	3.96	-133.87
3.964	-159.7	3.964	-146.1	3.964	-173.35	3.964	-133.23
3.968	-161	3.968	-143.5	3.968	-175.92	3.968	-137.73
3.972	-159.7	3.972	-144.8	3.972	-178.5	3.972	-139.02
3.976	-163.6	3.976	-145.5	3.976	-175.92	3.976	-145.46
3.98	-161.6	3.98	-149.3	3.98	-174.63	3.98	-149.97
3.984	-164.9	3.984	-150	3.984	-173.99	3.984	-147.39
3.988	-162.3	3.988	-150	3.988	-176.56	3.988	-147.39
3.992	-157.1	3.992	-154.5	3.992	-177.85	3.992	-146.75
3.996	-155.2	3.996	-157.7	3.996	-177.85	3.996	-146.1
4	-152.6	4	-161.6	4	-177.21	4	-146.75
4.004	-150	4.004	-164.8	4.004	-175.92	4.004	-144.17
4.008	-146.8	4.008	-160.9	4.008	-177.21	4.008	-142.88
4.012	-140.4	4.012	-153.2	4.012	-175.92	4.012	-139.02
4.016	-135.2	4.016	-153.2	4.016	-180.43	4.016	-137.73
4.02	-132.7	4.02	-151.3	4.02	-180.43	4.02	-137.73
4.024	-135.2	4.024	-153.2	4.024	-175.92	4.024	-138.38
4.028	-138.5	4.028	-153.2	4.028	-174.63	4.028	-139.67
4.032	-141.7	4.032	-153.8	4.032	-174.63	4.032	-133.23
4.036	-141.7	4.036	-151.9	4.036	-173.99	4.036	-130.65
4.04	-148.1	4.04	-155.1	4.04	-172.7	4.04	-131.94
4.044	-155.2	4.044	-157.1	4.044	-169.48	4.044	-133.23
4.048	-159.1	4.048	-159	4.048	-166.91	4.048	-138.38
4.052	-164.2	4.052	-157.1	4.052	-163.04	4.052	-139.67
4.056	-162.3	4.056	-153.2	4.056	-166.26	4.056	-142.24
4.06	-161	4.06	-151.9	4.06	-165.62	4.06	-145.46
4.064	-159.7	4.064	-154.5	4.064	-169.48	4.064	-151.25
4.068	-161	4.068	-156.4	4.068	-166.91	4.068	-156.4
4.072	-161.6	4.072	-160.9	4.072	-164.33	4.072	-160.27
4.076	-161	4.076	-160.3	4.076	-164.33	4.076	-157.05
4.08	-158.4	4.08	-159	4.08	-164.33	4.08	-151.9
4.084	-159.7	4.084	-158.3	4.084	-166.26	4.084	-151.9
4.088	-160.3	4.088	-161.6	4.088	-165.62	4.088	-149.32
4.092	-161	4.092	-160.3	4.092	-164.33	4.092	-148.68
4.096	-164.9	4.096	-160.9	4.096	-162.4	4.096	-146.75
4.1	-163.6	4.1	-159	4.1	-162.4	4.1	-142.24
4.104	-157.8	4.104	-155.1	4.104	-163.69	4.104	-140.31
4.108	-155.2	4.108	-153.8	4.108	-163.69	4.108	-140.95
4.112	-152.6	4.112	-155.8	4.112	-164.98	4.112	-142.24
4.116	-150	4.116	-158.3	4.116	-159.83	4.116	-141.6
4.12	-150.7	4.12	-160.3	4.12	-159.18	4.12	-145.46
4.124	-143.6	4.124	-156.4	4.124	-159.18	4.124	-140.31
4.128	-138.5	4.128	-158.3	4.128	-158.54	4.128	-139.02
4.132	-137.2	4.132	-160.3	4.132	-161.11	4.132	-139.67
4.136	-137.8	4.136	-160.9	4.136	-156.61	4.136	-137.73
4.14	-141	4.14	-162.8	4.14	-152.1	4.14	-139.02
4.144	-145.5	4.144	-162.2	4.144	-152.74	4.144	-134.51
4.148	-144.9	4.148	-157.1	4.148	-150.81	4.148	-129.36
4.152	-145.5	4.152	-155.8	4.152	-154.03	4.152	-130.65
4.156	-148.1	4.156	-157.7	4.156	-158.54	4.156	-135.8
4.16	-151.3	4.16	-159.6	4.16	-158.54	4.16	-139.67
4.164	-153.9	4.164	-160.9	4.164	-159.83	4.164	-146.1
4.168	-157.1	4.168	-159	4.168	-165.62	4.168	-146.75
4.172	-150.7	4.172	-153.2	4.172	-168.84	4.172	-149.32
4.176	-150.7	4.176	-154.5	4.176	-170.77	4.176	-151.25
4.18	-152.6	4.18	-153.2	4.18	-172.7	4.18	-156.4
4.184	-152.6	4.184	-153.8	4.184	-173.35	4.184	-158.34
4.188	-155.2	4.188	-153.2	4.188	-168.2	4.188	-156.4
4.192	-152	4.192	-148	4.192	-166.91	4.192	-153.19
4.196	-148.8	4.196	-144.8	4.196	-164.33	4.196	-148.03
4.2	-148.1	4.2	-145.5	4.2	-164.98	4.2	-146.75
4.204	-146.8	4.204	-146.1	4.204	-162.4	4.204	-143.53
4.208	-147.5	4.208	-147.4	4.208	-158.54	4.208	-144.17
4.212	-147.5	4.212	-143.5	4.212	-154.67	4.212	-140.31
4.216	-141	4.216	-141	4.216	-154.67	4.216	-133.23
4.22	-139.1	4.22	-140.3	4.22	-156.61	4.22	-132.58
4.224	-137.8	4.224	-142.9	4.224	-159.18	4.224	-133.23
4.228	-137.8	4.228	-144.2	4.228	-156.61	4.228	-135.16
4.232	-139.7	4.232	-149.3	4.232	-154.67	4.232	-139.02
4.236	-141	4.236	-148	4.236	-154.67	4.236	-139.67
4.24	-135.2	4.24	-146.8	4.24	-159.18	4.24	-138.38
4.244	-135.9	4.244	-149.3	4.244	-161.11	4.244	-138.38
4.248	-137.8	4.248	-151.9	4.248	-166.26	4.248	-142.88
4.252	-139.7	4.252	-155.1	4.252	-163.69	4.252	-146.1
4.256	-146.2	4.256	-155.1	4.256	-159.83	4.256	-152.54
4.26	-144.9	4.26	-153.2	4.26	-159.83	4.26	-149.32
4.264	-143	4.264	-152.5	4.264	-158.54	4.264	-148.03
4.268	-144.9	4.268	-152.5	4.268	-158.54	4.268	-148.68
4.272	-148.8	4.272	-152.5	4.272	-158.54	4.272	-149.32
4.276	-148.8	4.276	-152.5	4.276	-154.03	4.276	-150.61
4.28	-152.6	4.28	-153.2	4.28	-148.88	4.28	-149.32
4.284	-153.3	4.284	-150.6	4.284	-150.17	4.284	-146.75
4.288	-152	4.288	-150.6	4.288	-149.52	4.288	-144.17
4.292	-155.2	4.292	-154.5	4.292	-152.1	4.292	-146.1
4.296	-159.1	4.296	-158.3	4.296	-153.39	4.296	-148.03
4.3	-159.1	4.3	-164.8	4.3	-150.81	4.3	-149.97
4.304	-161.6	4.304	-168	4.304	-150.17	4.304	-151.25
4.308	-153.9	4.308	-165.4	4.308	-154.03	4.308	-149.32
4.312	-150	4.312	-167.4	4.312	-157.89	4.312	-144.82
4.316	-146.8	4.316	-170.6	4.316	-161.76	4.316	-143.53
4.32	-144.2	4.32	-171.9	4.32	-162.4	4.32	-142.88
4.324	-143	4.324	-173.1	4.324	-160.47	4.324	-143.53
4.328	-138.5	4.328	-174.4	4.328	-159.18	4.328	-139.67
4.332	-134.6	4.332	-170.6	4.332	-160.47	4.332	-137.09
4.336	-136.5	4.336	-167.4	4.336	-160.47	4.336	-137.09
4.34	-141	4.34	-168	4.34	-161.11	4.34	-138.38
4.344	-145.5	4.344	-168	4.344	-161.76	4.344	-140.95
4.348	-152	4.348	-168	4.348	-155.32	4.348	-144.82
4.352	-151.3	4.352	-162.8	4.352	-152.74	4.352	-142.24
4.356	-150	4.356	-160.9	4.356	-152.1	4.356	-142.88
4.36	-153.3	4.36	-161.6	4.36	-150.17	4.36	-145.46
4.364	-154.6	4.364	-160.3	4.364	-152.74	4.364	-148.68
4.368	-157.1	4.368	-164.1	4.368	-146.95	4.368	-152.54
4.372	-158.4	4.372	-162.2	4.372	-145.02	4.372	-155.76
4.376	-153.9	4.376	-159	4.376	-146.3	4.376	-151.9
4.38	-155.2	4.38	-160.3	4.38	-147.59	4.38	-149.97
4.384	-156.5	4.384	-160.9	4.384	-151.46	4.384	-149.97
4.388	-158.4	4.388	-161.6	4.388	-152.1	4.388	-150.61
4.392	-161	4.392	-165.4	4.392	-153.39	4.392	-148.68
4.396	-157.8	4.396	-162.2	4.396	-154.03	4.396	-148.68
4.4	-151.3	4.4	-162.2	4.4	-155.96	4.4	-144.17
4.404	-148.1	4.404	-162.8	4.404	-159.18	4.404	-143.53
4.408	-149.4	4.408	-164.8	4.408	-159.83	4.408	-144.17
4.412	-149.4	4.412	-163.5	4.412	-162.4	4.412	-145.46
4.416	-150.7	4.416	-162.2	4.416	-159.83	4.416	-146.1
4.42	-150.7	4.42	-157.1	4.42	-155.32	4.42	-146.75
4.424	-148.8	4.424	-153.8	4.424	-157.25	4.424	-144.82
4.428	-152	4.428	-157.1	4.428	-153.39	4.428	-144.82
4.432	-156.5	4.432	-159	4.432	-156.61	4.432	-147.39
4.436	-161	4.436	-166.1	4.436	-152.74	4.436	-147.39
4.44	-165.5	4.44	-166.7	4.44	-152.1	4.44	-150.61
4.444	-161.6	4.444	-168.6	4.444	-152.74	4.444	-146.1
4.448	-162.3	4.448	-171.2	4.448	-154.03	4.448	-143.53
4.452	-163.6	4.452	-175.1	4.452	-154.67	4.452	-146.75
4.456	-164.2	4.456	-178.9	4.456	-156.61	4.456	-146.75
4.46	-162.9	4.46	-181.5	4.46	-154.03	4.46	-153.19
4.464	-157.1	4.464	-179.6	4.464	-150.17	4.464	-154.47
4.468	-150	4.468	-178.3	4.468	-149.52	4.468	-155.76
4.472	-143.6	4.472	-176.4	4.472	-151.46	4.472	-158.34
4.476	-142.3	4.476	-179.6	4.476	-152.74	4.476	-160.27
4.48	-140.4	4.48	-178.9	4.48	-155.32	4.48	-165.42
4.484	-142.3	4.484	-177.7	4.484	-156.61	4.484	-169.93
4.488	-138.5	4.488	-174.4	4.488	-155.96	4.488	-169.28
4.492	-137.8	4.492	-171.2	4.492	-160.47	4.492	-164.77
4.496	-141	4.496	-171.2	4.496	-161.76	4.496	-160.91
4.5	-143.6	4.5	-170.6	4.5	-161.76	4.5	-159.62
4.504	-148.1	4.504	-173.1	4.504	-159.83	4.504	-157.05
4.508	-154.6	4.508	-171.2	4.508	-155.96	4.508	-157.05
4.512	-151.3	4.512	-165.4	4.512	-154.03	4.512	-151.9
4.516	-152	4.516	-163.5	4.516	-155.32	4.516	-146.75
4.52	-155.8	4.52	-160.3	4.52	-159.18	4.52	-145.46
4.524	-157.1	4.524	-160.3	4.524	-162.4	4.524	-146.75
4.528	-159.1	4.528	-157.7	4.528	-161.76	4.528	-145.46
4.532	-158.4	4.532	-159	4.532	-161.76	4.532	-148.68
4.536	-155.2	4.536	-153.2	4.536	-159.18	4.536	-143.53
4.54	-155.2	4.54	-155.8	4.54	-159.18	4.54	-140.31
4.544	-159.1	4.544	-160.3	4.544	-158.54	4.544	-142.24
4.548	-161	4.548	-164.8	4.548	-158.54	4.548	-142.88
4.552	-160.3	4.552	-170.6	4.552	-152.74	4.552	-147.39
4.556	-158.4	4.556	-171.9	4.556	-145.02	4.556	-152.54
4.56	-153.3	4.56	-172.5	4.56	-141.8	4.56	-149.97
4.564	-152.6	4.564	-174.4	4.564	-139.87	4.564	-151.9
4.568	-151.3	4.568	-175.7	4.568	-141.15	4.568	-153.19
4.572	-150.7	4.572	-177.7	4.572	-145.02	4.572	-151.9
4.576	-148.8	4.576	-178.9	4.576	-147.59	4.576	-154.47
4.58	-143	4.58	-173.8	4.58	-150.17	4.58	-152.54
4.584	-136.5	4.584	-173.1	4.584	-155.96	4.584	-149.97
4.588	-135.2	4.588	-170.6	4.588	-163.69	4.588	-149.32
4.592	-134.6	4.592	-171.9	4.592	-169.48	4.592	-150.61
4.596	-134.6	4.596	-174.4	4.596	-171.41	4.596	-151.9
4.6	-133.3	4.6	-173.8	4.6	-165.62	4.6	-153.19
4.604	-130.7	4.604	-173.1	4.604	-161.11	4.604	-151.9
4.608	-131.4	4.608	-175.1	4.608	-157.89	4.608	-148.03
4.612	-136.5	4.612	-178.9	4.612	-155.96	4.612	-147.39
4.616	-136.5	4.616	-180.9	4.616	-154.67	4.616	-148.03
4.62	-141	4.62	-184.1	4.62	-154.03	4.62	-148.68
4.624	-137.8	4.624	-177.7	4.624	-151.46	4.624	-150.61
4.628	-135.2	4.628	-176.4	4.628	-150.81	4.628	-146.75
4.632	-135.9	4.632	-174.4	4.632	-154.67	4.632	-144.82
4.636	-135.2	4.636	-171.9	4.636	-159.18	4.636	-144.82
4.64	-136.5	4.64	-171.9	4.64	-162.4	4.64	-146.1
4.644	-140.4	4.644	-168.6	4.644	-163.04	4.644	-149.97
4.648	-136.5	4.648	-162.2	4.648	-160.47	4.648	-148.68
4.652	-135.2	4.652	-156.4	4.652	-160.47	4.652	-148.03
4.656	-137.8	4.656	-155.1	4.656	-161.76	4.656	-148.03
4.66	-139.1	4.66	-156.4	4.66	-163.69	4.66	-147.39
4.664	-141	4.664	-156.4	4.664	-165.62	4.664	-149.97
4.668	-142.3	4.668	-159.6	4.668	-163.04	4.668	-151.25
4.672	-140.4	4.672	-157.7	4.672	-164.33	4.672	-151.25
4.676	-143	4.676	-159.6	4.676	-166.26	4.676	-147.39
4.68	-146.2	4.68	-161.6	4.68	-169.48	4.68	-145.46
4.684	-149.4	4.684	-162.2	4.684	-177.21	4.684	-146.1
4.688	-150	4.688	-162.8	4.688	-177.85	4.688	-144.17
4.692	-149.4	4.692	-159.6	4.692	-178.5	4.692	-145.46
4.696	-144.2	4.696	-157.7	4.696	-177.85	4.696	-142.88
4.7	-143.6	4.7	-156.4	4.7	-177.21	4.7	-139.67
4.704	-143	4.704	-157.7	4.704	-174.63	4.704	-141.6
4.708	-145.5	4.708	-161.6	4.708	-173.35	4.708	-143.53
4.712	-146.2	4.712	-161.6	4.712	-172.06	4.712	-146.75
4.716	-144.9	4.716	-163.5	4.716	-163.69	4.716	-151.9
4.72	-146.2	4.72	-161.6	4.72	-159.18	4.72	-150.61
4.724	-150	4.724	-165.4	4.724	-158.54	4.724	-149.97
4.728	-150	4.728	-168	4.728	-156.61	4.728	-153.19
4.732	-154.6	4.732	-170.6	4.732	-157.25	4.732	-157.05
4.736	-153.3	4.736	-171.9	4.736	-156.61	4.736	-158.34
4.74	-148.8	4.74	-167.4	4.74	-152.74	4.74	-158.98
4.744	-147.5	4.744	-167.4	4.744	-154.03	4.744	-153.83
4.748	-148.8	4.748	-168.6	4.748	-155.32	4.748	-151.9
4.752	-144.2	4.752	-169.9	4.752	-156.61	4.752	-151.9
4.756	-145.5	4.756	-171.9	4.756	-159.18	4.756	-151.25
4.76	-144.2	4.76	-169.9	4.76	-157.89	4.76	-153.19
4.764	-139.7	4.764	-166.1	4.764	-157.89	4.764	-149.97
4.768	-140.4	4.768	-166.7	4.768	-161.11	4.768	-149.32
4.772	-143.6	4.772	-169.3	4.772	-165.62	4.772	-148.68
4.776	-144.9	4.776	-170.6	4.776	-167.55	4.776	-147.39
4.78	-148.8	4.78	-174.4	4.78	-170.13	4.78	-149.97
4.784	-150	4.784	-174.4	4.784	-169.48	4.784	-150.61
4.788	-150.7	4.788	-173.8	4.788	-166.26	4.788	-149.97
4.792	-155.2	4.792	-177	4.792	-165.62	4.792	-145.46
4.796	-159.1	4.796	-180.2	4.796	-166.26	4.796	-149.32
4.8	-162.3	4.8	-181.5	4.8	-163.04	4.8	-152.54
4.804	-166.1	4.804	-184.1	4.804	-161.11	4.804	-155.12
4.808	-168.1	4.808	-180.2	4.808	-154.67	4.808	-160.91
4.812	-173.2	4.812	-179.6	4.812	-150.81	4.812	-158.34
4.816	-184.8	4.816	-182.2	4.816	-148.88	4.816	-155.12
4.82	-197	4.82	-183.4	4.82	-152.1	4.82	-153.19
4.824	-208.6	4.824	-184.1	4.824	-153.39	4.824	-153.83
4.828	-217.6	4.828	-179.6	4.828	-151.46	4.828	-153.83
4.832	-222.8	4.832	-178.3	4.832	-150.17	4.832	-153.19
4.836	-227.3	4.836	-179.6	4.836	-151.46	4.836	-149.32
4.84	-229.2	4.84	-180.9	4.84	-152.1	4.84	-148.68
4.844	-228.6	4.844	-184.7	4.844	-154.03	4.844	-151.9
4.848	-224.7	4.848	-188.6	4.848	-158.54	4.848	-158.98
4.852	-217.6	4.852	-186.7	4.852	-155.96	4.852	-161.56
4.856	-213.1	4.856	-182.8	4.856	-155.32	4.856	-164.77
4.86	-207.3	4.86	-183.4	4.86	-157.89	4.86	-163.49
4.864	-203.5	4.864	-179.6	4.864	-157.89	4.864	-163.49
4.868	-199.6	4.868	-177.7	4.868	-160.47	4.868	-164.13
4.872	-194.5	4.872	-171.2	4.872	-162.4	4.872	-162.2
4.876	-186.1	4.876	-160.9	4.876	-160.47	4.876	-164.13
4.88	-182.9	4.88	-153.8	4.88	-157.25	4.88	-162.2
4.884	-181.6	4.884	-146.8	4.884	-157.89	4.884	-158.98
4.888	-180.3	4.888	-141.6	4.888	-160.47	4.888	-159.62
4.892	-179	4.892	-135.8	4.892	-162.4	4.892	-161.56
4.896	-175.2	4.896	-128.7	4.896	-164.33	4.896	-164.77
4.9	-168.7	4.9	-122.3	4.9	-158.54	4.9	-166.06
4.904	-167.4	4.904	-116.5	4.904	-154.67	4.904	-167.35
4.908	-165.5	4.908	-113.9	4.908	-156.61	4.908	-166.06
4.912	-164.2	4.912	-112	4.912	-154.03	4.912	-166.71
4.916	-162.3	4.916	-110.7	4.916	-155.96	4.916	-168.64
4.92	-157.8	4.92	-109.4	4.92	-154.67	4.92	-168.64
4.924	-155.8	4.924	-104.3	4.924	-152.74	4.924	-169.28
4.928	-153.9	4.928	-103	4.928	-152.1	4.928	-163.49
4.932	-156.5	4.932	-105.5	4.932	-156.61	4.932	-162.2
4.936	-158.4	4.936	-103.6	4.936	-159.83	4.936	-162.84
4.94	-159.1	4.94	-102.3	4.94	-163.04	4.94	-162.84
4.944	-159.1	4.944	-97.8	4.944	-165.62	4.944	-162.84
4.948	-159.7	4.948	-92	4.948	-164.98	4.948	-159.62
4.952	-164.9	4.952	-90.1	4.952	-165.62	4.952	-157.05
4.956	-167.4	4.956	-92.7	4.956	-170.77	4.956	-154.47
4.96	-170	4.96	-93.3	4.96	-172.7	4.96	-153.19
4.964	-169.4	4.964	-94.6	4.964	-174.63	4.964	-153.83
4.968	-168.7	4.968	-92	4.968	-173.35	4.968	-151.25
4.972	-168.1	4.972	-92	4.972	-172.06	4.972	-149.97
4.976	-165.5	4.976	-94.6	4.976	-172.06	4.976	-146.75
4.98	-163.6	4.98	-97.2	4.98	-172.06	4.98	-148.03
4.984	-161	4.984	-98.5	4.984	-173.35	4.984	-151.25
4.988	-156.5	4.988	-97.8	4.988	-171.41	4.988	-154.47
4.992	-155.8	4.992	-90.7	4.992	-166.26	4.992	-159.62
4.996	-157.8	4.996	-90.1	4.996	-162.4	4.996	-158.34
5	-161.6	5	-88.8	5	-161.76	5	-158.98
5.004	-162.9	5.004	-86.2	5.004	-161.11	5.004	-160.27
5.008	-165.5	5.008	-86.2	5.008	-161.76	5.008	-164.77
5.012	-161.6	5.012	-78.5	5.012	-165.62	5.012	-167.35
5.016	-159.7	5.016	-74	5.016	-162.4	5.016	-168.64
5.02	-159.1	5.02	-72.1	5.02	-163.69	5.02	-161.56
5.024	-157.1	5.024	-73.4	5.024	-167.55	5.024	-160.27
5.028	-152.6	5.028	-74	5.028	-169.48	5.028	-159.62
5.032	-147.5	5.032	-75.9	5.032	-175.28	5.032	-159.62
5.036	-143.6	5.036	-73.4	5.036	-173.99	5.036	-158.98
5.04	-143	5.04	-71.4	5.04	-172.06	5.04	-155.76
5.044	-144.2	5.044	-74	5.044	-173.35	5.044	-153.19
5.048	-146.8	5.048	-73.4	5.048	-172.06	5.048	-151.25
5.052	-145.5	5.052	-74	5.052	-172.06	5.052	-153.19
5.056	-144.2	5.056	-72.1	5.056	-171.41	5.056	-154.47
5.06	-142.3	5.06	-66.9	5.06	-165.62	5.06	-156.4
5.064	-141	5.064	-65	5.064	-161.11	5.064	-153.19
5.068	-142.3	5.068	-64.3	5.068	-161.11	5.068	-152.54
5.072	-144.2	5.072	-64.3	5.072	-163.04	5.072	-152.54
5.076	-143	5.076	-66.3	5.076	-164.33	5.076	-153.83
5.08	-143	5.08	-61.1	5.08	-168.2	5.08	-157.69
5.084	-146.8	5.084	-59.8	5.084	-169.48	5.084	-158.34
5.088	-151.3	5.088	-59.2	5.088	-168.84	5.088	-157.05
5.092	-155.8	5.092	-63.7	5.092	-170.77	5.092	-153.19
5.096	-159.1	5.096	-68.2	5.096	-170.13	5.096	-156.4
5.1	-153.9	5.1	-68.2	5.1	-170.13	5.1	-155.12
5.104	-152.6	5.104	-66.9	5.104	-165.62	5.104	-155.12
5.108	-154.6	5.108	-64.3	5.108	-161.11	5.108	-157.69
5.112	-153.9	5.112	-63.7	5.112	-157.25	5.112	-151.9
5.116	-157.8	5.116	-62.4	5.116	-155.32	5.116	-148.03
5.12	-156.5	5.12	-63.7	5.12	-158.54	5.12	-148.03
5.124	-155.8	5.124	-62.4	5.124	-160.47	5.124	-147.39
5.128	-153.9	5.128	-59.2	5.128	-159.18	5.128	-151.25
5.132	-157.1	5.132	-58.5	5.132	-155.96	5.132	-147.39
5.136	-156.5	5.136	-58.5	5.136	-157.89	5.136	-146.75
5.14	-155.2	5.14	-57.9	5.14	-162.4	5.14	-144.17
5.144	-152	5.144	-60.5	5.144	-162.4	5.144	-144.82
5.148	-148.1	5.148	-59.2	5.148	-165.62	5.148	-145.46
5.152	-145.5	5.152	-55.3	5.152	-163.69	5.152	-144.82
5.156	-147.5	5.156	-56.6	5.156	-159.18	5.156	-144.82
5.16	-148.8	5.16	-60.5	5.16	-159.18	5.16	-142.88
5.164	-146.2	5.164	-61.8	5.164	-159.83	5.164	-143.53
5.168	-143.6	5.168	-64.3	5.168	-160.47	5.168	-149.32
5.172	-144.9	5.172	-61.8	5.172	-161.76	5.172	-152.54
5.176	-144.2	5.176	-55.3	5.176	-161.11	5.176	-156.4
5.18	-143.6	5.18	-55.3	5.18	-157.25	5.18	-156.4
5.184	-146.2	5.184	-54.7	5.184	-157.25	5.184	-157.69
5.188	-140.4	5.188	-53.4	5.188	-157.25	5.188	-159.62
5.192	-137.2	5.192	-54	5.192	-157.89	5.192	-164.13
5.196	-136.5	5.196	-47.6	5.196	-157.89	5.196	-167.35
5.2	-137.2	5.2	-47	5.2	-153.39	5.2	-169.28
5.204	-139.7	5.204	-49.5	5.204	-154.03	5.204	-164.77
5.208	-143	5.208	-52.1	5.208	-157.25	5.208	-163.49
5.212	-141	5.212	-54.7	5.212	-157.89	5.212	-163.49
5.216	-141	5.216	-52.1	5.216	-163.04	5.216	-164.77
5.22	-144.2	5.22	-46.3	5.22	-162.4	5.22	-168.64
5.224	-146.8	5.224	-42.5	5.224	-160.47	5.224	-165.42
5.228	-148.8	5.228	-42.5	5.228	-155.96	5.228	-163.49
5.232	-151.3	5.232	-41.2	5.232	-155.96	5.232	-164.13
5.236	-148.1	5.236	-43.1	5.236	-157.25	5.236	-164.77
5.24	-146.8	5.24	-39.2	5.24	-156.61	5.24	-167.35
5.244	-148.8	5.244	-39.2	5.244	-154.03	5.244	-171.86
5.248	-148.1	5.248	-43.1	5.248	-150.17	5.248	-170.57
5.252	-148.8	5.252	-44.4	5.252	-150.17	5.252	-166.71
5.256	-143	5.256	-48.9	5.256	-153.39	5.256	-166.71
5.26	-139.7	5.26	-49.5	5.26	-153.39	5.26	-165.42
5.264	-136.5	5.264	-43.7	5.264	-159.18	5.264	-165.42
5.268	-137.2	5.268	-44.4	5.268	-154.03	5.268	-162.84
5.272	-138.5	5.272	-43.1	5.272	-154.03	5.272	-161.56
5.276	-139.7	5.276	-43.7	5.276	-153.39	5.276	-157.69
5.28	-139.7	5.28	-47	5.28	-154.67	5.28	-160.27
5.284	-140.4	5.284	-43.7	5.284	-157.25	5.284	-164.13
5.288	-144.2	5.288	-40.5	5.288	-157.25	5.288	-169.28
5.292	-146.8	5.292	-39.2	5.292	-158.54	5.292	-173.14
5.296	-149.4	5.296	-43.1	5.296	-156.61	5.296	-169.93
5.3	-151.3	5.3	-44.4	5.3	-157.89	5.3	-170.57
5.304	-145.5	5.304	-47.6	5.304	-159.83	5.304	-168.64
5.308	-144.2	5.308	-47	5.308	-161.11	5.308	-166.71
5.312	-144.2	5.312	-44.4	5.312	-165.62	5.312	-167.35
5.316	-144.9	5.316	-48.2	5.316	-161.76	5.316	-158.98
5.32	-148.8	5.32	-53.4	5.32	-164.33	5.32	-151.9
5.324	-143	5.324	-57.3	5.324	-166.26	5.324	-144.82
5.328	-139.7	5.328	-61.1	5.328	-168.84	5.328	-142.88
5.332	-137.2	5.332	-61.8	5.332	-171.41	5.332	-139.67
5.336	-140.4	5.336	-61.8	5.336	-168.2	5.336	-137.09
5.34	-135.9	5.34	-63.1	5.34	-164.33	5.34	-128.72
5.344	-139.1	5.344	-63.7	5.344	-164.98	5.344	-122.28
5.348	-132.7	5.348	-65	5.348	-166.26	5.348	-116.49
5.352	-125.6	5.352	-63.7	5.352	-167.55	5.352	-113.27
5.356	-123.6	5.356	-60.5	5.356	-166.91	5.356	-110.05
5.36	-123	5.36	-56	5.36	-165.62	5.36	-106.83
5.364	-126.9	5.364	-56.6	5.364	-159.18	5.364	-99.1
5.368	-127.5	5.368	-55.3	5.368	-156.61	5.368	-91.38
5.372	-125.6	5.372	-57.3	5.372	-157.89	5.372	-87.51
5.376	-126.9	5.376	-56	5.376	-156.61	5.376	-84.3
5.38	-127.5	5.38	-52.8	5.38	-159.83	5.38	-81.72
5.384	-130.1	5.384	-52.1	5.384	-157.89	5.384	-79.79
5.388	-133.3	5.388	-50.2	5.388	-156.61	5.388	-73.35
5.392	-132.7	5.392	-50.2	5.392	-160.47	5.392	-66.91
5.396	-133.3	5.396	-50.8	5.396	-163.04	5.396	-66.27
5.4	-132.7	5.4	-47	5.4	-165.62	5.4	-64.98
5.404	-135.2	5.404	-43.1	5.404	-166.26	5.404	-64.98
5.408	-135.9	5.408	-42.5	5.408	-161.11	5.408	-60.47
5.412	-137.8	5.412	-42.5	5.412	-159.18	5.412	-57.25
5.416	-135.9	5.416	-41.8	5.416	-157.89	5.416	-57.9
5.42	-131.4	5.42	-45	5.42	-157.25	5.42	-58.54
5.424	-133.3	5.424	-41.8	5.424	-157.25	5.424	-62.4
5.428	-134.6	5.428	-41.2	5.428	-151.46	5.428	-65.62
5.432	-139.1	5.432	-45.7	5.432	-148.88	5.432	-64.34
5.436	-141	5.436	-45.7	5.436	-146.95	5.436	-63.05
5.44	-137.8	5.44	-48.2	5.44	-150.17	5.44	-62.4
5.444	-139.1	5.444	-48.9	5.444	-154.03	5.444	-61.76
5.448	-142.3	5.448	-47	5.448	-159.83	5.448	-63.69
5.452	-141.7	5.452	-47.6	5.452	-161.76	5.452	-61.76
5.456	-144.2	5.456	-48.2	5.456	-163.04	5.456	-60.47
5.46	-140.4	5.46	-49.5	5.46	-164.33	5.46	-54.68
5.464	-138.5	5.464	-52.8	5.464	-167.55	5.464	-57.25
5.468	-137.8	5.468	-50.2	5.468	-173.35	5.468	-56.61
5.472	-142.3	5.472	-49.5	5.472	-175.28	5.472	-57.9
5.476	-141	5.476	-50.8	5.476	-172.06	5.476	-61.12
5.48	-144.9	5.48	-53.4	5.48	-168.84	5.48	-57.25
5.484	-139.7	5.484	-55.3	5.484	-168.84	5.484	-55.97
5.488	-133.9	5.488	-57.9	5.488	-170.77	5.488	-56.61
5.492	-132	5.492	-52.8	5.492	-173.35	5.492	-55.97
5.496	-132.7	5.496	-50.2	5.496	-173.99	5.496	-57.25
5.5	-131.4	5.5	-47	5.5	-173.99	5.5	-54.04
5.504	-133.3	5.504	-47	5.504	-172.7	5.504	-50.82
5.508	-128.2	5.508	-46.3	5.508	-175.92	5.508	-48.88
5.512	-128.2	5.512	-45	5.512	-177.85	5.512	-50.82
5.516	-130.7	5.516	-37.9	5.516	-178.5	5.516	-50.82
5.52	-133.9	5.52	-37.3	5.52	-179.78	5.52	-53.39
5.524	-138.5	5.524	-37.3	5.524	-175.28	5.524	-51.46
5.528	-138.5	5.528	-39.9	5.528	-172.06	5.528	-48.24
5.532	-137.8	5.532	-43.1	5.532	-171.41	5.532	-48.88
5.536	-137.8	5.536	-41.8	5.536	-170.77	5.536	-49.53
5.54	-140.4	5.54	-39.2	5.54	-168.84	5.54	-48.88
5.544	-139.7	5.544	-39.2	5.544	-167.55	5.544	-48.88
5.548	-143	5.548	-42.5	5.548	-164.33	5.548	-47.6
5.552	-139.1	5.552	-47	5.552	-165.62	5.552	-43.09
5.556	-137.2	5.556	-50.2	5.556	-168.84	5.556	-41.8
5.56	-137.2	5.56	-50.2	5.56	-172.7	5.56	-43.09
5.564	-137.2	5.564	-46.3	5.564	-179.14	5.564	-42.45
5.568	-139.1	5.568	-48.9	5.568	-177.85	5.568	-44.38
5.572	-141	5.572	-48.9	5.572	-179.14	5.572	-39.23
5.576	-133.9	5.576	-51.5	5.576	-179.14	5.576	-36.65
5.58	-132	5.58	-51.5	5.58	-178.5	5.58	-40.51
5.584	-130.7	5.584	-47	5.584	-179.78	5.584	-43.09
5.588	-130.1	5.588	-45.7	5.588	-175.28	5.588	-45.67
5.592	-132	5.592	-41.8	5.592	-173.99	5.592	-41.8
5.596	-132.7	5.596	-45	5.596	-167.55	5.596	-37.94
5.6	-130.7	5.6	-46.3	5.6	-170.77	5.6	-37.94
5.604	-132.7	5.604	-48.9	5.604	-172.7	5.604	-38.58
5.608	-139.1	5.608	-48.9	5.608	-174.63	5.608	-40.51
5.612	-143.6	5.612	-50.2	5.612	-177.85	5.612	-45.02
5.616	-152	5.616	-52.8	5.616	-173.99	5.616	-44.38
5.62	-152	5.62	-52.8	5.62	-174.63	5.62	-42.45
5.624	-153.9	5.624	-57.3	5.624	-175.92	5.624	-43.09
5.628	-155.8	5.628	-50.2	5.628	-175.28	5.628	-46.31
5.632	-157.8	5.632	-47	5.632	-178.5	5.632	-44.38
5.636	-156.5	5.636	-45.7	5.636	-173.99	5.636	-43.09
5.64	-156.5	5.64	-45	5.64	-169.48	5.64	-39.23
5.644	-152	5.644	-47	5.644	-166.26	5.644	-34.72
5.648	-148.1	5.648	-47.6	5.648	-163.69	5.648	-36.65
5.652	-147.5	5.652	-43.7	5.652	-159.18	5.652	-37.3
5.656	-146.2	5.656	-47.6	5.656	-157.89	5.656	-40.51
5.66	-146.2	5.66	-46.3	5.66	-150.81	5.66	-46.31
5.664	-145.5	5.664	-50.2	5.664	-143.09	5.664	-42.45
5.668	-141	5.668	-52.1	5.668	-140.51	5.668	-43.09
5.672	-141	5.672	-48.9	5.672	-139.87	5.672	-43.09
5.676	-141.7	5.676	-44.4	5.676	-136	5.676	-44.38
5.68	-142.3	5.68	-41.8	5.68	-135.36	5.68	-43.09
5.684	-146.2	5.684	-42.5	5.684	-128.28	5.684	-42.45
5.688	-142.3	5.688	-39.9	5.688	-120.55	5.688	-39.87
5.692	-143.6	5.692	-41.8	5.692	-116.04	5.692	-38.58
5.696	-143.6	5.696	-39.2	5.696	-113.47	5.696	-42.45
5.7	-144.9	5.7	-38.6	5.7	-110.89	5.7	-44.38
5.704	-147.5	5.704	-41.8	5.704	-107.68	5.704	-48.24
5.708	-147.5	5.708	-48.2	5.708	-101.24	5.708	-45.02
5.712	-143	5.712	-54	5.712	-98.02	5.712	-41.16
5.716	-141.7	5.716	-56	5.716	-96.73	5.716	-40.51
5.72	-143	5.72	-58.5	5.72	-98.02	5.72	-39.87
5.724	-143.6	5.724	-58.5	5.724	-95.44	5.724	-41.8
5.728	-144.9	5.728	-59.2	5.728	-90.94	5.728	-38.58
5.732	-144.9	5.732	-61.8	5.732	-85.14	5.732	-36.65
5.736	-142.3	5.736	-61.1	5.736	-82.57	5.736	-33.43
5.74	-141	5.74	-57.3	5.74	-81.28	5.74	-33.43
5.744	-144.2	5.744	-50.8	5.744	-81.92	5.744	-35.36
5.748	-144.2	5.748	-47.6	5.748	-82.57	5.748	-36.65
5.752	-146.8	5.752	-46.3	5.752	-81.92	5.752	-38.58
5.756	-145.5	5.756	-45	5.756	-77.41	5.756	-36.65
5.76	-146.2	5.76	-47.6	5.76	-76.77	5.76	-36.01
5.764	-147.5	5.764	-46.3	5.764	-78.06	5.764	-39.23
5.768	-152.6	5.768	-44.4	5.768	-78.7	5.768	-38.58
5.772	-155.8	5.772	-48.9	5.772	-81.92	5.772	-40.51
5.776	-155.8	5.776	-53.4	5.776	-80.63	5.776	-39.23
5.78	-152.6	5.78	-56.6	5.78	-79.35	5.78	-32.14
5.784	-152	5.784	-61.1	5.784	-83.21	5.784	-28.28
5.788	-152	5.788	-60.5	5.788	-83.21	5.788	-26.35
5.792	-153.9	5.792	-57.9	5.792	-86.43	5.792	-26.99
5.796	-157.1	5.796	-57.3	5.796	-88.36	5.796	-30.86
5.8	-158.4	5.8	-58.5	5.8	-83.21	5.8	-27.64
5.804	-155.2	5.804	-54	5.804	-79.35	5.804	-30.21
5.808	-155.2	5.808	-52.1	5.808	-78.7	5.808	-34.72
5.812	-155.8	5.812	-43.1	5.812	-76.77	5.812	-41.16
5.816	-157.8	5.816	-38.6	5.816	-74.2	5.816	-43.73
5.82	-159.7	5.82	-39.2	5.82	-72.26	5.82	-47.6
5.824	-156.5	5.824	-37.9	5.824	-65.18	5.824	-45.02
5.828	-154.6	5.828	-41.8	5.828	-58.74	5.828	-41.8
5.832	-157.1	5.832	-42.5	5.832	-59.39	5.832	-41.16
5.836	-159.7	5.836	-41.2	5.836	-56.81	5.836	-39.23
5.84	-162.3	5.84	-42.5	5.84	-58.74	5.84	-38.58
5.844	-165.5	5.844	-45	5.844	-56.17	5.844	-38.58
5.848	-164.2	5.848	-47	5.848	-51.66	5.848	-31.5
5.852	-162.9	5.852	-48.9	5.852	-52.31	5.852	-31.5
5.856	-166.8	5.856	-46.3	5.856	-52.95	5.856	-32.79
5.86	-170.6	5.86	-46.3	5.86	-56.17	5.86	-36.65
5.864	-170.6	5.864	-47	5.864	-61.32	5.864	-36.65
5.868	-172.6	5.868	-47.6	5.868	-58.74	5.868	-36.65
5.872	-166.1	5.872	-50.8	5.872	-61.32	5.872	-33.43
5.876	-162.3	5.876	-50.2	5.876	-64.54	5.876	-32.79
5.88	-161.6	5.88	-44.4	5.88	-68.4	5.88	-32.14
5.884	-159.1	5.884	-43.1	5.884	-71.62	5.884	-31.5
5.888	-155.8	5.888	-44.4	5.888	-69.69	5.888	-32.14
5.892	-153.3	5.892	-44.4	5.892	-67.11	5.892	-30.21
5.896	-150	5.896	-47	5.896	-62.61	5.896	-26.99
5.9	-150.7	5.9	-45	5.9	-61.96	5.9	-29.57
5.904	-151.3	5.904	-41.2	5.904	-60.03	5.904	-30.86
5.908	-155.8	5.908	-43.1	5.908	-58.1	5.908	-36.65
5.912	-160.3	5.912	-42.5	5.912	-60.67	5.912	-36.01
5.916	-162.9	5.916	-43.7	5.916	-53.59	5.916	-37.3
5.92	-162.3	5.92	-45	5.92	-54.24	5.92	-33.43
5.924	-166.8	5.924	-45	5.924	-54.88	5.924	-34.72
5.928	-168.1	5.928	-43.7	5.928	-56.17	5.928	-34.08
5.932	-168.7	5.932	-45	5.932	-58.1	5.932	-34.72
5.936	-164.9	5.936	-48.2	5.936	-54.88	5.936	-35.36
5.94	-157.1	5.94	-48.2	5.94	-52.31	5.94	-30.86
5.944	-154.6	5.944	-47.6	5.944	-52.95	5.944	-27.64
5.948	-151.3	5.948	-45	5.948	-55.52	5.948	-28.93
5.952	-149.4	5.952	-43.1	5.952	-56.81	5.952	-29.57
5.956	-146.8	5.956	-43.7	5.956	-61.96	5.956	-34.72
5.96	-143.6	5.96	-43.7	5.96	-61.32	5.96	-34.08
5.964	-142.3	5.964	-45	5.964	-57.46	5.964	-30.86
5.968	-145.5	5.968	-45.7	5.968	-58.74	5.968	-31.5
5.972	-147.5	5.972	-41.8	5.972	-60.67	5.972	-30.86
5.976	-152	5.976	-40.5	5.976	-58.74	5.976	-30.21
5.98	-154.6	5.98	-42.5	5.98	-61.32	5.98	-28.28
5.984	-152	5.984	-45	5.984	-55.52	5.984	-21.84
5.988	-152	5.988	-43.7	5.988	-52.31	5.988	-21.2
5.992	-153.3	5.992	-43.7	5.992	-52.31	5.992	-19.27
5.996	-155.2	5.996	-38.6	5.996	-55.52	5.996	-21.84
6	-151.3	6	-38.6	6	-58.74	6	-21.84
6.004	-148.8	6.004	-39.9	6.004	-57.46	6.004	-24.42
6.008	-143.6	6.008	-39.9	6.008	-54.24	6.008	-25.06
6.012	-141	6.012	-42.5	6.012	-54.88	6.012	-23.13
6.016	-141.7	6.016	-37.3	6.016	-56.17	6.016	-25.06
6.02	-144.9	6.02	-36.7	6.02	-58.1	6.02	-27.64
6.024	-144.9	6.024	-36.7	6.024	-60.03	6.024	-29.57
6.028	-145.5	6.028	-36	6.028	-58.1	6.028	-32.14
6.032	-145.5	6.032	-37.9	6.032	-52.95	6.032	-32.14
6.036	-147.5	6.036	-37.9	6.036	-51.02	6.036	-32.14
6.04	-148.1	6.04	-34.7	6.04	-50.37	6.04	-34.08
6.044	-152	6.044	-32.1	6.044	-51.02	6.044	-36.65
6.048	-149.4	6.048	-33.4	6.048	-52.31	6.048	-40.51
6.052	-147.5	6.052	-37.3	6.052	-49.09	6.052	-40.51
6.056	-143.6	6.056	-39.9	6.056	-44.58	6.056	-37.3
6.06	-146.8	6.06	-39.2	6.06	-45.87	6.06	-37.94
6.064	-145.5	6.064	-37.9	6.064	-47.15	6.064	-41.16
6.068	-149.4	6.068	-37.3	6.068	-47.15	6.068	-43.73
6.072	-150.7	6.072	-41.8	6.072	-48.44	6.072	-47.6
6.076	-150	6.076	-44.4	6.076	-45.87	6.076	-43.73
6.08	-152.6	6.08	-47	6.08	-40.72	6.08	-40.51
6.084	-155.8	6.084	-45	6.084	-43.29	6.084	-39.87
6.088	-158.4	6.088	-43.1	6.088	-42.65	6.088	-39.23
6.092	-160.3	6.092	-41.8	6.092	-45.87	6.092	-39.23
6.096	-157.8	6.096	-40.5	6.096	-46.51	6.096	-36.65
6.1	-155.8	6.1	-43.1	6.1	-46.51	6.1	-32.79
6.104	-150	6.104	-38.6	6.104	-43.29	6.104	-30.86
6.108	-152	6.108	-34.7	6.108	-43.94	6.108	-28.93
6.112	-152.6	6.112	-30.2	6.112	-45.22	6.112	-30.21
6.116	-152.6	6.116	-32.1	6.116	-46.51	6.116	-28.28
6.12	-153.3	6.12	-32.1	6.12	-47.8	6.12	-31.5
6.124	-153.3	6.124	-36	6.124	-45.87	6.124	-30.86
6.128	-157.8	6.128	-36.7	6.128	-43.94	6.128	-28.28
6.132	-161.6	6.132	-35.4	6.132	-46.51	6.132	-32.79
6.136	-166.8	6.136	-36	6.136	-49.09	6.136	-35.36
6.14	-166.1	6.14	-38.6	6.14	-53.59	6.14	-37.94
6.144	-164.9	6.144	-37.3	6.144	-49.73	6.144	-34.72
6.148	-166.1	6.148	-39.2	6.148	-47.15	6.148	-33.43
6.152	-162.3	6.152	-36.7	6.152	-45.22	6.152	-30.86
6.156	-163.6	6.156	-33.4	6.156	-45.22	6.156	-31.5
6.16	-161.6	6.16	-36	6.16	-44.58	6.16	-32.14
6.164	-157.8	6.164	-36	6.164	-47.15	6.164	-32.14
6.168	-157.1	6.168	-37.9	6.168	-42.65	6.168	-26.35
6.172	-157.8	6.172	-42.5	6.172	-41.36	6.172	-22.49
6.176	-158.4	6.176	-43.7	6.176	-38.78	6.176	-19.91
6.18	-161	6.18	-43.1	6.18	-40.07	6.18	-19.27
6.184	-159.1	6.184	-46.3	6.184	-40.72	6.184	-19.91
6.188	-158.4	6.188	-50.2	6.188	-40.72	6.188	-20.56
6.192	-154.6	6.192	-50.8	6.192	-39.43	6.192	-17.98
6.196	-157.8	6.196	-55.3	6.196	-36.85	6.196	-18.62
6.2	-157.8	6.2	-51.5	6.2	-34.28	6.2	-23.13
6.204	-159.7	6.204	-50.2	6.204	-35.57	6.204	-26.35
6.208	-157.8	6.208	-52.1	6.208	-36.21	6.208	-34.08
6.212	-153.9	6.212	-53.4	6.212	-38.14	6.212	-37.3
6.216	-154.6	6.216	-54	6.216	-32.35	6.216	-36.01
6.22	-155.8	6.22	-50.8	6.22	-31.06	6.22	-34.72
6.224	-157.8	6.224	-45.7	6.224	-31.06	6.224	-34.08
6.228	-157.8	6.228	-41.2	6.228	-32.99	6.228	-33.43
6.232	-156.5	6.232	-39.2	6.232	-36.21	6.232	-29.57
6.236	-156.5	6.236	-37.3	6.236	-34.92	6.236	-28.28
6.24	-157.1	6.24	-36.7	6.24	-34.92	6.24	-22.49
6.244	-162.3	6.244	-32.8	6.244	-37.5	6.244	-21.2
6.248	-164.2	6.248	-30.9	6.248	-42	6.248	-24.42
6.252	-163.6	6.252	-36	6.252	-42.65	6.252	-26.35
6.256	-161.6	6.256	-39.2	6.256	-46.51	6.256	-30.21
6.26	-162.3	6.26	-42.5	6.26	-45.87	6.26	-28.93
6.264	-163.6	6.264	-44.4	6.264	-40.72	6.264	-27.64
6.268	-163.6	6.268	-39.9	6.268	-41.36	6.268	-26.99
6.272	-164.9	6.272	-36.7	6.272	-41.36	6.272	-28.93
6.276	-161	6.276	-36.7	6.276	-40.72	6.276	-28.93
6.28	-156.5	6.28	-34.7	6.28	-42.65	6.28	-26.35
6.284	-156.5	6.284	-37.3	6.284	-39.43	6.284	-25.06
6.288	-155.8	6.288	-34.1	6.288	-38.14	6.288	-21.84
6.292	-158.4	6.292	-32.1	6.292	-37.5	6.292	-21.84
6.296	-158.4	6.296	-32.8	6.296	-40.07	6.296	-23.78
6.3	-155.2	6.3	-34.7	6.3	-40.72	6.3	-26.35
6.304	-155.2	6.304	-37.3	6.304	-41.36	6.304	-26.99
6.308	-156.5	6.308	-41.2	6.308	-41.36	6.308	-22.49
6.312	-157.8	6.312	-39.9	6.312	-39.43	6.312	-23.13
6.316	-162.9	6.316	-36	6.316	-42.65	6.316	-23.78
6.32	-159.7	6.32	-35.4	6.32	-43.94	6.32	-21.2
6.324	-158.4	6.324	-37.9	6.324	-47.8	6.324	-22.49
6.328	-156.5	6.328	-39.9	6.328	-49.73	6.328	-20.56
6.332	-161	6.332	-41.2	6.332	-46.51	6.332	-16.69
6.336	-161	6.336	-39.2	6.336	-44.58	6.336	-17.98
6.34	-165.5	6.34	-37.9	6.34	-45.22	6.34	-19.91
6.344	-164.2	6.344	-36	6.344	-45.22	6.344	-25.71
6.348	-164.9	6.348	-38.6	6.348	-46.51	6.348	-32.79
6.352	-168.1	6.352	-39.9	6.352	-43.29	6.352	-34.08
6.356	-170.6	6.356	-36.7	6.356	-40.07	6.356	-35.36
6.36	-175.2	6.36	-34.7	6.36	-38.14	6.36	-39.23
6.364	-175.2	6.364	-30.2	6.364	-40.07	6.364	-42.45
6.368	-170	6.368	-29.6	6.368	-38.78	6.368	-41.8
6.372	-169.4	6.372	-28.9	6.372	-42.65	6.372	-36.01
6.376	-168.1	6.376	-30.2	6.376	-38.14	6.376	-30.21
6.38	-168.1	6.38	-30.9	6.38	-36.85	6.38	-23.13
6.384	-166.8	6.384	-28.3	6.384	-39.43	6.384	-22.49
6.388	-163.6	6.388	-31.5	6.388	-39.43	6.388	-19.91
6.392	-160.3	6.392	-34.1	6.392	-44.58	6.392	-19.91
6.396	-155.8	6.396	-34.7	6.396	-45.87	6.396	-18.62
6.4	-156.5	6.4	-39.2	6.4	-44.58	6.4	-16.69
6.404	-155.8	6.404	-37.9	6.404	-42.65	6.404	-17.34
6.408	-157.8	6.408	-37.3	6.408	-42	6.408	-19.27
6.412	-152	6.412	-38.6	6.412	-42	6.412	-24.42
6.416	-150	6.416	-40.5	6.416	-42	6.416	-27.64
6.42	-152	6.42	-40.5	6.42	-43.94	6.42	-27.64
6.424	-152.6	6.424	-43.1	6.424	-40.07	6.424	-25.71
6.428	-156.5	6.428	-38.6	6.428	-35.57	6.428	-25.71
6.432	-159.1	6.432	-34.1	6.432	-38.14	6.432	-26.99
6.436	-158.4	6.436	-36.7	6.436	-38.14	6.436	-26.99
6.44	-160.3	6.44	-37.9	6.44	-40.07	6.44	-27.64
6.444	-163.6	6.444	-41.8	6.444	-40.72	6.444	-21.2
6.448	-164.9	6.448	-42.5	6.448	-38.78	6.448	-19.91
6.452	-166.8	6.452	-40.5	6.452	-40.07	6.452	-18.62
6.456	-162.3	6.456	-42.5	6.456	-42	6.456	-19.27
6.46	-158.4	6.46	-44.4	6.46	-43.94	6.46	-21.2
6.464	-155.2	6.464	-47	6.464	-44.58	6.464	-20.56
6.468	-155.8	6.468	-49.5	6.468	-42	6.468	-17.34
6.472	-155.2	6.472	-47	6.472	-37.5	6.472	-16.69
6.476	-159.1	6.476	-44.4	6.476	-34.28	6.476	-18.62
6.48	-153.9	6.48	-44.4	6.48	-34.28	6.48	-20.56
6.484	-152.6	6.484	-48.2	6.484	-32.35	6.484	-21.84
6.488	-152	6.488	-52.1	6.488	-32.35	6.488	-24.42
6.492	-152.6	6.492	-50.8	6.492	-30.41	6.492	-18.62
6.496	-153.9	6.496	-48.9	6.496	-25.26	6.496	-19.27
6.5	-156.5	6.5	-45.7	6.5	-27.84	6.5	-20.56
6.504	-152.6	6.504	-47	6.504	-29.77	6.504	-22.49
6.508	-152.6	6.508	-45.7	6.508	-34.28	6.508	-26.35
6.512	-155.2	6.512	-46.3	6.512	-36.21	6.512	-26.35
6.516	-158.4	6.516	-42.5	6.516	-34.92	6.516	-25.06
6.52	-160.3	6.52	-37.3	6.52	-34.92	6.52	-23.78
6.524	-161.6	6.524	-37.9	6.524	-34.28	6.524	-25.06
6.528	-157.1	6.528	-39.2	6.528	-31.7	6.528	-28.28
6.532	-156.5	6.532	-41.8	6.532	-29.13	6.532	-26.35
6.536	-157.1	6.536	-45	6.536	-22.05	6.536	-22.49
6.54	-153.9	6.54	-47	6.54	-16.89	6.54	-15.41
6.544	-156.5	6.544	-44.4	6.544	-11.1	6.544	-14.12
6.548	-147.5	6.548	-41.8	6.548	-13.03	6.548	-14.76
6.552	-144.2	6.552	-41.8	6.552	-14.96	6.552	-16.05
6.556	-144.2	6.556	-41.8	6.556	-20.11	6.556	-16.05
6.56	-146.2	6.56	-37.3	6.56	-23.98	6.56	-15.41
6.564	-150	6.564	-30.9	6.564	-23.98	6.564	-14.12
6.568	-153.3	6.568	-26.4	6.568	-28.48	6.568	-17.34
6.572	-150	6.572	-25.7	6.572	-34.92	6.572	-17.98
6.576	-148.1	6.576	-24.4	6.576	-36.85	6.576	-20.56
6.58	-148.1	6.58	-25.7	6.58	-42	6.58	-19.27
6.584	-148.8	6.584	-28.9	6.584	-38.14	6.584	-17.34
6.588	-148.8	6.588	-25.1	6.588	-36.21	6.588	-15.41
6.592	-147.5	6.592	-25.1	6.592	-34.28
6.596	-142.3	6.596	-28.9	6.596	-35.57
6.6	-142.3	6.6	-30.9	6.6	-36.85
6.604	-141.7	6.604	-35.4	6.604	-36.85
6.608	-144.9	6.608	-36.7	6.608	-36.21
6.612	-147.5	6.612	-36.7	6.612	-32.99
6.616	-146.2	6.616	-35.4	6.616	-33.63
6.62	-146.8	6.62	-36	6.62	-32.35
6.624	-151.3	6.624	-36	6.624	-33.63
6.628	-152.6	6.628	-36	6.628	-32.35
6.632	-156.5	6.632	-32.1	6.632	-27.2
6.636	-159.1	6.636	-29.6	6.636	-25.91
6.64	-154.6	6.64	-31.5	6.64	-26.55
6.644	-153.3	6.644	-30.9	6.644	-30.41
6.648	-153.3	6.648	-34.1	6.648	-34.28
6.652	-152	6.652	-37.3	6.652	-34.28
6.656	-153.3	6.656	-32.1	6.656	-34.92
6.66	-152	6.66	-35.4	6.66	-36.85
6.664	-148.1	6.664	-37.9	6.664	-42.65
6.668	-146.8	6.668	-39.9	6.668	-42
6.672	-151.3	6.672	-44.4	6.672	-44.58
6.676	-154.6	6.676	-43.7	6.676	-38.78
6.68	-158.4	6.68	-41.8	6.68	-33.63
6.684	-156.5			6.684	-30.41
6.688	-154.6			6.688	-28.48
6.692	-154.6			6.692	-30.41
6.696	-153.3			6.696	-31.06
6.7	-154.6			6.7	-29.13
6.704	-153.9			6.704	-25.91
6.708	-148.1			6.708	-28.48
6.712	-144.9			6.712	-28.48
6.716	-149.4			6.716	-29.77
6.72	-152.6			6.72	-34.28
6.724	-155.2			6.724	-32.99
6.728	-159.7			6.728	-32.99
6.732	-161			6.732	-34.28
6.736	-165.5			6.736	-32.99
6.74	-169.4			6.74	-34.92
6.744	-171.9			6.744	-31.7
6.748	-175.2			6.748	-28.48
6.752	-171.3			6.752	-25.26
6.756	-168.7			6.756	-24.62
6.76	-169.4			6.76	-26.55
6.764	-168.1			6.764	-25.91
6.768	-170.6			6.768	-24.62
6.772	-172.6			6.772	-19.47
6.776	-167.4			6.776	-18.83
6.78	-164.2			6.78	-23.33
6.784	-165.5			6.784	-26.55
6.788	-164.2			6.788	-32.99
6.792	-164.9			6.792	-32.35
6.796	-162.3			6.796	-32.99
6.8	-157.1			6.8	-34.28
6.804	-156.5			6.804	-32.99
6.808	-157.8			6.808	-32.99
6.812	-159.1			6.812	-31.06
6.816	-161.6			6.816	-25.91
6.82	-158.4			6.82	-22.05
6.824	-159.7			6.824	-24.62
6.828	-161			6.828	-25.91
6.832	-161.6			6.832	-29.13
6.836	-162.9			6.836	-31.7
6.84	-165.5			6.84	-32.35
6.844	-161			6.844	-32.35
6.848	-157.8			6.848	-38.14
6.852	-154.6			6.852	-36.21
6.856	-152			6.856	-40.72
6.86	-147.5			6.86	-37.5
6.864	-141.7			6.864	-32.35
6.868	-132			6.868	-32.35
6.872	-125.6			6.872	-32.35
6.876	-119.1			6.876	-32.35
6.88	-119.8			6.88	-34.28
6.884	-115.9			6.884	-31.7
6.888	-110.8			6.888	-31.7
6.892	-106.3			6.892	-32.99
6.896	-103.7			6.896	-36.85
6.9	-101.8			6.9	-38.14
6.904	-100.5			6.904	-38.14
6.908	-99.8			6.908	-36.21
6.912	-93.4			6.912	-33.63
6.916	-92.1			6.916	-33.63
6.92	-94.7			6.92	-35.57
6.924	-93.4			6.924	-37.5
6.928	-95.3			6.928	-38.14
6.932	-95.3			6.932	-34.28
6.936	-90.2			6.936	-32.99
6.94	-88.2			6.94	-32.35
6.944	-88.9			6.944	-32.99
6.948	-90.2			6.948	-32.99
6.952	-90.8			6.952	-32.35
6.956	-86.9			6.956	-29.77
6.96	-85.7			6.96	-29.13
6.964	-82.4			6.964	-32.35
6.968	-85			6.968	-32.99
6.972	-82.4			6.972	-33.63
6.976	-79.9			6.976	-28.48
6.98	-75.4			6.98	-22.69
6.984	-71.5			6.984	-18.83
6.988	-72.1			6.988	-17.54
6.992	-71.5			6.992	-17.54
6.996	-73.4			6.996	-18.83
7	-73.4			7	-18.18
7.004	-67.6			7.004	-18.83
7.008	-68.3			7.008	-23.33
7.012	-67.6			7.012	-27.84
7.016	-70.9			7.016	-31.06
7.02	-71.5			7.02	-34.92
7.024	-69.6			7.024	-31.7
7.028	-66.3			7.028	-29.13
7.032	-68.3			7.032	-32.99
7.036	-68.3			7.036	-33.63
7.04	-67			7.04	-34.92
7.044	-67			7.044	-33.63
7.048	-62.5			7.048	-34.28
7.052	-58.6			7.052	-32.99
7.056	-58.6			7.056	-33.63
7.06	-57.3			7.06	-33.63
7.064	-56.7			7.064	-36.21
7.068	-54.8			7.068	-34.28
7.072	-50.3			7.072	-30.41
7.076	-49			7.076	-26.55
7.08	-49			7.08	-26.55
7.084	-52.8			7.084	-26.55
7.088	-54.1			7.088	-30.41
7.092	-54.8			7.092	-25.91
7.096	-57.3			7.096	-26.55
7.1	-59.3			7.1	-26.55
7.104	-59.9			7.104	-27.84
7.108	-61.2			7.108	-27.84
7.112	-59.3			7.112	-24.62
7.116	-55.4			7.116	-21.4
7.12	-50.9			7.12	-18.83
7.124	-51.5			7.124	-18.83
7.128	-49			7.128	-21.4
7.132	-49			7.132	-23.33
7.136	-47.7			7.136	-27.84
7.14	-43.8
7.144	-43.8
7.148	-44.5
7.152	-46.4
7.156	-44.5
7.16	-43.2
7.164	-41.9
7.168	-43.2
7.172	-45.1
7.176	-49
7.18	-49.6
7.184	-47
7.188	-46.4
7.192	-49
7.196	-49
7.2	-51.5
7.204	-47.7
7.208	-46.4
7.212	-45.1
7.216	-45.7
7.22	-47.7
7.224	-46.4
7.228	-45.1
7.232	-43.8
7.236	-44.5
7.24	-47
7.244	-49
7.248	-47.7
7.252	-47
7.256	-45.7
7.26	-46.4
7.264	-47.7
7.268	-50.9
7.272	-45.1
7.276	-42.5
7.28	-41.9
7.284	-38.7
7.288	-39.3
7.292	-39.3
7.296	-36.7
7.3	-36.1
7.304	-41.2
7.308	-45.1
7.312	-47
7.316	-45.7
7.32	-44.5
7.324	-41.9
7.328	-41.9
7.332	-44.5
7.336	-46.4
7.34	-41.9
7.344	-40.6
7.348	-39.3
7.352	-38
7.356	-37.4
7.36	-36.7
7.364	-31.6
7.368	-30.9
7.372	-36.1
7.376	-39.9
7.38	-45.7
7.384	-45.1
7.388	-43.8
7.392	-41.9
7.396	-44.5
7.4	-41.2
7.404	-42.5
7.408	-34.8
7.412	-32.2
7.416	-31.6
7.42	-35.4
7.424	-37.4
7.428	-39.9
7.432	-37.4
7.436	-37.4
7.44	-39.3
7.444	-39.9
7.448	-40.6
7.452	-38.7
7.456	-36.1
7.46	-35.4
7.464	-38
7.468	-39.3
7.472	-43.2
7.476	-36.7
7.48	-36.7
7.484	-38.7
7.488	-37.4
7.492	-39.9
7.496	-41.9
7.5	-37.4
7.504	-36.1
7.508	-38.7
7.512	-40.6
7.516	-43.2
7.52	-42.5
7.524	-38.7
7.528	-35.4
7.532	-36.7
7.536	-33.5
7.54	-35.4
7.544	-30.9
7.548	-32.2
7.552	-32.2
7.556	-36.1
7.56	-39.3
7.564	-43.8
7.568	-38.7
7.572	-39.9
7.576	-45.1
7.58	-47.7
7.584	-50.9
7.588	-50.3
7.592	-42.5
7.596	-41.9
7.6	-37.4
7.604	-35.4
7.608	-36.1
7.612	-30.9
7.616	-27.1
7.62	-30.3
7.624	-34.8
7.628	-37.4
7.632	-41.9
7.636	-41.2
7.64	-39.3
7.644	-43.8
7.648	-45.7
7.652	-46.4
7.656	-45.7
7.66	-39.9
7.664	-38
7.668	-37.4
7.672	-36.1
7.676	-36.7
7.68	-31.6
7.684	-30.3
7.688	-32.9
7.692	-36.1
7.696	-41.9
7.7	-44.5
7.704	-43.2
7.708	-42.5
7.712	-45.1
7.716	-45.7
7.72	-47
7.724	-46.4
7.728	-38.7
7.732	-38
7.736	-35.4
7.74	-34.2
7.744	-34.2
7.748	-31.6
7.752	-26.4
7.756	-28.4
7.76	-30.3
7.764	-32.9
7.768	-34.8
7.772	-32.9
7.776	-30.3
7.78	-33.5
7.784	-35.4
7.788	-39.3
7.792	-39.9
7.796	-36.1
7.8	-36.1
7.804	-34.8
7.808	-37.4
7.812	-35.4
7.816	-30.9
7.82	-28.4
7.824	-27.1
7.828	-27.7
7.832	-29
7.836	-32.9
7.84	-32.2
7.844	-30.3
7.848	-34.2
7.852	-34.2
7.856	-34.8
7.86	-35.4
7.864	-29.6
7.868	-29.6
7.872	-29
7.876	-30.9
7.88	-29.6
7.884	-28.4
7.888	-26.4
7.892	-27.1
7.896	-32.9
7.9	-34.8
7.904	-36.7
7.908	-37.4
7.912	-33.5
7.916	-34.2
7.92	-34.8
7.924	-34.8
7.928	-30.9
7.932	-25.8
7.936	-27.7
7.94	-27.1
7.944	-29
7.948	-34.2
7.952	-32.2
7.956	-33.5
7.96	-36.7
7.964	-38.7
7.968	-40.6
7.972	-40.6
7.976	-38.7
7.98	-34.2
7.984	-32.9
