# Supplementary material for: Simultaneous identification of viruses and viral variants with programmable DNA nanobait
Source: Nat Nanotechnol. 2023 Jan 16;18(3):290–8. doi: 10.1038/s41565-022-01287-x (PMC10020084; doi:10.1038/s41565-022-01287-x)
Supplement: Source Data Fig. 5 — Statistical source data and raw ionic current data. [file 41565_2022_1287_MOESM8_ESM.zip › Figure 5/Bar chart data for each figure section.xlsx]

## Sheet: Figure 5e
Patient sample	Displacement efficiency (mean)	Standard deviation			Single values	Displacement efficiency
Negative	0.01917	0.0183732			Negative	0
Positive	0.34	0.0818535			Negative	0.0329
					Negative	0.015
Statistic test used:	one-paired Student's t test				Negative	0.0299
p-value:	< 0.0001				Negative	0.01
Difference	0.321				Negative	0
Standard error	0.025				Negative	0.05
Degrees of freedom	11				Negative	0
t-statistic	12.608				Negative	0.0421
					Negative	0.0118
					Positive	0.25
					Positive	0.41
					Positive	0.36
