# Supplementary material for: Simultaneous identification of viruses and viral variants with programmable DNA nanobait
Source: Nat Nanotechnol. 2023 Jan 16;18(3):290–8. doi: 10.1038/s41565-022-01287-x (PMC10020084; doi:10.1038/s41565-022-01287-x)
Supplement: Source Data Fig. 5 — Statistical source data and raw ionic current data. [file 41565_2022_1287_MOESM8_ESM.zip › Figure 5/Figure 5 events.xlsx]

## Sheet: Figure 5c
Negative patient sample_event_1		Negative patient sample_event_2		Negative patient sample_event_3
t (ms)	I (pA)	t (ms)	I (pA)	t (ms)	I (pA)
0.004	-3.29	0.004	-0.0942514	0.004	8.99
0.008	-0.71064	0.008	-1.38	0.008	6.41
0.012	1.22	0.012	-0.73854	0.012	7.7
0.016	4.44	0.016	-2.03	0.016	7.06
0.02	7.66	0.02	-2.03	0.02	6.41
0.024	11.53	0.024	-2.03	0.024	8.99
0.028	14.75	0.028	-2.03	0.028	10.92
0.032	17.97	0.032	-3.32	0.032	14.14
0.036	19.91	0.036	-2.67	0.036	18.01
0.04	19.26	0.04	-2.03	0.04	20.59
0.044	19.91	0.044	0.549777	0.044	22.52
0.048	17.33	0.048	1.19	0.048	22.52
0.052	16.04	0.052	0.549733	0.052	19.3
0.056	11.53	0.056	1.84	0.056	16.08
0.06	9.6	0.06	-0.0945552	0.06	12.21
0.064	8.95	0.064	2.48	0.064	6.41
0.068	8.31	0.068	1.19	0.068	3.84
0.072	6.38	0.072	5.7	0.072	0.615422
0.076	5.09	0.076	6.99	0.076	-2.61
0.08	7.02	0.08	10.21	0.08	-5.18
0.084	6.38	0.084	11.5	0.084	-6.47
0.088	5.73	0.088	13.43	0.088	-3.89
0.092	4.44	0.092	14.08	0.092	-0.673206
0.096	3.8	0.096	14.72	0.096	2.55
0.1	2.51	0.1	15.37	0.1	7.06
0.104	2.51	0.104	15.37	0.104	10.92
0.108	0.578401	0.108	13.43	0.108	12.86
0.112	0.578424	0.112	12.79	0.112	14.79
0.116	2.51	0.116	12.15	0.116	15.43
0.12	5.09	0.12	7.64	0.12	15.43
0.124	7.67	0.124	5.7	0.124	16.08
0.128	8.95	0.128	5.06	0.128	14.14
0.132	10.89	0.132	5.7	0.132	13.5
0.136	9.6	0.136	5.06	0.136	11.57
0.14	7.67	0.14	6.99	0.14	10.28
0.144	7.67	0.144	8.28	0.144	10.28
0.148	3.8	0.148	9.57	0.148	10.28
0.152	2.51	0.152	10.21	0.152	9.63
0.156	0.578666	0.156	11.5	0.156	7.7
0.16	0.578688	0.16	9.57	0.16	6.41
0.164	2.51	0.164	7.64	0.164	5.77
0.168	2.51	0.168	5.7	0.168	2.55
0.172	4.44	0.172	4.41	0.172	-0.67377
0.176	3.8	0.176	0.549059	0.176	-1.96
0.18	3.16	0.18	-0.0952081	0.18	-4.54
0.184	1.22	0.184	-0.739475	0.184	-3.9
0.188	-1.35	0.188	0.548993	0.188	-2.61
0.192	-5.22	0.192	-0.739518	0.192	1.26
0.196	-8.44	0.196	-3.32	0.196	3.84
0.2	-7.8	0.2	-2.67	0.2	8.99
0.204	-8.44	0.204	-5.25	0.204	11.57
0.208	-6.51	0.208	-7.18	0.208	13.5
0.212	-4.57	0.212	-7.18	0.212	13.5
0.216	-0.709491	0.216	-9.11	0.216	13.5
0.22	0.579019	0.22	-9.76	0.22	12.21
0.224	3.8	0.224	-8.47	0.224	10.28
0.228	5.73	0.228	-5.89	0.228	8.35
0.232	6.38	0.232	-3.96	0.232	6.41
0.236	7.67	0.236	-2.03	0.236	2.55
0.24	7.02	0.24	-0.0955357	0.24	2.55
0.244	8.31	0.244	1.84	0.244	-0.0300368
0.248	7.02	0.248	3.13	0.248	-0.0300652
0.252	6.38	0.252	1.84	0.252	0.61415
0.256	5.73	0.256	0.548622	0.256	-0.674366
0.26	5.73	0.26	-2.03	0.26	1.9
0.264	5.09	0.264	-4.61	0.264	1.9
0.268	3.16	0.268	-10.4	0.268	4.48
0.272	2.51	0.272	-13.62	0.272	4.48
0.276	3.8	0.276	-20.07	0.276	4.48
0.28	2.51	0.28	-21.36	0.28	7.06
0.284	1.22	0.284	-24.58	0.284	7.06
0.288	0.579393	0.288	-24.58	0.288	8.99
0.292	-1.35	0.292	-23.29	0.292	10.28
0.296	-2.64	0.296	-22	0.296	9.63
0.3	-5.22	0.3	-17.49	0.3	8.99
0.304	-6.51	0.304	-13.63	0.304	8.99
0.308	-3.93	0.308	-10.4	0.308	10.28
0.312	-5.22	0.312	-5.89	0.312	7.7
0.316	-0.708941	0.316	-2.67	0.316	8.34
0.32	1.87	0.32	-0.740218	0.32	9.63
0.324	5.73	0.324	2.48	0.324	9.63
0.328	7.67	0.328	2.48	0.328	8.34
0.332	10.24	0.332	2.48	0.332	8.34
0.336	9.6	0.336	2.48	0.336	6.41
0.34	10.24	0.34	1.19	0.34	5.77
0.344	8.31	0.344	0.54814	0.344	3.19
0.348	4.45	0.348	-2.03	0.348	0.613466
0.352	1.87	0.352	-4.61	0.352	2.55
0.356	-0.0644783	0.356	-3.32	0.356	3.19
0.36	-3.93	0.36	-3.32	0.36	6.41
0.364	-5.22	0.364	-2.67	0.364	8.34
0.368	-4.57	0.368	1.84	0.368	10.28
0.372	-3.93	0.372	6.99	0.372	13.5
0.376	-3.93	0.376	7.63	0.376	14.14
0.38	-3.29	0.38	10.86	0.38	13.5
0.384	-2.64	0.384	10.21	0.384	11.57
0.388	-0.708547	0.388	10.21	0.388	10.28
0.392	1.22	0.392	7.63	0.392	8.34
0.396	3.16	0.396	5.7	0.396	7.06
0.4	3.16	0.4	3.77	0.4	5.12
0.404	5.73	0.404	2.48	0.404	3.19
0.408	8.31	0.408	0.547788	0.408	3.19
0.412	9.6	0.412	1.84	0.412	3.19
0.416	10.24	0.416	-0.0965005	0.416	1.9
0.42	8.96	0.42	-0.740767	0.42	1.26
0.424	9.6	0.424	-0.0965445	0.424	1.9
0.428	8.31	0.428	-0.0965665	0.428	3.83
0.432	10.24	0.432	1.19	0.432	3.83
0.436	7.67	0.436	1.19	0.436	5.77
0.44	7.67	0.44	1.84	0.44	8.34
0.444	5.73	0.444	5.7	0.444	10.92
0.448	4.45	0.448	6.35	0.448	12.85
0.452	3.8	0.452	8.92	0.452	12.85
0.456	0.580312	0.456	6.99	0.456	13.5
0.46	1.87	0.46	8.28	0.46	14.14
0.464	-0.0638881	0.464	7.63	0.464	12.21
0.468	0.580378	0.468	10.21	0.468	9.63
0.472	-0.708088	0.472	12.14	0.472	6.41
0.476	-1.35	0.476	12.14	0.476	4.48
0.48	-2	0.48	12.14	0.48	1.26
0.484	-0.708023	0.484	12.79	0.484	-1.96
0.488	-2	0.488	10.21	0.488	-2.61
0.492	-0.0637354	0.492	6.35	0.492	-3.9
0.496	-0.707957	0.496	5.06	0.496	-4.54
0.5	-0.0636918	0.5	2.48	0.5	-2.61
0.504	1.87	0.504	0.54726	0.504	-0.0318989
0.508	3.16	0.508	1.19	0.508	4.48
0.512	5.09	0.512	4.41	0.512	7.05
0.516	7.02	0.516	5.06	0.516	9.63
0.52	7.67	0.52	8.92	0.52	11.56
0.524	6.38	0.524	11.5	0.524	11.56
0.528	7.02	0.528	13.43	0.528	12.85
0.532	4.45	0.532	13.43	0.532	11.56
0.536	3.16	0.536	12.79	0.536	9.63
0.54	3.16	0.54	12.14	0.54	8.99
0.544	3.16	0.544	14.08	0.544	5.77
0.548	3.8	0.548	13.43	0.548	3.83
0.552	4.45	0.552	12.14	0.552	1.9
0.556	5.73	0.556	12.14	0.556	1.26
0.56	5.73	0.56	8.92	0.56	-0.676548
0.564	7.67	0.564	7.63	0.564	-0.676577
0.568	5.09	0.568	2.48	0.568	-1.32
0.572	1.23	0.572	-1.39	0.572	-1.32
0.576	-2	0.576	-5.9	0.576	-0.0324199
0.58	-9.08	0.58	-11.05	0.58	-3.9
0.584	-14.88	0.584	-18.78	0.584	-7.76
0.588	-23.9	0.588	-25.22	0.588	-14.21
0.592	-32.92	0.592	-35.53	0.592	-24.51
0.596	-40.65	0.596	-41.97	0.596	-35.47
0.6	-47.74	0.6	-49.06	0.6	-47.06
0.604	-56.11	0.604	-55.5	0.604	-59.3
0.608	-61.27	0.608	-62.59	0.608	-69.61
0.612	-63.2	0.612	-68.39	0.612	-79.92
0.616	-65.78	0.616	-71.61	0.616	-87.01
0.62	-66.42	0.62	-72.9	0.62	-90.87
0.624	-67.06	0.624	-76.12	0.624	-92.16
0.628	-69.64	0.628	-76.12	0.628	-94.74
0.632	-73.51	0.632	-75.47	0.632	-96.67
0.636	-78.66	0.636	-76.76	0.636	-99.89
0.64	-83.81	0.64	-77.41	0.64	-98.6
0.644	-90.26	0.644	-80.63	0.644	-101.18
0.648	-94.77	0.648	-83.21	0.648	-103.11
0.652	-98.63	0.652	-86.43	0.652	-101.82
0.656	-100.57	0.656	-90.94	0.656	-101.18
0.66	-102.5	0.66	-95.45	0.66	-99.89
0.664	-101.85	0.664	-99.31	0.664	-99.25
0.668	-101.21	0.668	-105.75	0.668	-96.03
0.672	-101.85	0.672	-109.62	0.672	-91.52
0.676	-103.14	0.676	-114.77	0.676	-90.87
0.68	-104.43	0.68	-118.64	0.68	-89.58
0.684	-105.07	0.684	-121.22	0.684	-90.23
0.688	-108.3	0.688	-120.57	0.688	-91.52
0.692	-110.23	0.692	-121.22	0.692	-96.03
0.696	-110.23	0.696	-121.22	0.696	-99.89
0.7	-111.52	0.7	-119.93	0.7	-105.69
0.704	-110.87	0.704	-118.64	0.704	-108.91
0.708	-108.94	0.708	-118.64	0.708	-112.78
0.712	-108.3	0.712	-116.71	0.712	-110.84
0.716	-103.14	0.716	-116.06	0.716	-110.84
0.72	-104.43	0.72	-114.77	0.72	-108.27
0.724	-103.79	0.724	-112.2	0.724	-102.47
0.728	-103.14	0.728	-108.98	0.728	-98.6
0.732	-103.14	0.732	-108.33	0.732	-95.38
0.736	-102.5	0.736	-107.04	0.736	-94.09
0.74	-104.43	0.74	-107.69	0.74	-94.09
0.744	-107.65	0.744	-108.98	0.744	-97.96
0.748	-106.36	0.748	-109.62	0.748	-100.54
0.752	-107.65	0.752	-113.49	0.752	-104.4
0.756	-108.94	0.756	-114.77	0.756	-110.2
0.76	-110.87	0.76	-115.42	0.76	-112.13
0.764	-112.81	0.764	-117.35	0.764	-112.78
0.768	-114.09	0.768	-118	0.768	-114.07
0.772	-113.45	0.772	-120.57	0.772	-114.71
0.776	-116.03	0.776	-123.15	0.776	-113.42
0.78	-116.67	0.78	-125.73	0.78	-112.78
0.784	-116.03	0.784	-127.02	0.784	-110.84
0.788	-115.38	0.788	-127.66	0.788	-106.98
0.792	-113.45	0.792	-128.3	0.792	-106.98
0.796	-112.81	0.796	-126.37	0.796	-106.33
0.8	-115.38	0.8	-124.44	0.8	-106.33
0.804	-114.74	0.804	-119.28	0.804	-109.56
0.808	-115.38	0.808	-116.06	0.808	-112.13
0.812	-116.67	0.812	-110.91	0.812	-116
0.816	-118.6	0.816	-106.4	0.816	-120.51
0.82	-122.47	0.82	-102.53	0.82	-120.51
0.824	-125.05	0.824	-99.31	0.824	-121.8
0.828	-128.27	0.828	-98.67	0.828	-119.86
0.832	-130.84	0.832	-99.31	0.832	-114.71
0.836	-132.78	0.836	-100.6	0.836	-111.49
0.84	-135.35	0.84	-101.89	0.84	-107.62
0.844	-136.64	0.844	-103.82	0.844	-104.4
0.848	-136.64	0.848	-105.11	0.848	-101.18
0.852	-135.35	0.852	-106.4	0.852	-99.25
0.856	-132.78	0.856	-106.4	0.856	-97.96
0.86	-130.84	0.86	-105.76	0.86	-100.54
0.864	-132.78	0.864	-105.76	0.864	-101.83
0.868	-131.49	0.868	-103.82	0.868	-102.47
0.872	-131.49	0.872	-105.76	0.872	-102.47
0.876	-133.42	0.876	-105.11	0.876	-102.47
0.88	-134.06	0.88	-107.69	0.88	-101.83
0.884	-134.71	0.884	-112.2	0.884	-101.83
0.888	-134.06	0.888	-114.78	0.888	-100.54
0.892	-133.42	0.892	-120.57	0.892	-99.89
0.896	-133.42	0.896	-124.44	0.896	-99.25
0.9	-134.06	0.9	-127.66	0.9	-98.6
0.904	-132.13	0.904	-131.53	0.904	-98.6
0.908	-131.49	0.908	-134.1	0.908	-99.25
0.912	-131.49	0.912	-133.46	0.912	-101.18
0.916	-131.49	0.916	-136.68	0.916	-105.69
0.92	-132.78	0.92	-137.32	0.92	-110.85
0.924	-130.84	0.924	-135.39	0.924	-114.71
0.928	-130.2	0.928	-136.68	0.928	-119.22
0.932	-131.49	0.932	-137.32	0.932	-121.15
0.936	-131.49	0.936	-136.68	0.936	-121.15
0.94	-130.2	0.94	-136.68	0.94	-119.86
0.944	-130.84	0.944	-132.17	0.944	-116
0.948	-130.84	0.948	-130.88	0.948	-116.64
0.952	-130.2	0.952	-127.02	0.952	-116
0.956	-130.2	0.956	-125.08	0.956	-114.07
0.96	-127.62	0.96	-123.8	0.96	-119.22
0.964	-126.98	0.964	-127.02	0.964	-123.73
0.968	-122.47	0.968	-130.88	0.968	-128.88
0.972	-117.96	0.972	-136.68	0.972	-134.04
0.976	-114.74	0.976	-141.19	0.976	-137.9
0.98	-114.09	0.98	-146.99	0.98	-140.48
0.984	-110.87	0.984	-151.5	0.984	-143.06
0.988	-111.52	0.988	-154.07	0.988	-143.06
0.992	-113.45	0.992	-156.65	0.992	-141.77
0.996	-113.45	0.996	-159.23	0.996	-141.77
1	-114.74	1	-161.81	1	-139.19
1.004	-114.74	1.004	-165.67	1.004	-136.62
1.008	-117.31	1.008	-170.18	1.008	-134.04
1.012	-116.67	1.012	-175.98	1.012	-131.46
1.016	-121.18	1.016	-183.71	1.016	-129.53
1.02	-126.98	1.02	-192.09	1.02	-123.73
1.024	-134.06	1.024	-197.88	1.024	-120.51
1.028	-145.66	1.028	-201.75	1.028	-117.93
1.032	-161.77	1.032	-204.33	1.032	-112.13
1.036	-177.23	1.036	-202.39	1.036	-109.56
1.04	-192.69	1.04	-200.46	1.04	-107.63
1.044	-208.15	1.044	-197.24	1.044	-107.63
1.048	-221.68	1.048	-190.15	1.048	-107.63
1.052	-230.7	1.052	-183.71	1.052	-110.2
1.056	-236.5	1.056	-177.27	1.056	-113.42
1.06	-235.21	1.06	-169.54	1.06	-118.58
1.064	-233.92	1.064	-161.81	1.064	-122.44
1.068	-228.77	1.068	-157.3	1.068	-128.89
1.072	-220.39	1.072	-150.21	1.072	-135.33
1.076	-212.02	1.076	-146.99	1.076	-141.13
1.08	-203.64	1.08	-145.7	1.08	-146.92
1.084	-195.91	1.084	-143.12	1.084	-148.86
1.088	-191.4	1.088	-143.77	1.088	-149.5
1.092	-185.6	1.092	-145.7	1.092	-147.57
1.096	-183.03	1.096	-146.99	1.096	-144.99
1.1	-180.45	1.1	-150.21	1.1	-139.84
1.104	-179.8	1.104	-150.85	1.104	-133.4
1.108	-181.09	1.108	-151.5	1.108	-130.82
1.112	-183.03	1.112	-148.92	1.112	-127.6
1.116	-183.03	1.116	-146.34	1.116	-127.6
1.12	-183.67	1.12	-141.83	1.12	-128.89
1.124	-182.38	1.124	-139.26	1.124	-134.04
1.128	-181.74	1.128	-132.17	1.128	-140.48
1.132	-180.45	1.132	-128.31	1.132	-144.99
1.136	-178.52	1.136	-123.15	1.136	-150.15
1.14	-176.58	1.14	-121.22	1.14	-152.72
1.144	-175.94	1.144	-118.64	1.144	-157.23
1.148	-175.29	1.148	-119.29	1.148	-156.59
1.152	-171.43	1.152	-120.57	1.152	-157.23
1.156	-172.07	1.156	-125.08	1.156	-154.66
1.16	-170.79	1.16	-128.95	1.16	-153.37
1.164	-170.14	1.164	-133.46	1.164	-150.15
1.168	-168.85	1.168	-139.26	1.168	-147.57
1.172	-168.85	1.172	-141.84	1.172	-146.92
1.176	-168.21	1.176	-143.77	1.176	-145.64
1.18	-166.92	1.18	-143.12	1.18	-144.35
1.184	-164.99	1.184	-141.19	1.184	-146.28
1.188	-164.99	1.188	-138.61	1.188	-144.99
1.192	-162.41	1.192	-136.04	1.192	-144.99
1.196	-161.12	1.196	-133.46	1.196	-143.7
1.2	-161.12	1.2	-129.59	1.2	-144.99
1.204	-160.48	1.204	-125.08	1.204	-144.35
1.208	-159.83	1.208	-122.51	1.208	-145.64
1.212	-162.41	1.212	-121.22	1.212	-145.64
1.216	-163.05	1.216	-120.58	1.216	-146.93
1.22	-164.99	1.22	-121.22	1.22	-146.93
1.224	-162.41	1.224	-123.15	1.224	-146.93
1.228	-161.12	1.228	-124.44	1.228	-144.35
1.232	-157.9	1.232	-127.66	1.232	-144.35
1.236	-154.68	1.236	-130.88	1.236	-143.06
1.24	-150.81	1.24	-132.82	1.24	-142.42
1.244	-149.52	1.244	-136.04	1.244	-139.19
1.248	-145.66	1.248	-137.33	1.248	-138.55
1.252	-146.3	1.252	-141.84	1.252	-139.19
1.256	-145.01	1.256	-148.28	1.256	-140.48
1.26	-146.95	1.26	-152.14	1.26	-139.19
1.264	-148.24	1.264	-160.52	1.264	-139.19
1.268	-149.52	1.268	-170.18	1.268	-141.13
1.272	-152.1	1.272	-178.56	1.272	-142.42
1.276	-154.68	1.276	-187.58	1.276	-144.99
1.28	-157.26	1.28	-197.24	1.28	-143.06
1.284	-159.19	1.284	-201.75	1.284	-143.06
1.288	-163.7	1.288	-205.62	1.288	-142.42
1.292	-171.43	1.292	-203.68	1.292	-140.48
1.296	-179.16	1.296	-200.46	1.296	-137.91
1.3	-186.89	1.3	-195.95	1.3	-137.26
1.304	-193.98	1.304	-188.22	1.304	-136.62
1.308	-199.78	1.308	-182.42	1.308	-135.97
1.312	-204.93	1.312	-175.98	1.312	-137.91
1.316	-208.79	1.316	-169.54	1.316	-137.91
1.32	-213.95	1.32	-164.38	1.32	-137.26
1.324	-214.59	1.324	-160.52	1.324	-139.2
1.328	-215.88	1.328	-159.23	1.328	-139.2
1.332	-214.59	1.332	-157.94	1.332	-142.42
1.336	-212.66	1.336	-157.94	1.336	-144.35
1.34	-210.08	1.34	-160.52	1.34	-146.28
1.344	-206.86	1.344	-163.1	1.344	-146.93
1.348	-202.35	1.348	-165.67	1.348	-148.86
1.352	-197.84	1.352	-168.25	1.352	-147.57
1.356	-193.33	1.356	-169.54	1.356	-148.21
1.36	-190.76	1.36	-169.54	1.36	-150.15
1.364	-186.89	1.364	-169.54	1.364	-151.44
1.368	-184.96	1.368	-167.61	1.368	-150.79
1.372	-184.96	1.372	-168.89	1.372	-151.44
1.376	-185.6	1.376	-168.25	1.376	-153.37
1.38	-186.25	1.38	-168.89	1.38	-154.01
1.384	-184.96	1.384	-168.25	1.384	-154.01
1.388	-184.96	1.388	-166.32	1.388	-154.66
1.392	-187.53	1.392	-162.45	1.392	-154.66
1.396	-187.53	1.396	-157.3	1.396	-155.95
1.4	-188.82	1.4	-152.79	1.4	-155.95
1.404	-188.18	1.404	-145.7	1.404	-157.88
1.408	-189.47	1.408	-142.48	1.408	-157.23
1.412	-185.6	1.412	-139.26	1.412	-157.88
1.416	-184.31	1.416	-136.04	1.416	-160.46
1.42	-179.8	1.42	-137.33	1.42	-160.46
1.424	-175.94	1.424	-139.9	1.424	-161.1
1.428	-172.72	1.428	-144.41	1.428	-161.1
1.432	-168.21	1.432	-149.57	1.432	-159.81
1.436	-164.99	1.436	-153.43	1.436	-157.88
1.44	-162.41	1.44	-159.23	1.44	-155.95
1.444	-161.76	1.444	-159.23	1.444	-156.59
1.448	-159.83	1.448	-160.52	1.448	-156.59
1.452	-157.9	1.452	-157.94	1.452	-155.95
1.456	-158.54	1.456	-153.43	1.456	-155.95
1.46	-157.25	1.46	-150.21	1.46	-154.01
1.464	-158.54	1.464	-146.99	1.464	-153.37
1.468	-158.54	1.468	-145.06	1.468	-152.73
1.472	-161.76	1.472	-144.41	1.472	-150.79
1.476	-163.7	1.476	-146.99	1.476	-148.86
1.48	-165.63	1.48	-151.5	1.48	-146.28
1.484	-169.5	1.484	-157.3	1.484	-146.93
1.488	-172.72	1.488	-165.67	1.488	-147.57
1.492	-174.65	1.492	-175.34	1.492	-147.57
1.496	-178.51	1.496	-184.36	1.496	-147.57
1.5	-183.67	1.5	-190.8	1.5	-149.5
1.504	-189.47	1.504	-196.6	1.504	-150.15
1.508	-199.77	1.508	-201.11	1.508	-151.44
1.512	-208.79	1.512	-202.4	1.512	-152.73
1.516	-219.1	1.516	-203.04	1.516	-152.73
1.52	-226.83	1.52	-199.17	1.52	-155.3
1.524	-233.92	1.524	-195.95	1.524	-154.66
1.528	-239.72	1.528	-190.16	1.528	-154.66
1.532	-241.01	1.532	-185	1.532	-155.95
1.536	-242.29	1.536	-182.42	1.536	-156.59
1.54	-241.65	1.54	-179.85	1.54	-155.95
1.544	-239.07	1.544	-174.69	1.544	-157.24
1.548	-232.63	1.548	-170.83	1.548	-155.95
1.552	-225.54	1.552	-166.96	1.552	-160.46
1.556	-218.46	1.556	-163.74	1.556	-162.39
1.56	-211.37	1.56	-160.52	1.56	-168.19
1.564	-204.93	1.564	-156.01	1.564	-170.76
1.568	-199.13	1.568	-155.37	1.568	-177.21
1.572	-195.91	1.572	-155.37	1.572	-178.5
1.576	-193.33	1.576	-154.72	1.576	-177.85
1.58	-190.75	1.58	-155.37	1.58	-176.56
1.584	-193.33	1.584	-154.08	1.584	-172.7
1.588	-192.69	1.588	-155.37	1.588	-169.48
1.592	-192.69	1.592	-154.72	1.592	-165.61
1.596	-192.04	1.596	-152.79	1.596	-161.75
1.6	-190.75	1.6	-149.57	1.6	-158.52
1.604	-188.82	1.604	-147.64	1.604	-157.24
1.608	-184.96	1.608	-145.06	1.608	-157.88
1.612	-180.45	1.612	-142.48	1.612	-159.17
1.616	-177.23	1.616	-141.84	1.616	-159.81
1.62	-174	1.62	-139.26	1.62	-161.1
1.624	-171.43	1.624	-144.41	1.624	-159.81
1.628	-169.49	1.628	-144.41	1.628	-159.17
1.632	-170.14	1.632	-148.92	1.632	-156.59
1.636	-166.27	1.636	-150.21	1.636	-154.66
1.64	-168.21	1.64	-150.86	1.64	-153.37
1.644	-168.21	1.644	-150.21	1.644	-148.86
1.648	-167.56	1.648	-150.86	1.648	-146.28
1.652	-167.56	1.652	-147.64	1.652	-145
1.656	-168.21	1.656	-144.41	1.656	-142.42
1.66	-168.21	1.66	-142.48	1.66	-142.42
1.664	-166.92	1.664	-138.62	1.664	-141.77
1.668	-163.05	1.668	-136.04	1.668	-141.13
1.672	-162.41	1.672	-132.82	1.672	-142.42
1.676	-159.19	1.676	-129.6	1.676	-145
1.68	-157.25	1.68	-130.24	1.68	-146.93
1.684	-154.68	1.684	-129.6	1.684	-149.51
1.688	-154.68	1.688	-128.95	1.688	-150.79
1.692	-153.39	1.692	-129.6	1.692	-151.44
1.696	-155.32	1.696	-128.95	1.696	-154.66
1.7	-154.03	1.7	-129.6	1.7	-155.95
1.704	-156.61	1.704	-128.31	1.704	-156.59
1.708	-157.25	1.708	-128.95	1.708	-157.88
1.712	-160.47	1.712	-128.31	1.712	-160.46
1.716	-162.41	1.716	-128.95	1.716	-162.39
1.72	-164.98	1.72	-130.89	1.72	-162.39
1.724	-167.56	1.724	-135.4	1.724	-162.39
1.728	-169.49	1.728	-139.91	1.728	-160.46
1.732	-173.36	1.732	-145.06	1.732	-160.46
1.736	-178.51	1.736	-151.5	1.736	-157.24
1.74	-180.45	1.74	-161.17	1.74	-152.08
1.744	-183.02	1.744	-171.47	1.744	-148.86
1.748	-183.02	1.748	-183.07	1.748	-145.64
1.752	-184.31	1.752	-191.45	1.752	-142.42
1.756	-183.67	1.756	-204.97	1.756	-141.78
1.76	-185.6	1.76	-209.48	1.76	-139.2
1.764	-188.18	1.764	-213.99	1.764	-138.55
1.768	-192.04	1.768	-213.99	1.768	-136.62
1.772	-199.77	1.772	-214.64	1.772	-136.62
1.776	-208.79	1.776	-213.35	1.776	-135.98
1.78	-217.81	1.78	-210.13	1.78	-134.04
1.784	-226.83	1.784	-206.91	1.784	-135.33
1.788	-237.14	1.788	-203.04	1.788	-135.33
1.792	-243.58	1.792	-199.82	1.792	-137.27
1.796	-248.09	1.796	-195.96	1.796	-141.78
1.8	-248.09	1.8	-193.38	1.8	-145
1.804	-247.45	1.804	-189.51	1.804	-148.22
1.808	-244.87	1.808	-186.29	1.808	-150.15
1.812	-239.07	1.812	-183.71	1.812	-151.44
1.816	-232.63	1.816	-183.07	1.816	-148.86
1.82	-224.9	1.82	-181.14	1.82	-148.22
1.824	-215.23	1.824	-181.14	1.824	-143.71
1.828	-208.15	1.828	-180.49	1.828	-141.78
1.832	-201.71	1.832	-180.49	1.832	-139.2
1.836	-195.91	1.836	-179.21	1.836	-141.78
1.84	-191.4	1.84	-179.85	1.84	-143.06
1.844	-188.82	1.844	-177.27	1.844	-143.06
1.848	-185.6	1.848	-177.27	1.848	-145
1.852	-183.67	1.852	-174.7	1.852	-143.71
1.856	-181.73	1.856	-174.05	1.856	-145.64
1.86	-180.45	1.86	-171.47	1.86	-147.57
1.864	-178.51	1.864	-170.19	1.864	-146.29
1.868	-177.22	1.868	-167.61	1.868	-148.86
1.872	-177.22	1.872	-163.74	1.872	-148.86
1.876	-179.16	1.876	-161.17	1.876	-150.15
1.88	-177.87	1.88	-158.59	1.88	-151.44
1.884	-179.8	1.884	-156.66	1.884	-151.44
1.888	-177.87	1.888	-151.5	1.888	-153.37
1.892	-177.87	1.892	-150.86	1.892	-155.95
1.896	-175.94	1.896	-148.28	1.896	-155.31
1.9	-174.65	1.9	-146.35	1.9	-156.59
1.904	-172.71	1.904	-145.7	1.904	-157.88
1.908	-171.43	1.908	-145.06	1.908	-157.88
1.912	-174	1.912	-145.7	1.912	-160.46
1.916	-173.36	1.916	-146.35	1.916	-163.68
1.92	-175.94	1.92	-146.35	1.92	-168.19
1.924	-176.58	1.924	-148.28	1.924	-170.12
1.928	-178.51	1.928	-148.28	1.928	-172.7
1.932	-176.58	1.932	-149.57	1.932	-173.99
1.936	-173.36	1.936	-149.57	1.936	-175.28
1.94	-172.07	1.94	-150.21	1.94	-173.99
1.944	-168.2	1.944	-148.28	1.944	-174.63
1.948	-163.69	1.948	-148.28	1.948	-172.7
1.952	-162.41	1.952	-146.35	1.952	-170.12
1.956	-159.18	1.956	-146.35	1.956	-169.48
1.96	-159.18	1.96	-145.71	1.96	-168.19
1.964	-161.12	1.964	-146.99	1.964	-166.26
1.968	-163.05	1.968	-148.93	1.968	-163.68
1.972	-166.27	1.972	-149.57	1.972	-159.82
1.976	-167.56	1.976	-153.44	1.976	-156.59
1.98	-169.49	1.98	-155.37	1.98	-154.02
1.984	-172.07	1.984	-159.88	1.984	-152.09
1.988	-172.07	1.988	-161.81	1.988	-149.51
1.992	-172.71	1.992	-163.1	1.992	-145
1.996	-174.65	1.996	-165.03	1.996	-143.07
2	-175.29	2	-164.39	2	-141.13
2.004	-178.51	2.004	-163.1	2.004	-140.49
2.008	-177.22	2.008	-161.81	2.008	-139.84
2.012	-175.93	2.012	-160.52	2.012	-140.49
2.016	-178.51	2.016	-159.88	2.016	-141.13
2.02	-175.93	2.02	-157.3	2.02	-141.78
2.024	-174.65	2.024	-157.95	2.024	-143.07
2.028	-172.07	2.028	-157.3	2.028	-143.07
2.032	-170.78	2.032	-158.59	2.032	-143.71
2.036	-168.2	2.036	-158.59	2.036	-144.35
2.04	-167.56	2.04	-157.95	2.04	-144.35
2.044	-164.98	2.044	-157.3	2.044	-143.71
2.048	-166.27	2.048	-154.72	2.048	-145.64
2.052	-166.92	2.052	-152.79	2.052	-148.22
2.056	-165.63	2.056	-150.22	2.056	-150.8
2.06	-167.56	2.06	-148.93	2.06	-152.09
2.064	-168.2	2.064	-146.35	2.064	-155.95
2.068	-170.14	2.068	-145.71	2.068	-158.53
2.072	-172.71	2.072	-147.64	2.072	-161.11
2.076	-176.58	2.076	-145.71	2.076	-161.75
2.08	-178.51	2.08	-143.77	2.08	-161.75
2.084	-181.73	2.084	-142.48	2.084	-161.75
2.088	-183.02	2.088	-140.55	2.088	-159.82
2.092	-185.6	2.092	-139.91	2.092	-159.17
2.096	-186.24	2.096	-137.97	2.096	-157.24
2.1	-186.24	2.1	-136.04	2.1	-156.6
2.104	-184.95	2.104	-134.11	2.104	-156.6
2.108	-183.02	2.108	-133.47	2.108	-157.88
2.112	-182.38	2.112	-132.82	2.112	-160.46
2.116	-181.73	2.116	-135.4	2.116	-162.39
2.12	-181.73	2.12	-135.4	2.12	-165.62
2.124	-180.44	2.124	-136.04	2.124	-168.19
2.128	-179.8	2.128	-137.98	2.128	-168.84
2.132	-179.8	2.132	-138.62	2.132	-168.84
2.136	-179.8	2.136	-138.62	2.136	-168.84
2.14	-179.8	2.14	-139.26	2.14	-169.48
2.144	-179.8	2.144	-140.55	2.144	-169.48
2.148	-178.51	2.148	-141.84	2.148	-173.35
2.152	-178.51	2.152	-141.2	2.152	-178.5
2.156	-178.51	2.156	-139.91	2.156	-187.52
2.16	-179.8	2.16	-138.62	2.16	-198.47
2.164	-179.8	2.164	-137.98	2.164	-211.36
2.168	-180.44	2.168	-139.26	2.168	-223.6
2.172	-183.02	2.172	-141.84	2.172	-235.84
2.176	-182.38	2.176	-141.2	2.176	-243.57
2.18	-183.02	2.18	-144.42	2.18	-246.15
2.184	-183.02	2.184	-146.99	2.184	-247.43
2.188	-183.02	2.188	-146.99	2.188	-243.57
2.192	-184.31	2.192	-146.35	2.192	-238.42
2.196	-186.24	2.196	-143.77	2.196	-232.62
2.2	-186.24	2.2	-143.77	2.2	-226.17
2.204	-187.53	2.204	-141.2	2.204	-219.09
2.208	-188.17	2.208	-139.26	2.208	-214.58
2.212	-188.82	2.212	-137.98	2.212	-211.36
2.216	-188.17	2.216	-137.33	2.216	-207.49
2.22	-186.89	2.22	-136.04	2.22	-204.91
2.224	-185.6	2.224	-136.04	2.224	-201.69
2.228	-186.89	2.228	-137.33	2.228	-199.12
2.232	-186.24	2.232	-138.62	2.232	-195.25
2.236	-185.6	2.236	-139.26	2.236	-192.03
2.24	-187.53	2.24	-141.84	2.24	-189.45
2.244	-188.82	2.244	-142.49	2.244	-188.81
2.248	-189.46	2.248	-143.13	2.248	-186.88
2.252	-189.46	2.252	-143.13	2.252	-186.23
2.256	-189.46	2.256	-143.77	2.256	-185.59
2.26	-190.11	2.26	-141.84	2.26	-186.23
2.264	-192.04	2.264	-141.2	2.264	-185.59
2.268	-193.33	2.268	-141.2	2.268	-183.01
2.272	-197.19	2.272	-139.26	2.272	-183.01
2.276	-201.06	2.276	-137.98	2.276	-181.08
2.28	-204.28	2.28	-137.98	2.28	-179.79
2.284	-206.86	2.284	-136.69	2.284	-175.92
2.288	-207.5	2.288	-134.11	2.288	-173.35
2.292	-207.5	2.292	-132.18	2.292	-168.84
2.296	-206.86	2.296	-131.53	2.296	-165.62
2.3	-201.7	2.3	-132.82	2.3	-161.75
2.304	-199.77	2.304	-134.75	2.304	-159.17
2.308	-195.9	2.308	-135.4	2.308	-155.31
2.312	-192.04	2.312	-137.98	2.312	-158.53
2.316	-190.75	2.316	-139.26	2.316	-158.53
2.32	-189.46	2.32	-143.13	2.32	-159.82
2.324	-188.82	2.324	-145.06	2.324	-161.75
2.328	-192.68	2.328	-145.71	2.328	-163.04
2.332	-194.62	2.332	-146.35	2.332	-164.97
2.336	-197.19	2.336	-145.71	2.336	-166.91
2.34	-197.19	2.34	-144.42	2.34	-165.62
2.344	-197.84	2.344	-141.2	2.344	-168.84
2.348	-198.48	2.348	-139.26	2.348	-168.84
2.352	-197.84	2.352	-137.98	2.352	-172.06
2.356	-192.68	2.356	-136.69	2.356	-177.86
2.36	-190.11	2.36	-135.4	2.36	-181.08
2.364	-187.53	2.364	-134.76	2.364	-184.3
2.368	-183.66	2.368	-133.47	2.368	-185.59
2.372	-180.44	2.372	-132.82	2.372	-184.94
2.376	-179.15	2.376	-131.53	2.376	-182.37
2.38	-178.51	2.38	-132.18	2.38	-177.86
2.384	-179.15	2.384	-131.53	2.384	-171.42
2.388	-177.87	2.388	-134.76	2.388	-167.55
2.392	-177.87	2.392	-134.11	2.392	-163.68
2.396	-179.8	2.396	-136.04	2.396	-161.75
2.4	-179.15	2.4	-134.11	2.4	-161.11
2.404	-176.58	2.404	-133.47	2.404	-161.75
2.408	-177.22	2.408	-132.18	2.408	-161.11
2.412	-175.29	2.412	-132.18	2.412	-163.68
2.416	-173.36	2.416	-132.18	2.416	-165.62
2.42	-171.42	2.42	-134.11	2.42	-168.84
2.424	-169.49	2.424	-136.04	2.424	-172.06
2.428	-168.2	2.428	-139.91	2.428	-175.28
2.432	-166.91	2.432	-142.49	2.432	-177.21
2.436	-164.98	2.436	-143.13	2.436	-176.57
2.44	-164.34	2.44	-145.06	2.44	-176.57
2.444	-164.34	2.444	-143.78	2.444	-174.64
2.448	-166.27	2.448	-142.49	2.448	-172.06
2.452	-166.91	2.452	-141.2	2.452	-170.77
2.456	-167.56	2.456	-139.27	2.456	-172.06
2.46	-169.49	2.46	-134.76	2.46	-170.13
2.464	-170.78	2.464	-134.76	2.464	-170.13
2.468	-172.07	2.468	-132.82	2.468	-170.77
2.472	-173.36	2.472	-132.82	2.472	-171.42
2.476	-175.29	2.476	-133.47	2.476	-173.35
2.48	-183.66	2.48	-134.76	2.48	-173.99
2.484	-190.75	2.484	-136.04	2.484	-174.64
2.488	-201.7	2.488	-140.55	2.488	-172.06
2.492	-212.01	2.492	-142.49	2.492	-171.42
2.496	-225.54	2.496	-143.78	2.496	-170.77
2.5	-235.85	2.5	-146.35	2.5	-164.97
2.504	-245.51	2.504	-148.29	2.504	-160.46
2.508	-250.02	2.508	-150.22	2.508	-159.82
2.512	-253.24	2.512	-150.86	2.512	-155.95
2.516	-253.24	2.516	-150.22	2.516	-157.24
2.52	-248.73	2.52	-150.22	2.52	-156.6
2.524	-242.93	2.524	-149.57	2.524	-157.89
2.528	-239.07	2.528	-147	2.528	-157.24
2.532	-233.91	2.532	-146.35	2.532	-157.89
2.536	-230.05	2.536	-143.78	2.536	-156.6
2.54	-229.4	2.54	-141.84	2.54	-154.02
2.544	-228.12	2.544	-139.91	2.544	-152.09
2.548	-228.12	2.548	-136.04	2.548	-150.16
2.552	-228.76	2.552	-134.11	2.552	-146.94
2.556	-226.83	2.556	-132.82	2.556	-147.58
2.56	-225.54	2.56	-130.89	2.56	-147.58
2.564	-221.67	2.564	-131.54	2.564	-150.16
2.568	-213.94	2.568	-132.18	2.568	-155.31
2.572	-210.72	2.572	-134.11	2.572	-157.24
2.576	-207.5	2.576	-134.76	2.576	-161.11
2.58	-201.7	2.58	-136.04	2.58	-164.33
2.584	-201.06	2.584	-134.76	2.584	-166.26
2.588	-199.77	2.588	-134.11	2.588	-167.55
2.592	-198.48	2.592	-133.47	2.592	-166.91
2.596	-197.84	2.596	-134.76	2.596	-165.62
2.6	-197.19	2.6	-133.47	2.6	-163.69
2.604	-193.97	2.604	-134.76	2.604	-161.75
2.608	-192.04	2.608	-135.4	2.608	-158.53
2.612	-188.82	2.612	-136.69	2.612	-155.96
2.616	-186.88	2.616	-136.69	2.616	-154.67
2.62	-183.66	2.62	-136.69	2.62	-154.02
2.624	-180.44	2.624	-132.82	2.624	-150.8
2.628	-180.44	2.628	-131.54	2.628	-150.8
2.632	-179.8	2.632	-127.67	2.632	-149.51
2.636	-179.15	2.636	-125.09	2.636	-149.51
2.64	-181.09	2.64	-120.58	2.64	-148.87
2.644	-183.02	2.644	-119.3	2.644	-150.16
2.648	-188.82	2.648	-119.3	2.648	-151.45
2.652	-192.04	2.652	-118.65	2.652	-154.02
2.656	-196.55	2.656	-118.01	2.656	-156.6
2.66	-201.06	2.66	-119.94	2.66	-159.82
2.664	-202.35	2.664	-119.3	2.664	-161.11
2.668	-206.21	2.668	-121.87	2.668	-161.11
2.672	-206.21	2.672	-125.09	2.672	-163.69
2.676	-205.57	2.676	-130.25	2.676	-162.4
2.68	-201.7	2.68	-137.33	2.68	-161.75
2.684	-196.55	2.684	-144.42	2.684	-159.82
2.688	-192.04	2.688	-152.8	2.688	-157.89
2.692	-186.88	2.692	-160.53	2.692	-155.96
2.696	-181.73	2.696	-168.9	2.696	-159.18
2.7	-175.29	2.7	-175.34	2.7	-159.82
2.704	-174	2.704	-184.36	2.704	-159.18
2.708	-172.71	2.708	-191.45	2.708	-158.53
2.712	-172.71	2.712	-197.25	2.712	-160.47
2.716	-173.35	2.716	-202.4	2.716	-159.82
2.72	-175.93	2.72	-205.62	2.72	-159.82
2.724	-178.51	2.724	-208.85	2.724	-159.82
2.728	-181.73	2.728	-210.78	2.728	-162.4
2.732	-183.66	2.732	-211.42	2.732	-160.47
2.736	-186.24	2.736	-211.42	2.736	-161.11
2.74	-190.1	2.74	-210.13	2.74	-160.47
2.744	-193.33	2.744	-210.13	2.744	-163.04
2.748	-197.19	2.748	-207.56	2.748	-164.98
2.752	-200.41	2.752	-204.34	2.752	-170.13
2.756	-197.84	2.756	-200.47	2.756	-171.42
2.76	-198.48	2.76	-195.96	2.76	-174.64
2.764	-197.19	2.764	-190.81	2.764	-176.57
2.768	-193.97	2.768	-187.59	2.768	-176.57
2.772	-193.97	2.772	-183.08	2.772	-177.22
2.776	-193.33	2.776	-177.92	2.776	-174.64
2.78	-192.04	2.78	-177.28	2.78	-175.28
2.784	-191.39	2.784	-174.06	2.784	-174
2.788	-188.17	2.788	-171.48	2.788	-171.42
2.792	-187.53	2.792	-170.84	2.792	-167.55
2.796	-184.31	2.796	-170.19	2.796	-166.26
2.8	-183.02	2.8	-170.84	2.8	-164.33
2.804	-183.66	2.804	-172.77	2.804	-161.11
2.808	-182.37	2.808	-173.41	2.808	-159.82
2.812	-181.73	2.812	-172.77	2.812	-157.25
2.816	-181.73	2.816	-169.55	2.816	-156.6
2.82	-181.73	2.82	-165.04	2.82	-158.53
2.824	-179.15	2.824	-161.17	2.824	-159.18
2.828	-177.22	2.828	-157.95	2.828	-159.18
2.832	-175.29	2.832	-154.73	2.832	-160.47
2.836	-174	2.836	-152.8	2.836	-161.11
2.84	-175.93	2.84	-151.51	2.84	-163.04
2.844	-177.86	2.844	-150.86	2.844	-162.4
2.848	-178.51	2.848	-152.15	2.848	-163.69
2.852	-180.44	2.852	-152.8	2.852	-163.69
2.856	-180.44	2.856	-154.09	2.856	-163.69
2.86	-181.08	2.86	-155.37	2.86	-163.69
2.864	-182.37	2.864	-154.73	2.864	-164.98
2.868	-181.73	2.868	-155.37	2.868	-166.91
2.872	-179.15	2.872	-154.73	2.872	-167.55
2.876	-179.8	2.876	-154.73	2.876	-170.13
2.88	-180.44	2.88	-153.44	2.88	-170.78
2.884	-181.08	2.884	-150.86	2.884	-174
2.888	-179.15	2.888	-149.58	2.888	-172.71
2.892	-179.15	2.892	-147.64	2.892	-171.42
2.896	-177.86	2.896	-145.07	2.896	-170.78
2.9	-175.29	2.9	-144.42	2.9	-168.84
2.904	-174	2.904	-145.07	2.904	-166.91
2.908	-170.78	2.908	-146.35	2.908	-167.55
2.912	-167.55	2.912	-149.58	2.912	-168.2
2.916	-167.55	2.916	-152.15	2.916	-169.49
2.92	-168.2	2.92	-154.73	2.92	-170.13
2.924	-171.42	2.924	-156.66	2.924	-172.71
2.928	-174.64	2.928	-156.02	2.928	-171.42
2.932	-180.44	2.932	-154.73	2.932	-171.42
2.936	-186.88	2.936	-153.44	2.936	-169.49
2.94	-191.39	2.94	-149.58	2.94	-166.27
2.944	-193.97	2.944	-145.71	2.944	-163.69
2.948	-193.32	2.948	-143.13	2.948	-159.82
2.952	-192.04	2.952	-141.2	2.952	-155.96
2.956	-188.17	2.956	-139.27	2.956	-156.6
2.96	-183.66	2.96	-138.62	2.96	-157.25
2.964	-179.15	2.964	-137.34	2.964	-160.47
2.968	-171.42	2.968	-137.98	2.968	-168.84
2.972	-166.91	2.972	-137.34	2.972	-181.73
2.976	-163.04	2.976	-136.69	2.976	-194.61
2.98	-161.11	2.98	-136.69	2.98	-207.5
2.984	-159.82	2.984	-136.05	2.984	-220.38
2.988	-160.47	2.988	-137.34	2.988	-231.34
2.992	-164.33	2.992	-139.27	2.992	-239.07
2.996	-165.62	2.996	-137.98	2.996	-243.58
3	-170.78	3	-137.98	3	-246.15
3.004	-173.35	3.004	-135.4	3.004	-246.8
3.008	-176.57	3.008	-135.4	3.008	-244.86
3.012	-176.57	3.012	-134.11	3.012	-241
3.016	-175.93	3.016	-130.25	3.016	-233.91
3.02	-175.93	3.02	-130.25	3.02	-226.83
3.024	-175.29	3.024	-131.54	3.024	-219.09
3.028	-174	3.028	-132.83	3.028	-212.01
3.032	-175.29	3.032	-134.76	3.032	-204.28
3.036	-175.29	3.036	-136.05	3.036	-197.19
3.04	-175.29	3.04	-139.91	3.04	-190.1
3.044	-175.29	3.044	-144.42	3.044	-185.59
3.048	-174	3.048	-144.42	3.048	-181.08
3.052	-170.78	3.052	-145.71	3.052	-179.15
3.056	-170.13	3.056	-145.71	3.056	-177.22
3.06	-167.55	3.06	-143.78	3.06	-176.58
3.064	-165.62	3.064	-141.85	3.064	-175.29
3.068	-164.98	3.068	-141.85	3.068	-176.58
3.072	-164.33	3.072	-139.27	3.072	-175.29
3.076	-164.33	3.076	-141.2	3.076	-175.29
3.08	-167.55	3.08	-142.49	3.08	-174
3.084	-168.84	3.084	-145.07	3.084	-172.07
3.088	-173.35	3.088	-147	3.088	-173.35
3.092	-177.86	3.092	-148.93	3.092	-170.78
3.096	-184.95	3.096	-149.58	3.096	-171.42
3.1	-185.59	3.1	-148.93	3.1	-171.42
3.104	-187.53	3.104	-147.64	3.104	-170.78
3.108	-188.17	3.108	-147.64	3.108	-172.71
3.112	-187.53	3.112	-147	3.112	-172.07
3.116	-184.3	3.116	-148.93	3.116	-172.07
3.12	-179.79	3.12	-149.58	3.12	-171.42
3.124	-177.86	3.124	-147.64	3.124	-168.84
3.128	-176.57	3.128	-148.93	3.128	-166.27
3.132	-172.06	3.132	-146.36	3.132	-162.4
3.136	-171.42	3.136	-143.78	3.136	-159.83
3.14	-169.49	3.14	-140.56	3.14	-157.25
3.144	-170.13	3.144	-139.91	3.144	-154.67
3.148	-170.13	3.148	-137.98	3.148	-150.16
3.152	-171.42	3.152	-139.27	3.152	-148.87
3.156	-173.35	3.156	-139.91	3.156	-148.87
3.16	-172.71	3.16	-139.91	3.16	-149.52
3.164	-172.06	3.164	-138.63	3.164	-151.45
3.168	-170.13	3.168	-137.98	3.168	-154.67
3.172	-170.77	3.172	-136.69	3.172	-161.11
3.176	-167.55	3.176	-137.34	3.176	-163.69
3.18	-164.98	3.18	-135.4	3.18	-164.34
3.184	-163.69	3.184	-134.76	3.184	-164.34
3.188	-163.69	3.188	-136.05	3.188	-161.76
3.192	-163.04	3.192	-135.4	3.192	-158.54
3.196	-163.04	3.196	-136.05	3.196	-155.32
3.2	-164.33	3.2	-135.4	3.2	-151.45
3.204	-166.91	3.204	-134.12	3.204	-150.16
3.208	-166.91	3.208	-132.18	3.208	-148.23
3.212	-169.49	3.212	-130.25	3.212	-148.87
3.216	-169.49	3.216	-128.32	3.216	-148.87
3.22	-167.55	3.22	-126.39	3.22	-149.52
3.224	-165.62	3.224	-123.16	3.224	-152.1
3.228	-163.69	3.228	-123.16	3.228	-154.03
3.232	-160.47	3.232	-122.52	3.232	-153.38
3.236	-155.96	3.236	-120.59	3.236	-155.32
3.24	-154.02	3.24	-119.94	3.24	-153.38
3.244	-152.09	3.244	-121.23	3.244	-153.38
3.248	-148.87	3.248	-122.52	3.248	-151.45
3.252	-148.23	3.252	-121.23	3.252	-147.59
3.256	-145.65	3.256	-118.65	3.256	-146.94
3.26	-146.29	3.26	-117.37	3.26	-146.94
3.264	-144.36	3.264	-112.86	3.264	-150.16
3.268	-145.65	3.268	-111.57	3.268	-159.83
3.272	-146.29	3.272	-111.57	3.272	-171.42
3.276	-149.51	3.276	-109.64	3.276	-188.17
3.28	-152.09	3.28	-109.64	3.28	-206.21
3.284	-155.96	3.284	-114.14	3.284	-224.25
3.288	-157.89	3.288	-118.01	3.288	-238.42
3.292	-160.47	3.292	-121.23	3.292	-250.02
3.296	-162.4	3.296	-125.74	3.296	-257.11
3.3	-163.04	3.3	-127.03	3.3	-258.4
3.304	-162.4	3.304	-131.54	3.304	-255.82
3.308	-163.04	3.308	-133.47	3.308	-253.24
3.312	-161.75	3.312	-133.47	3.312	-247.44
3.316	-161.11	3.316	-134.76	3.316	-239.07
3.32	-163.04	3.32	-135.41	3.32	-231.98
3.324	-162.4	3.324	-136.69	3.324	-223.61
3.328	-163.69	3.328	-137.98	3.328	-215.23
3.332	-163.69	3.332	-138.63	3.332	-209.43
3.336	-163.69	3.336	-139.27	3.336	-203.64
3.34	-163.69	3.34	-139.27	3.34	-199.13
3.344	-161.75	3.344	-138.63	3.344	-195.26
3.348	-162.4	3.348	-137.98	3.348	-193.97
3.352	-161.11	3.352	-136.69	3.352	-192.04
3.356	-160.47	3.356	-136.05	3.356	-188.82
3.36	-161.11	3.36	-137.34	3.36	-185.6
3.364	-160.47	3.364	-137.98	3.364	-182.38
3.368	-159.82	3.368	-137.98	3.368	-177.87
3.372	-158.53	3.372	-136.69	3.372	-177.22
3.376	-155.96	3.376	-137.34	3.376	-175.93
3.38	-155.31	3.38	-136.05	3.38	-174
3.384	-151.45	3.384	-134.76	3.384	-173.36
3.388	-152.74	3.388	-130.25	3.388	-172.07
3.392	-152.74	3.392	-127.67	3.392	-173.36
3.396	-148.23	3.396	-121.88	3.396	-174
3.4	-154.67	3.4	-119.94	3.4	-174
3.404	-156.6	3.404	-117.37	3.404	-176.58
3.408	-155.96	3.408	-115.43	3.408	-177.22
3.412	-156.6	3.412	-114.15	3.412	-178.51
3.416	-157.24	3.416	-115.43	3.416	-179.8
3.42	-155.31	3.42	-114.79	3.42	-181.73
3.424	-154.02	3.424	-114.79	3.424	-184.31
3.428	-150.8	3.428	-116.08	3.428	-185.6
3.432	-147.58	3.432	-118.01	3.432	-186.24
3.436	-144.36	3.436	-120.59	3.436	-184.95
3.44	-142.43	3.44	-123.81	3.44	-183.02
3.444	-143.07	3.444	-126.39	3.444	-179.8
3.448	-142.43	3.448	-130.9	3.448	-177.22
3.452	-145	3.452	-133.47	3.452	-174.65
3.456	-148.22	3.456	-136.05	3.456	-170.78
3.46	-150.8	3.46	-137.34	3.46	-168.85
3.464	-154.67	3.464	-136.69	3.464	-165.63
3.468	-159.18	3.468	-137.34	3.468	-164.98
3.472	-161.75	3.472	-135.41	3.472	-166.91
3.476	-161.75	3.476	-134.12	3.476	-166.27
3.48	-164.33	3.48	-132.83	3.48	-166.91
3.484	-161.75	3.484	-134.12	3.484	-168.2
3.488	-159.18	3.488	-136.05	3.488	-168.85
3.492	-158.53	3.492	-136.05	3.492	-170.14
3.496	-155.31	3.496	-136.05	3.496	-169.49
3.5	-152.73	3.5	-136.05	3.5	-170.14
3.504	-149.51	3.504	-136.05	3.504	-168.85
3.508	-148.22	3.508	-136.05	3.508	-168.85
3.512	-145.65	3.512	-136.05	3.512	-170.14
3.516	-145	3.516	-137.98	3.516	-168.85
3.52	-143.71	3.52	-137.98	3.52	-170.78
3.524	-146.94	3.524	-141.2	3.524	-171.43
3.528	-150.16	3.528	-143.14	3.528	-170.78
3.532	-153.38	3.532	-146.36	3.532	-174
3.536	-155.96	3.536	-148.29	3.536	-174.65
3.54	-158.53	3.54	-148.29	3.54	-178.51
3.544	-159.18	3.544	-150.22	3.544	-185.6
3.548	-161.11	3.548	-148.94	3.548	-191.4
3.552	-160.47	3.552	-150.22	3.552	-201.06
3.556	-157.89	3.556	-150.87	3.556	-211.37
3.56	-154.67	3.56	-151.51	3.56	-221.68
3.564	-153.38	3.564	-155.38	3.564	-235.21
3.568	-150.8	3.568	-155.38	3.568	-243.58
3.572	-150.8	3.572	-156.67	3.572	-253.24
3.576	-150.16	3.576	-155.38	3.576	-259.69
3.58	-148.87	3.58	-153.45	3.58	-263.55
3.584	-149.51	3.584	-150.22	3.584	-264.2
3.588	-145.65	3.588	-144.43	3.588	-263.55
3.592	-145.65	3.592	-141.21	3.592	-259.04
3.596	-146.94	3.596	-136.7	3.596	-255.82
3.6	-146.94	3.6	-135.41	3.6	-247.45
3.604	-150.8	3.604	-134.76	3.604	-241
3.608	-152.73	3.608	-134.12	3.608	-233.92
3.612	-156.6	3.612	-135.41	3.612	-224.9
3.616	-159.18	3.616	-136.7	3.616	-218.46
3.62	-162.4	3.62	-136.05	3.62	-210.08
3.624	-164.33	3.624	-137.98	3.624	-202.99
3.628	-168.2	3.628	-136.7	3.628	-199.77
3.632	-170.77	3.632	-135.41	3.632	-195.26
3.636	-172.06	3.636	-132.19	3.636	-192.69
3.64	-173.35	3.64	-129.61	3.64	-193.33
3.644	-175.28	3.644	-127.68	3.644	-193.33
3.648	-176.57	3.648	-127.03	3.648	-193.97
3.652	-177.86	3.652	-127.68	3.652	-192.69
3.656	-179.15	3.656	-128.32	3.656	-192.69
3.66	-179.15	3.66	-131.54	3.66	-190.75
3.664	-181.72	3.664	-132.83	3.664	-188.18
3.668	-181.72	3.668	-134.12	3.668	-183.67
3.672	-180.44	3.672	-133.47	3.672	-182.38
3.676	-181.72	3.676	-134.76	3.676	-177.22
3.68	-183.01	3.68	-134.12	3.68	-172.71
3.684	-184.95	3.684	-130.9	3.684	-167.56
3.688	-184.95	3.688	-128.96	3.688	-163.7
3.692	-184.95	3.692	-127.03	3.692	-159.83
3.696	-183.01	3.696	-126.39	3.696	-157.25
3.7	-181.08	3.7	-125.74	3.7	-155.32
3.704	-177.21	3.704	-124.46	3.704	-154.68
3.708	-172.71	3.708	-125.1	3.708	-155.96
3.712	-168.84	3.712	-125.74	3.712	-157.9
3.716	-167.55	3.716	-125.74	3.716	-160.47
3.72	-166.26	3.72	-128.97	3.72	-162.41
3.724	-166.91	3.724	-128.32	3.724	-164.34
3.728	-166.91	3.728	-132.19	3.728	-164.98
3.732	-165.62	3.732	-136.05	3.732	-166.27
3.736	-165.62	3.736	-136.05	3.736	-166.92
3.74	-164.97	3.74	-136.7	3.74	-168.85
3.744	-163.04	3.744	-139.92	3.744	-174
3.748	-162.4	3.748	-140.56	3.748	-175.94
3.752	-161.75	3.752	-141.21	3.752	-180.45
3.756	-161.11	3.756	-142.49	3.756	-182.38
3.76	-163.04	3.76	-143.14	3.76	-186.89
3.764	-163.69	3.764	-145.07	3.764	-188.82
3.768	-163.04	3.768	-146.36	3.768	-190.11
3.772	-160.46	3.772	-146.36	3.772	-186.89
3.776	-159.18	3.776	-148.29	3.776	-184.31
3.78	-157.24	3.78	-147.65	3.78	-179.8
3.784	-156.6	3.784	-148.94	3.784	-176.58
3.788	-154.02	3.788	-147	3.788	-172.07
3.792	-155.31	3.792	-144.43	3.792	-167.56
3.796	-156.6	3.796	-141.21	3.796	-164.98
3.8	-157.24	3.8	-137.34	3.8	-162.41
3.804	-159.82	3.804	-134.12	3.804	-160.48
3.808	-161.11	3.808	-134.76	3.808	-161.12
3.812	-164.33	3.812	-133.48	3.812	-157.9
3.816	-164.97	3.816	-134.76	3.816	-157.25
3.82	-163.04	3.82	-137.99	3.82	-157.25
3.824	-161.75	3.824	-139.92	3.824	-158.54
3.828	-160.46	3.828	-143.14	3.828	-158.54
3.832	-162.4	3.832	-142.49	3.832	-160.48
3.836	-164.33	3.836	-141.21	3.836	-161.76
3.84	-168.84	3.84	-140.56	3.84	-164.34
3.844	-172.7	3.844	-140.56	3.844	-165.63
3.848	-177.21	3.848	-138.63	3.848	-167.56
3.852	-181.08	3.852	-141.85	3.852	-170.14
3.856	-183.66	3.856	-143.78	3.856	-174
3.86	-184.94	3.86	-148.29	3.86	-175.94
3.864	-184.94	3.864	-152.8	3.864	-179.16
3.868	-181.08	3.868	-158.6	3.868	-186.25
3.872	-180.44	3.872	-164.4	3.872	-195.27
3.876	-177.21	3.876	-168.27	3.876	-206.86
3.88	-177.86	3.88	-170.84	3.88	-217.81
3.884	-178.5	3.884	-174.06	3.884	-230.05
3.888	-179.79	3.888	-176	3.888	-241.01
3.892	-183.01	3.892	-174.71	3.892	-250.67
3.896	-186.23	3.896	-174.06	3.896	-255.82
3.9	-189.45	3.9	-172.13	3.9	-259.69
3.904	-192.03	3.904	-167.62	3.904	-262.27
3.908	-195.9	3.908	-164.4	3.908	-259.05
3.912	-198.47	3.912	-160.53	3.912	-254.54
3.916	-199.12	3.916	-157.31	3.916	-250.67
3.92	-199.76	3.92	-156.67	3.92	-245.52
3.924	-195.9	3.924	-154.74	3.924	-243.58
3.928	-194.61	3.928	-154.74	3.928	-239.07
3.932	-190.1	3.932	-155.38	3.932	-234.56
3.936	-185.59	3.936	-157.96	3.936	-229.41
3.94	-179.79	3.94	-158.6	3.94	-224.26
3.944	-173.35	3.944	-158.6	3.944	-216.53
3.948	-170.13	3.948	-157.96	3.948	-209.44
3.952	-166.91	3.952	-156.67	3.952	-201.06
3.956	-163.04	3.956	-153.45	3.956	-197.84
3.96	-161.75	3.96	-150.23	3.96	-195.27
3.964	-161.11	3.964	-147.01	3.964	-193.98
3.968	-159.82	3.968	-140.56	3.968	-193.33
3.972	-161.75	3.972	-137.34	3.972	-192.69
3.976	-163.04	3.976	-134.76	3.976	-193.33
3.98	-163.68	3.98	-133.48	3.98	-193.33
3.984	-164.97	3.984	-133.48	3.984	-193.98
3.988	-166.91	3.988	-134.12	3.988	-191.4
3.992	-168.84	3.992	-137.99	3.992	-188.82
3.996	-173.35	3.996	-139.92	3.996	-190.11
4	-172.7	4	-141.21	4	-188.82
4.004	-174.64	4.004	-143.14	4.004	-186.25
4.008	-175.92	4.008	-145.07	4.008	-186.25
4.012	-175.92	4.012	-143.78	4.012	-185.6
4.016	-174.64	4.016	-144.43	4.016	-183.03
4.02	-175.28	4.02	-143.14	4.02	-181.74
4.024	-175.28	4.024	-141.85	4.024	-181.09
4.028	-175.92	4.028	-141.85	4.028	-178.52
4.032	-174.64	4.032	-139.28	4.032	-177.87
4.036	-175.92	4.036	-139.28	4.036	-177.23
4.04	-175.28	4.04	-137.34	4.04	-177.23
4.044	-175.28	4.044	-137.34	4.044	-179.8
4.048	-175.28	4.048	-137.99	4.048	-177.87
4.052	-173.99	4.052	-136.05	4.052	-179.16
4.056	-173.35	4.056	-134.77	4.056	-178.52
4.06	-170.77	4.06	-132.19	4.06	-175.3
4.064	-171.41	4.064	-132.19	4.064	-174.65
4.068	-170.77	4.068	-133.48	4.068	-172.72
4.072	-173.99	4.072	-136.05	4.072	-170.14
4.076	-171.41	4.076	-139.28	4.076	-168.85
4.08	-170.77	4.08	-145.07	4.08	-166.92
4.084	-170.77	4.084	-148.94	4.084	-166.92
4.088	-168.84	4.088	-156.03	4.088	-164.99
4.092	-168.19	4.092	-159.89	4.092	-164.34
4.096	-168.19	4.096	-165.69	4.096	-164.99
4.1	-165.62	4.1	-166.98	4.1	-163.7
4.104	-164.97	4.104	-169.55	4.104	-163.05
4.108	-159.82	4.108	-167.62	4.108	-164.99
4.112	-155.31	4.112	-168.27	4.112	-164.34
4.116	-151.44	4.116	-167.62	4.116	-166.92
4.12	-147.58	4.12	-164.4	4.12	-168.85
4.124	-143.71	4.124	-161.18	4.124	-172.72
4.128	-139.85	4.128	-157.31	4.128	-175.3
4.132	-134.05	4.132	-152.8	4.132	-177.23
4.136	-130.83	4.136	-149.58	4.136	-177.87
4.14	-128.25	4.14	-145.72	4.14	-173.36
4.144	-126.32	4.144	-145.07	4.144	-170.79
4.148	-123.74	4.148	-145.07	4.148	-166.92
4.152	-118.59	4.152	-145.07	4.152	-161.12
4.156	-112.79	4.156	-145.72	4.156	-157.9
4.16	-106.99	4.16	-146.36	4.16	-157.9
4.164	-101.19	4.164	-147.65	4.164	-156.61
4.168	-94.75	4.168	-146.36	4.168	-157.9
4.172	-87.02	4.172	-147.01	4.172	-158.55
4.176	-81.86	4.176	-147.01	4.176	-159.19
4.18	-79.93	4.18	-147.01	4.18	-162.41
4.184	-78.64	4.184	-148.94	4.184	-163.7
4.188	-80.58	4.188	-149.58	4.188	-166.92
4.192	-80.58	4.192	-149.58	4.192	-167.57
4.196	-83.15	4.196	-150.23	4.196	-167.57
4.2	-87.02	4.2	-150.87	4.2	-166.92
4.204	-87.02	4.204	-152.16	4.204	-168.85
4.208	-86.37	4.208	-152.81	4.208	-169.5
4.212	-83.15	4.212	-152.16	4.212	-170.79
4.216	-81.86	4.216	-154.09	4.216	-172.72
4.22	-74.13	4.22	-153.45	4.22	-174.01
4.224	-68.33	4.224	-156.67	4.224	-175.94
4.228	-61.89	4.228	-158.6	4.228	-176.59
4.232	-54.81	4.232	-160.54	4.232	-179.16
4.236	-49.01	4.236	-163.76	4.236	-181.09
4.24	-47.72	4.24	-163.76	4.24	-183.67
4.244	-45.14	4.244	-165.69	4.244	-186.25
4.248	-44.5	4.248	-163.76	4.248	-187.54
4.252	-45.79	4.252	-163.11	4.252	-186.89
4.256	-47.72	4.256	-163.76	4.256	-184.96
4.26	-51.58	4.26	-161.18	4.26	-184.32
4.264	-54.81	4.264	-159.25	4.264	-180.45
4.268	-56.74	4.268	-158.6	4.268	-179.16
4.272	-59.96	4.272	-157.96	4.272	-177.87
4.276	-58.67	4.276	-158.6	4.276	-176.59
4.28	-58.03	4.28	-161.83	4.28	-177.23
4.284	-56.74	4.284	-165.69	4.284	-174.65
4.288	-52.87	4.288	-170.84	4.288	-172.72
4.292	-47.72	4.292	-174.71	4.292	-169.5
4.296	-45.79	4.296	-177.29	4.296	-166.92
4.3	-41.92	4.3	-178.58	4.3	-163.7
4.304	-38.7	4.304	-178.58	4.304	-162.41
4.308	-38.7	4.308	-177.29	4.308	-161.12
4.312	-39.99	4.312	-176.64	4.312	-161.77
4.316	-42.56	4.316	-172.78	4.316	-164.35
4.32	-43.85	4.32	-171.49	4.32	-167.57
4.324	-47.07	4.324	-167.62	4.324	-171.43
4.328	-47.72	4.328	-166.98	4.328	-175.94
4.332	-49.01	4.332	-166.98	4.332	-181.1
4.336	-48.36	4.336	-167.62	4.336	-185.61
4.34	-50.3	4.34	-168.27	4.34	-186.89
4.344	-49.01	4.344	-167.62	4.344	-186.89
4.348	-48.36	4.348	-166.98	4.348	-187.54
4.352	-50.3	4.352	-166.34	4.352	-187.54
4.356	-50.3	4.356	-165.05	4.356	-184.96
4.36	-51.58	4.36	-161.18	4.36	-184.32
4.364	-50.3	4.364	-157.32	4.364	-184.32
4.368	-47.72	4.368	-154.09	4.368	-183.67
4.372	-47.07	4.372	-153.45	4.372	-183.03
4.376	-46.43	4.376	-152.16	4.376	-181.74
4.38	-41.92	4.38	-154.74	4.38	-181.74
4.384	-40.63	4.384	-154.74	4.384	-179.81
4.388	-39.34	4.388	-158.6	4.388	-180.45
4.392	-41.92	4.392	-157.96	4.392	-178.52
4.396	-41.92	4.396	-159.89	4.396	-177.23
4.4	-41.92	4.4	-159.25	4.4	-177.88
4.404	-42.56	4.404	-160.54	4.404	-177.23
4.408	-41.92	4.408	-160.54	4.408	-178.52
4.412	-40.63	4.412	-159.25	4.412	-177.88
4.416	-41.92	4.416	-159.25	4.416	-177.23
4.42	-41.92	4.42	-157.32	4.42	-177.23
4.424	-43.21	4.424	-156.67	4.424	-174.01
4.428	-43.85	4.428	-155.38	4.428	-170.14
4.432	-45.79	4.432	-154.1	4.432	-164.99
4.436	-47.07	4.436	-152.16	4.436	-159.19
4.44	-49.01	4.44	-150.23	4.44	-155.97
4.444	-48.36	4.444	-149.59	4.444	-150.17
4.448	-47.72	4.448	-147.01	4.448	-146.95
4.452	-47.07	4.452	-142.5	4.452	-142.44
4.456	-44.5	4.456	-139.28	4.456	-139.87
4.46	-42.56	4.46	-134.77	4.46	-136.64
4.464	-41.28	4.464	-128.97	4.464	-132.78
4.468	-39.34	4.468	-123.17	4.468	-128.91
4.472	-38.7	4.472	-116.73	4.472	-123.76
4.476	-36.77	4.476	-111.58	4.476	-119.25
4.48	-34.83	4.48	-107.07	4.48	-113.45
4.484	-34.19	4.484	-105.13	4.484	-106.36
4.488	-32.9	4.488	-102.56	4.488	-100.57
4.492	-31.61	4.492	-100.62	4.492	-96.06
4.496	-30.97	4.496	-101.91	4.496	-91.55
4.5	-29.68	4.5	-99.98	4.5	-89.61
4.504	-29.03	4.504	-99.33	4.504	-85.1
4.508	-30.32	4.508	-94.82	4.508	-81.24
4.512	-29.03	4.512	-90.31	4.512	-77.37
4.516	-29.68	4.516	-83.87	4.516	-74.15
4.52	-26.46	4.52	-78.07	4.52	-70.93
4.524	-25.81	4.524	-70.99	4.524	-66.42
4.528	-23.88	4.528	-65.19	4.528	-66.42
4.532	-22.59	4.532	-61.97	4.532	-66.42
4.536	-21.3	4.536	-61.32	4.536	-67.07
4.54	-23.24	4.54	-61.32	4.54	-69.64
4.544	-26.46	4.544	-64.55	4.544	-70.93
4.548	-29.68	4.548	-65.83	4.548	-70.93
4.552	-35.48	4.552	-70.34	4.552	-70.93
4.556	-39.99	4.556	-72.28	4.556	-69
4.56	-44.5	4.56	-74.21	4.56	-68.35
4.564	-47.72	4.564	-72.92	4.564	-63.2
4.568	-50.29	4.568	-71.63	4.568	-61.27
4.572	-49.65	4.572	-70.99	4.572	-56.76
4.576	-49.01	4.576	-69.06	4.576	-54.18
4.58	-47.07	4.58	-67.12	4.58	-51.6
4.584	-46.43	4.584	-65.19	4.584	-50.96
4.588	-45.14	4.588	-62.61	4.588	-49.03
4.592	-39.99	4.592	-60.04	4.592	-49.03
4.596	-39.34	4.596	-59.39	4.596	-46.45
4.6	-37.41	4.6	-54.88	4.6	-46.45
4.604	-37.41	4.604	-52.95	4.604	-48.38
4.608	-37.41	4.608	-51.66	4.608	-50.32
4.612	-36.12	4.612	-51.02	4.612	-50.96
4.616	-38.7	4.616	-50.37	4.616	-52.25
4.62	-39.99	4.62	-51.02	4.62	-54.18
4.624	-39.34	4.624	-49.73	4.624	-54.83
4.628	-39.99	4.628	-51.66	4.628	-53.54
4.632	-37.41	4.632	-51.66	4.632	-50.32
4.636	-35.48	4.636	-50.37	4.636	-49.67
4.64	-33.54	4.64	-49.08	4.64	-47.74
4.644	-29.03	4.644	-50.37	4.644	-47.1
4.648	-25.81	4.648	-49.08	4.648	-47.1
4.652	-25.17	4.652	-51.02	4.652	-47.1
4.656	-23.88	4.656	-49.08	4.656	-50.96
4.66	-24.52	4.66	-49.08	4.66	-54.18
4.664	-25.81	4.664	-47.15	4.664	-54.83
4.668	-26.46	4.668	-47.15	4.668	-56.76
4.672	-26.46	4.672	-44.57	4.672	-58.05
4.676	-28.39	4.676	-42	4.676	-57.4
4.68	-29.03	4.68	-40.71	4.68	-54.83
4.684	-29.68	4.684	-39.42	4.684	-52.89
4.688	-30.97	4.688	-40.71	4.688	-52.89
4.692	-32.25	4.692	-38.13	4.692	-52.89
4.696	-33.54	4.696	-38.78	4.696	-53.54
4.7	-37.41	4.7	-38.78	4.7	-50.32
4.704	-38.05	4.704	-41.35	4.704	-52.25
4.708	-39.99	4.708	-43.29	4.708	-50.32
4.712	-39.99	4.712	-43.93	4.712	-50.32
4.716	-39.99	4.716	-44.57	4.716	-49.67
4.72	-41.27	4.72	-47.15	4.72	-48.38
4.724	-38.7	4.724	-48.44	4.724	-45.16
4.728	-36.76	4.728	-49.08	4.728	-41.3
4.732	-33.54	4.732	-47.8	4.732	-38.72
4.736	-29.03	4.736	-46.51	4.736	-33.57
4.74	-25.17	4.74	-45.86	4.74	-31.63
4.744	-21.95	4.744	-44.58	4.744	-29.06
4.748	-20.01	4.748	-42.64	4.748	-26.48
4.752	-19.37	4.752	-42.64	4.752	-27.12
4.756	-20.66	4.756	-41.35	4.756	-27.77
4.76	-22.59	4.76	-41.35	4.76	-29.7
4.764	-25.17	4.764	-40.07	4.764	-34.86
4.768	-25.81	4.768	-37.49	4.768	-38.72
4.772	-29.03	4.772	-38.13	4.772	-42.59
4.776	-30.97	4.776	-37.49	4.776	-47.74
4.78	-31.61	4.78	-38.78	4.78	-50.32
4.784	-29.68	4.784	-40.71	4.784	-55.47
4.788	-29.68	4.788	-41.35	4.788	-56.76
4.792	-28.39	4.792	-42.64	4.792	-56.12
4.796	-27.74	4.796	-43.29	4.796	-58.05
4.8	-26.46	4.8	-42	4.8	-55.47
4.804	-27.1	4.804	-40.07	4.804	-54.18
4.808	-27.74	4.808	-34.27	4.808	-54.83
4.812	-27.74	4.812	-32.33	4.812	-51.61
4.816	-27.74	4.816	-31.05	4.816	-51.61
4.82	-25.81	4.82	-32.98	4.82	-48.39
4.824	-26.46	4.824	-32.98	4.824	-45.16
4.828	-24.52	4.828	-34.27	4.828	-41.94
4.832	-21.95	4.832	-36.84	4.832	-39.37
		4.836	-38.78	4.836	-34.86
		4.84	-39.42	4.84	-32.92
		4.844	-38.78	4.844	-27.77
		4.848	-37.49	4.848	-25.19
		4.852	-36.2	4.852	-21.97
		4.856	-32.98	4.856	-23.26
		4.86	-28.47	4.86	-24.55
		4.864	-25.25	4.864	-27.13
		4.868	-24.6	4.868	-32.28
		4.872	-26.54	4.872	-34.86
		4.876	-27.83	4.876	-36.79
		4.88	-31.05	4.88	-39.37
		4.884	-34.27	4.884	-41.94
		4.888	-35.56	4.888	-41.94
		4.892	-38.78	4.892	-44.52
		4.896	-38.13	4.896	-43.23
		4.9	-36.85	4.9	-41.3
		4.904	-35.56	4.904	-42.59
		4.908	-34.91	4.908	-40.66
		4.912	-36.2	4.912	-38.08
		4.916	-36.85	4.916	-36.79
		4.92	-38.78	4.92	-34.86
		4.924	-38.78	4.924	-34.21
		4.928	-38.13	4.928	-33.57
		4.932	-38.78	4.932	-34.21
		4.936	-36.85	4.936	-34.21
		4.94	-29.76	4.94	-32.92
		4.944	-27.18	4.944	-34.21
		4.948	-20.74	4.948	-32.92
		4.952	-18.16	4.952	-32.92
		4.956	-15.59	4.956	-31.64
		4.96	-13.65	4.96	-31.64
		4.964	-13.65	4.964	-32.28
		4.968	-15.59	4.968	-33.57
		4.972	-18.16	4.972	-34.86
		4.976	-19.45	4.976	-39.37
		4.98	-21.38	4.98	-41.94
		4.984	-23.32	4.984	-43.88
		4.988	-23.32	4.988	-46.45
		4.992	-25.25	4.992	-46.45
		4.996	-23.32	4.996	-47.1
		5	-23.96	5	-45.17
		5.004	-23.32	5.004	-44.52
		5.008	-22.67	5.008	-41.94
		5.012	-24.61	5.012	-36.79
		5.016	-22.03	5.016	-33.57
		5.02	-23.96	5.02	-29.7
		5.024	-23.96	5.024	-25.19
		5.028	-22.67	5.028	-24.55
		5.032	-23.32	5.032	-22.62
		5.036	-23.32	5.036	-22.62
		5.04	-22.67	5.04	-21.33
		5.044	-22.67	5.044	-24.55
		5.048	-22.03	5.048	-25.84
		5.052	-22.67	5.052	-28.42
		5.056	-25.25	5.056	-30.35
		5.06	-28.47	5.06	-32.93
		5.064	-32.98	5.064	-35.5
		5.068	-33.62	5.068	-36.79
		5.072	-33.62	5.072	-38.72
		5.076	-34.27	5.076	-37.44
		5.08	-30.4	5.08	-36.79
		5.084	-27.83	5.084	-35.5
		5.088	-25.25	5.088	-34.86
		5.092	-23.96	5.092	-33.57
		5.096	-21.38	5.096	-34.21
		5.1	-20.1	5.1	-34.86
		5.104	-19.45	5.104	-37.44
		5.108	-20.1	5.108	-38.08
		5.112	-20.1	5.112	-38.08
		5.116	-22.03	5.116	-38.08
		5.12	-22.67	5.12	-36.15
		5.124	-22.67	5.124	-35.5
		5.128	-21.38	5.128	-32.93
		5.132	-22.67	5.132	-29.71
		5.136	-22.03	5.136	-27.77
		5.14	-22.67	5.14	-25.2
		5.144	-23.96	5.144	-23.26
		5.148	-23.96	5.148	-20.69
		5.152	-25.25	5.152	-21.97
		5.156	-23.96	5.156	-22.62
		5.16	-23.96	5.16	-21.33
		5.164	-21.38	5.164	-23.91
		5.168	-20.1	5.168	-26.48
		5.172	-20.1	5.172	-29.06
		5.176	-22.67	5.176	-30.35
		5.18	-23.32	5.18	-32.93
		5.184	-24.61	5.184	-32.28
		5.188	-26.54
		5.192	-27.18
		5.196	-29.12
		5.2	-27.83
		5.204	-27.18
		5.208	-29.12
		5.212	-28.47
		5.216	-25.89
		5.22	-22.67

## Sheet: Figure 5d
Positive patient sample_event_1		Positive patient sample_event_2		Positive patient sample_event_3
t (ms)	I (pA)	t (ms)	I (pA)	t (ms)	I (pA)
0.004	7.17	0.004	-1.13	0.004	9.15
0.008	5.88	0.008	1.44	0.008	13.01
0.012	3.3	0.012	4.66	0.012	12.37
0.016	2.66	0.016	5.95	0.016	16.88
0.02	2.01	0.02	6.6	0.02	13.66
0.024	3.3	0.024	5.95	0.024	10.44
0.028	3.94	0.028	3.38	0.028	7.21
0.032	2.66	0.032	0.798249	0.032	3.99
0.036	2.01	0.036	-5.64	0.036	1.42
0.04	1.37	0.04	-10.8	0.04	-1.8
0.044	0.0779752	0.044	-14.02	0.044	-1.8
0.048	-1.21	0.048	-16.6	0.048	-4.38
0.052	-2.5	0.052	-16.6	0.052	-4.38
0.056	-1.85	0.056	-16.6	0.056	-6.31
0.06	0.722084	0.06	-14.66	0.06	-5.67
0.064	2.01	0.064	-11.44	0.064	-6.31
0.068	6.52	0.068	-6.93	0.068	-3.74
0.072	10.39	0.072	-6.29	0.072	-3.09
0.076	14.25	0.076	-3.07	0.076	-1.8
0.08	16.18	0.08	-0.489986	0.08	-1.8
0.084	18.76	0.084	-0.489964	0.084	-0.516309
0.088	20.05	0.088	0.154302	0.088	-1.16
0.092	20.05	0.092	2.09	0.092	-1.8
0.096	17.47	0.096	2.09	0.096	-5.03
0.1	14.25	0.1	2.09	0.1	-7.6
0.104	12.32	0.104	2.09	0.104	-10.18
0.108	9.1	0.108	3.38	0.108	-8.89
0.112	7.16	0.112	4.66	0.112	-9.54
0.116	4.59	0.116	6.6	0.116	-8.89
0.12	5.88	0.12	6.6	0.12	-7.6
0.124	7.16	0.124	6.6	0.124	-3.74
0.128	7.81	0.128	5.31	0.128	-3.74
0.132	10.39	0.132	4.66	0.132	0.771968
0.136	13.61	0.136	3.38	0.136	0.77195
0.14	14.89	0.14	3.38	0.14	3.99
0.144	16.83	0.144	3.38	0.144	7.21
0.148	18.76	0.148	5.31	0.148	7.21
0.152	16.83	0.152	8.53	0.152	9.79
0.156	15.54	0.156	8.53	0.156	9.79
0.16	16.18	0.16	9.17	0.16	6.57
0.164	13.61	0.164	6.6	0.164	3.99
0.168	12.96	0.168	5.31	0.168	2.7
0.172	12.96	0.172	2.73	0.172	-0.516699
0.176	15.54	0.176	2.73	0.176	-2.45
0.18	16.83	0.18	0.799034	0.18	-5.67
0.184	15.54	0.184	2.73	0.184	-6.96
0.188	17.47	0.188	3.38	0.188	-7.6
0.192	16.18	0.192	8.53	0.192	-11.47
0.196	11.67	0.196	8.53	0.196	-12.76
0.2	9.74	0.2	12.4	0.2	-14.05
0.204	5.87	0.204	14.33	0.204	-12.76
0.208	5.23	0.208	16.91	0.208	-9.54
0.212	5.23	0.212	15.62	0.212	-7.6
0.216	5.87	0.216	13.68	0.216	-3.09
0.22	6.52	0.22	10.46	0.22	0.127331
0.224	7.81	0.224	5.31	0.224	2.06
0.228	7.81	0.228	2.73	0.228	6.57
0.232	5.87	0.232	-1.78	0.232	7.21
0.236	3.94	0.236	-3.71	0.236	7.21
0.24	-0.56794	0.24	-4.35	0.24	7.86
0.244	-3.79	0.244	-3.07	0.244	5.28
0.248	-3.79	0.248	2.09	0.248	4.64
0.252	-6.37	0.252	3.38	0.252	0.127188
0.256	-7.01	0.256	5.31	0.256	-1.81
0.26	-7.65	0.26	9.82	0.26	-4.38
0.264	-7.01	0.264	11.11	0.264	-4.38
0.268	-5.08	0.268	9.82	0.268	-3.09
0.272	-2.5	0.272	7.89	0.272	-3.09
0.276	0.0759969	0.276	2.09	0.276	1.42
0.28	1.36	0.28	-0.488929	0.28	3.35
0.284	2.01	0.284	-5	0.284	6.57
0.288	3.94	0.288	-5.64	0.288	8.5
0.292	3.94	0.292	-6.93	0.292	11.72
0.296	4.59	0.296	-8.22	0.296	14.94
0.3	4.59	0.3	-5	0.3	15.59
0.304	7.81	0.304	-3.07	0.304	16.88
0.308	9.1	0.308	-2.42	0.308	15.59
0.312	11.03	0.312	-0.488761	0.312	14.94
0.316	12.96	0.316	1.44	0.316	12.37
0.32	14.89	0.32	0.155526	0.32	9.15
0.324	14.89	0.324	0.155547	0.324	5.28
0.328	14.89	0.328	0.799813	0.328	0.771091
0.332	13.6	0.332	-0.488656	0.332	-5.03
0.336	11.03	0.336	-1.78	0.336	-7.6
0.34	7.16	0.34	0.15563	0.34	-8.89
0.344	5.23	0.344	2.73	0.344	-7.6
0.348	2.65	0.348	4.02	0.348	-6.32
0.352	0.719591	0.352	7.24	0.352	-3.09
0.356	0.0753114	0.356	11.11	0.356	0.12672
0.36	0.0752771	0.36	11.75	0.36	0.770947
0.364	-1.21	0.364	13.68	0.364	0.126684
0.368	-1.86	0.368	15.62	0.368	0.770911
0.372	-0.569071	0.372	14.97	0.372	-2.45
0.376	-0.569105	0.376	14.33	0.376	-3.74
0.38	1.36	0.38	13.04	0.38	-5.03
0.384	1.36	0.384	11.11	0.384	-6.32
0.388	1.36	0.388	7.89	0.388	-7.6
0.392	3.3	0.392	5.31	0.392	-6.96
0.396	4.58	0.396	0.800168	0.396	-5.03
0.4	5.87	0.4	-0.488301	0.4	-3.09
0.404	6.52	0.404	-1.78	0.404	-0.517741
0.408	7.81	0.408	-2.42	0.408	4.64
0.412	9.74	0.412	-4.35	0.412	6.57
0.416	9.74	0.416	-6.29	0.416	10.43
0.42	11.03	0.42	-5.64	0.42	11.08
0.424	9.09	0.424	-5.64	0.424	9.79
0.428	12.96	0.428	-5	0.428	8.5
0.432	12.96	0.432	-1.78	0.432	5.28
0.436	14.25	0.436	-0.488114	0.436	3.99
0.44	12.96	0.44	4.02	0.44	1.41
0.444	14.89	0.444	9.18	0.444	0.770567
0.448	15.54	0.448	11.75	0.448	0.770549
0.452	16.18	0.452	11.75	0.452	2.06
0.456	16.18	0.456	11.11	0.456	2.06
0.46	14.25	0.46	9.18	0.46	3.35
0.464	13.6	0.464	8.53	0.464	3.35
0.468	9.74	0.468	3.38	0.468	3.99
0.472	11.67	0.472	1.44	0.472	4.64
0.476	9.09	0.476	0.156339	0.476	6.57
0.48	7.81	0.48	-0.487885	0.48	5.28
0.484	5.23	0.484	0.800626	0.484	6.57
0.488	5.23	0.488	0.156402	0.488	2.06
0.492	3.94	0.492	0.800667	0.492	2.7
0.496	3.94	0.496	-1.13	0.496	-0.518159
0.5	0.718318	0.5	-1.13	0.5	-2.45
0.504	0.0740388	0.504	-1.13	0.504	-3.74
0.508	-1.21	0.508	-3.06	0.508	-4.38
0.512	-2.5	0.512	-4.35	0.512	-5.03
0.516	-2.5	0.516	-3.71	0.516	-2.45
0.52	-2.5	0.52	-3.71	0.52	-3.1
0.524	-1.21	0.524	-3.71	0.524	-3.1
0.528	2.01	0.528	-5	0.528	-3.74
0.532	0.718042	0.532	-6.29	0.532	-4.38
0.536	-0.570482	0.536	-5.64	0.536	-5.03
0.54	-1.86	0.54	-6.29	0.54	-3.74
0.544	-2.5	0.544	-6.93	0.544	-1.81
0.548	-5.08	0.548	-5.64	0.548	-1.81
0.552	-7.66	0.552	-5	0.552	0.770075
0.556	-6.37	0.556	-5	0.556	0.125812
0.56	-7.01	0.56	-3.06	0.56	-1.81
0.564	-5.72	0.564	-5.64	0.564	-4.38
0.568	-5.72	0.568	-5	0.568	-6.96
0.572	-5.08	0.572	-5	0.572	-12.11
0.576	-7.66	0.576	-5.64	0.576	-17.91
0.58	-11.52	0.58	-10.15	0.58	-23.71
0.584	-16.68	0.584	-13.37	0.584	-32.09
0.588	-22.48	0.588	-19.81	0.588	-35.31
0.592	-30.85	0.592	-24.97	0.592	-40.46
0.596	-37.94	0.596	-33.99	0.596	-43.68
0.6	-46.31	0.6	-42.36	0.6	-47.55
0.604	-55.33	0.604	-50.09	0.604	-52.7
0.608	-68.86	0.608	-60.4	0.608	-59.14
0.612	-80.46	0.612	-68.78	0.612	-66.23
0.616	-95.28	0.616	-74.58	0.616	-75.25
0.62	-110.09	0.62	-79.09	0.62	-80.41
0.624	-127.49	0.624	-82.95	0.624	-86.2
0.628	-144.24	0.628	-85.53	0.628	-90.07
0.632	-162.92	0.632	-87.46	0.632	-93.93
0.636	-178.38	0.636	-86.82	0.636	-94.58
0.64	-193.2	0.64	-88.1	0.64	-93.29
0.644	-204.8	0.644	-89.39	0.644	-92
0.648	-213.17	0.648	-92.61	0.648	-91.36
0.652	-218.33	0.652	-96.48	0.652	-90.71
0.656	-220.9	0.656	-99.06	0.656	-90.71
0.66	-220.9	0.66	-102.28	0.66	-91.36
0.664	-217.68	0.664	-103.57	0.664	-92.65
0.668	-211.24	0.668	-105.5	0.668	-95.87
0.672	-204.8	0.672	-108.72	0.672	-98.44
0.676	-197.71	0.676	-107.43	0.676	-102.31
0.68	-190.62	0.68	-107.43	0.68	-104.24
0.684	-183.54	0.684	-107.43	0.684	-106.82
0.688	-173.87	0.688	-108.08	0.688	-109.4
0.692	-166.79	0.692	-108.08	0.692	-110.69
0.696	-159.7	0.696	-108.72	0.696	-111.97
0.7	-151.33	0.7	-107.43	0.7	-113.91
0.704	-145.53	0.704	-108.08	0.704	-115.2
0.708	-142.31	0.708	-109.36	0.708	-113.91
0.712	-137.15	0.712	-110.65	0.712	-111.33
0.716	-135.86	0.716	-111.94	0.716	-110.04
0.72	-136.51	0.72	-113.23	0.72	-110.04
0.724	-139.73	0.724	-115.16	0.724	-109.4
0.728	-144.24	0.728	-113.87	0.728	-110.04
0.732	-146.82	0.732	-115.16	0.732	-109.4
0.736	-149.39	0.736	-113.87	0.736	-108.75
0.74	-149.39	0.74	-112.59	0.74	-110.69
0.744	-147.46	0.744	-110.01	0.744	-110.04
0.748	-144.24	0.748	-110.65	0.748	-109.4
0.752	-139.73	0.752	-110.65	0.752	-110.04
0.756	-135.86	0.756	-113.23	0.756	-110.04
0.76	-133.93	0.76	-115.81	0.76	-108.11
0.764	-131.35	0.764	-119.67	0.764	-109.4
0.768	-132.64	0.768	-123.54	0.768	-108.75
0.772	-136.51	0.772	-126.11	0.772	-109.4
0.776	-138.44	0.776	-129.98	0.776	-109.4
0.78	-142.31	0.78	-132.56	0.78	-110.04
0.784	-144.24	0.784	-133.85	0.784	-111.33
0.788	-143.6	0.788	-132.56	0.788	-112.62
0.792	-144.24	0.792	-130.62	0.792	-113.91
0.796	-139.09	0.796	-126.11	0.796	-115.2
0.8	-137.15	0.8	-125.47	0.8	-116.48
0.804	-133.93	0.804	-123.54	0.804	-117.77
0.808	-132.64	0.808	-123.54	0.808	-119.06
0.812	-132.64	0.812	-122.89	0.812	-120.99
0.816	-133.29	0.816	-126.11	0.816	-121.64
0.82	-133.29	0.82	-130.62	0.82	-121.64
0.824	-134.58	0.824	-136.42	0.824	-119.71
0.828	-135.86	0.828	-139.64	0.828	-119.06
0.832	-136.51	0.832	-144.15	0.832	-116.48
0.836	-138.44	0.836	-148.66	0.836	-115.2
0.84	-140.37	0.84	-149.31	0.84	-113.91
0.844	-143.6	0.844	-150.6	0.844	-113.26
0.848	-146.17	0.848	-149.31	0.848	-114.55
0.852	-150.04	0.852	-146.09	0.852	-112.62
0.856	-153.9	0.856	-143.51	0.856	-117.13
0.86	-158.41	0.86	-140.29	0.86	-117.77
0.864	-161.64	0.864	-133.85	0.864	-117.77
0.868	-163.57	0.868	-129.98	0.868	-118.42
0.872	-166.14	0.872	-126.76	0.872	-119.06
0.876	-164.21	0.876	-125.47	0.876	-117.77
0.88	-162.92	0.88	-124.18	0.88	-117.77
0.884	-160.99	0.884	-124.83	0.884	-114.55
0.888	-159.7	0.888	-126.76	0.888	-113.26
0.892	-158.41	0.892	-128.05	0.892	-111.97
0.896	-156.48	0.896	-129.34	0.896	-112.62
0.9	-154.55	0.9	-129.34	0.9	-111.97
0.904	-151.97	0.904	-132.56	0.904	-110.69
0.908	-147.46	0.908	-131.27	0.908	-111.33
0.912	-143.6	0.912	-133.2	0.912	-110.69
0.916	-139.09	0.916	-133.2	0.916	-110.04
0.92	-134.58	0.92	-135.78	0.92	-108.75
0.924	-131.36	0.924	-136.42	0.924	-110.04
0.928	-128.78	0.928	-137.71	0.928	-111.33
0.932	-129.42	0.932	-138.35	0.932	-114.55
0.936	-130.71	0.936	-135.13	0.936	-117.13
0.94	-134.58	0.94	-132.56	0.94	-119.06
0.944	-138.44	0.944	-129.34	0.944	-120.99
0.948	-141.66	0.948	-124.83	0.948	-119.71
0.952	-144.89	0.952	-120.32	0.952	-118.42
0.956	-146.17	0.956	-117.09	0.956	-115.84
0.96	-146.82	0.96	-115.16	0.96	-113.26
0.964	-144.89	0.964	-113.87	0.964	-108.11
0.968	-144.24	0.968	-115.81	0.968	-106.18
0.972	-139.09	0.972	-119.03	0.972	-104.24
0.976	-138.44	0.976	-126.76	0.976	-103.6
0.98	-136.51	0.98	-132.56	0.98	-103.6
0.984	-135.87	0.984	-139.64	0.984	-108.11
0.988	-135.87	0.988	-146.09	0.988	-110.04
0.992	-135.22	0.992	-148.02	0.992	-113.26
0.996	-133.93	0.996	-150.59	0.996	-116.49
1	-133.29	1	-151.88	1	-117.77
1.004	-131.36	1.004	-149.31	1.004	-119.71
1.008	-130.07	1.008	-148.02	1.008	-121.64
1.012	-126.2	1.012	-146.09	1.012	-121.64
1.016	-124.91	1.016	-144.15	1.016	-121.64
1.02	-124.27	1.02	-142.86	1.02	-120.99
1.024	-124.91	1.024	-141.58	1.024	-119.06
1.028	-126.2	1.028	-140.93	1.028	-119.06
1.032	-129.42	1.032	-140.29	1.032	-117.77
1.036	-133.29	1.036	-142.22	1.036	-119.71
1.04	-136.51	1.04	-141.58	1.04	-117.13
1.044	-141.67	1.044	-142.22	1.044	-117.77
1.048	-143.6	1.048	-140.29	1.048	-119.06
1.052	-148.11	1.052	-138.35	1.052	-120.35
1.056	-149.4	1.056	-137.07	1.056	-120.35
1.06	-148.11	1.06	-135.13	1.06	-119.71
1.064	-147.46	1.064	-134.49	1.064	-117.13
1.068	-146.82	1.068	-135.78	1.068	-116.49
1.072	-149.4	1.072	-135.78	1.072	-113.26
1.076	-151.33	1.076	-137.07	1.076	-111.98
1.08	-151.97	1.08	-139.64	1.08	-109.4
1.084	-155.19	1.084	-141.57	1.084	-108.75
1.088	-159.7	1.088	-143.51	1.088	-111.33
1.092	-162.28	1.092	-148.02	1.092	-113.91
1.096	-161.64	1.096	-148.66	1.096	-121
1.1	-163.57	1.1	-149.95	1.1	-130.66
1.104	-163.57	1.104	-151.24	1.104	-141.61
1.108	-162.93	1.108	-149.31	1.108	-155.14
1.112	-160.35	1.112	-148.66	1.112	-169.31
1.116	-159.06	1.116	-144.8	1.116	-180.91
1.12	-157.13	1.12	-144.8	1.12	-191.86
1.124	-155.19	1.124	-144.15	1.124	-202.81
1.128	-153.26	1.128	-146.08	1.128	-211.19
1.132	-153.91	1.132	-146.73	1.132	-218.28
1.136	-150.69	1.136	-147.37	1.136	-224.07
1.14	-148.75	1.14	-148.66	1.14	-224.72
1.144	-147.46	1.144	-148.66	1.144	-227.3
1.148	-146.18	1.148	-145.44	1.148	-224.72
1.152	-145.53	1.152	-140.93	1.152	-218.92
1.156	-141.67	1.156	-136.42	1.156	-209.9
1.16	-139.73	1.16	-133.2	1.16	-200.24
1.164	-139.09	1.164	-131.27	1.164	-189.29
1.168	-139.73	1.168	-129.33	1.168	-177.69
1.172	-141.67	1.172	-129.33	1.172	-168.67
1.176	-143.6	1.176	-128.69	1.176	-162.87
1.18	-147.46	1.18	-129.33	1.18	-158.36
1.184	-148.11	1.184	-131.91	1.184	-157.07
1.188	-149.4	1.188	-132.56	1.188	-157.72
1.192	-150.69	1.192	-135.13	1.192	-156.43
1.196	-151.33	1.196	-136.42	1.196	-157.07
1.2	-150.04	1.2	-139	1.2	-155.78
1.204	-151.97	1.204	-140.29	1.204	-152.56
1.208	-151.97	1.208	-143.51	1.208	-146.77
1.212	-150.69	1.212	-146.73	1.212	-144.19
1.216	-151.33	1.216	-148.02	1.216	-142.26
1.22	-151.97	1.22	-152.53	1.22	-140.32
1.224	-152.62	1.224	-152.53	1.224	-142.9
1.228	-153.26	1.228	-154.46	1.228	-145.48
1.232	-150.04	1.232	-156.39	1.232	-146.77
1.236	-146.82	1.236	-158.32	1.236	-148.05
1.24	-143.6	1.24	-162.19	1.24	-148.7
1.244	-140.38	1.244	-166.06	1.244	-146.77
1.248	-139.09	1.248	-167.99	1.248	-147.41
1.252	-139.09	1.252	-168.63	1.252	-146.77
1.256	-142.31	1.256	-166.7	1.256	-146.77
1.26	-147.47	1.26	-163.48	1.26	-146.77
1.264	-151.33	1.264	-160.26	1.264	-148.05
1.268	-158.42	1.268	-157.04	1.268	-150.63
1.272	-160.99	1.272	-152.53	1.272	-152.56
1.276	-164.22	1.276	-150.59	1.276	-152.56
1.28	-165.5	1.28	-149.3	1.28	-151.92
1.284	-163.57	1.284	-149.3	1.284	-150.63
1.288	-161.64	1.288	-150.59	1.288	-149.99
1.292	-160.35	1.292	-149.3	1.292	-150.63
1.296	-155.2	1.296	-151.24	1.296	-148.7
1.3	-153.91	1.3	-152.53	1.3	-146.12
1.304	-152.62	1.304	-155.75	1.304	-145.48
1.308	-151.33	1.308	-159.61	1.308	-142.9
1.312	-152.62	1.312	-160.26	1.312	-140.32
1.316	-153.91	1.316	-162.19	1.316	-139.04
1.32	-153.91	1.32	-162.83	1.32	-135.81
1.324	-156.49	1.324	-161.55	1.324	-132.59
1.328	-157.77	1.328	-160.26	1.328	-130.02
1.332	-156.49	1.332	-157.04	1.332	-128.08
1.336	-155.84	1.336	-154.46	1.336	-128.08
1.34	-152.62	1.34	-151.88	1.34	-129.37
1.344	-150.04	1.344	-151.24	1.344	-135.17
1.348	-147.47	1.348	-149.3	1.348	-142.9
1.352	-144.89	1.352	-148.66	1.352	-151.92
1.356	-142.31	1.356	-149.3	1.356	-164.16
1.36	-141.02	1.36	-151.24	1.36	-178.33
1.364	-142.96	1.364	-153.81	1.364	-189.93
1.368	-144.89	1.368	-157.04	1.368	-202.82
1.372	-149.4	1.372	-162.19	1.372	-212.48
1.376	-157.13	1.376	-164.77	1.376	-220.21
1.38	-164.86	1.38	-167.34	1.38	-223.43
1.384	-171.3	1.384	-167.34	1.384	-224.72
1.388	-177.1	1.388	-164.77	1.388	-221.5
1.392	-182.26	1.392	-162.83	1.392	-218.28
1.396	-180.97	1.396	-158.97	1.396	-211.84
1.4	-179.03	1.4	-155.75	1.4	-207.33
1.404	-175.81	1.404	-153.17	1.404	-199.59
1.408	-173.24	1.408	-151.24	1.408	-193.8
1.412	-169.37	1.412	-152.53	1.412	-187.35
1.416	-166.15	1.416	-155.1	1.416	-182.2
1.42	-168.08	1.42	-157.04	1.42	-179.62
1.424	-165.51	1.424	-159.61	1.424	-174.47
1.428	-164.86	1.428	-161.54	1.428	-174.47
1.432	-166.15	1.432	-165.41	1.432	-171.89
1.436	-166.79	1.436	-164.77	1.436	-171.25
1.44	-168.73	1.44	-166.7	1.44	-169.96
1.444	-169.37	1.444	-164.77	1.444	-168.67
1.448	-168.08	1.448	-162.83	1.448	-164.81
1.452	-168.08	1.452	-164.12	1.452	-161.58
1.456	-164.22	1.456	-164.77	1.456	-157.72
1.46	-162.28	1.46	-163.48	1.46	-154.5
1.464	-158.42	1.464	-167.99	1.464	-152.56
1.468	-155.2	1.468	-171.21	1.468	-151.28
1.472	-151.33	1.472	-173.79	1.472	-151.28
1.476	-149.4	1.476	-174.43	1.476	-151.28
1.48	-145.53	1.48	-175.07	1.48	-152.57
1.484	-144.89	1.484	-176.36	1.484	-150.63
1.488	-144.89	1.488	-174.43	1.488	-149.99
1.492	-148.11	1.492	-171.21	1.492	-148.06
1.496	-149.4	1.496	-168.63	1.496	-144.83
1.5	-152.62	1.5	-164.12	1.5	-140.97
1.504	-153.91	1.504	-162.19	1.504	-139.04
1.508	-153.27	1.508	-158.32	1.508	-137.1
1.512	-152.62	1.512	-156.39	1.512	-135.17
1.516	-152.62	1.516	-153.17	1.516	-137.75
1.52	-151.98	1.52	-151.24	1.52	-139.68
1.524	-148.76	1.524	-149.95	1.524	-140.97
1.528	-148.76	1.528	-149.3	1.528	-141.61
1.532	-149.4	1.532	-149.3	1.532	-143.55
1.536	-152.62	1.536	-153.17	1.536	-143.55
1.54	-153.91	1.54	-160.26	1.54	-142.26
1.544	-155.84	1.544	-162.83	1.544	-141.61
1.548	-156.49	1.548	-167.99	1.548	-137.75
1.552	-159.71	1.552	-170.56	1.552	-133.88
1.556	-157.78	1.556	-172.5	1.556	-131.95
1.56	-157.13	1.56	-170.56	1.56	-131.31
1.564	-154.55	1.564	-167.34	1.564	-130.66
1.568	-153.91	1.568	-163.48	1.568	-130.66
1.572	-154.55	1.572	-159.61	1.572	-131.31
1.576	-158.42	1.576	-156.39	1.576	-133.88
1.58	-161	1.58	-155.75	1.58	-135.17
1.584	-164.86	1.584	-155.1	1.584	-136.46
1.588	-170.02	1.588	-154.46	1.588	-141.61
1.592	-170.66	1.592	-155.75	1.592	-144.19
1.596	-173.88	1.596	-157.03	1.596	-146.12
1.6	-173.88	1.6	-158.32	1.6	-149.99
1.604	-174.53	1.604	-157.03	1.604	-151.28
1.608	-172.59	1.608	-155.75	1.608	-152.57
1.612	-170.66	1.612	-154.46	1.612	-150.63
1.616	-169.37	1.616	-153.81	1.616	-146.77
1.62	-167.44	1.62	-151.88	1.62	-143.55
1.624	-165.51	1.624	-152.52	1.624	-142.9
1.628	-165.51	1.628	-153.17	1.628	-140.33
1.632	-162.93	1.632	-154.46	1.632	-142.9
1.636	-161	1.636	-157.68	1.636	-142.26
1.64	-159.71	1.64	-160.9	1.64	-145.48
1.644	-155.84	1.644	-162.83	1.644	-146.77
1.648	-154.56	1.648	-166.7	1.648	-150.63
1.652	-152.62	1.652	-166.7	1.652	-152.57
1.656	-150.05	1.656	-167.34	1.656	-155.79
1.66	-148.76	1.66	-167.99	1.66	-157.72
1.664	-145.54	1.664	-167.34	1.664	-160.94
1.668	-144.25	1.668	-167.34	1.668	-162.87
1.672	-143.6	1.672	-165.41	1.672	-166.1
1.676	-142.96	1.676	-162.19	1.676	-167.38
1.68	-142.96	1.68	-160.26	1.68	-172.54
1.684	-145.54	1.684	-161.54	1.684	-177.69
1.688	-146.18	1.688	-160.26	1.688	-180.27
1.692	-148.76	1.692	-162.83	1.692	-188.64
1.696	-151.33	1.696	-164.12	1.696	-194.44
1.7	-153.91	1.7	-166.05	1.7	-198.31
1.704	-153.91	1.704	-169.92	1.704	-200.24
1.708	-155.2	1.708	-172.5	1.708	-203.46
1.712	-152.62	1.712	-173.14	1.712	-200.88
1.716	-151.98	1.716	-177.01	1.716	-199.6
1.72	-151.33	1.72	-177.65	1.72	-193.15
1.724	-150.05	1.724	-177.01	1.724	-189.93
1.728	-150.05	1.728	-176.36	1.728	-183.49
1.732	-151.33	1.732	-170.56	1.732	-179.62
1.736	-151.98	1.736	-167.99	1.736	-177.05
1.74	-155.2	1.74	-164.76	1.74	-173.18
1.744	-155.2	1.744	-162.83	1.744	-168.67
1.748	-154.56	1.748	-162.19	1.748	-168.03
1.752	-156.49	1.752	-164.76	1.752	-162.87
1.756	-157.78	1.756	-166.7	1.756	-161.59
1.76	-160.35	1.76	-170.56	1.76	-164.16
1.764	-162.29	1.764	-174.43	1.764	-163.52
1.768	-166.15	1.768	-177.65	1.768	-164.16
1.772	-169.37	1.772	-181.51	1.772	-163.52
1.776	-173.24	1.776	-184.74	1.776	-163.52
1.78	-176.46	1.78	-181.51	1.78	-162.23
1.784	-178.39	1.784	-180.23	1.784	-160.3
1.788	-179.68	1.788	-175.72	1.788	-159.01
1.792	-179.04	1.792	-173.14	1.792	-159.01
1.796	-175.82	1.796	-169.27	1.796	-157.08
1.8	-171.31	1.8	-164.76	1.8	-156.43
1.804	-166.15	1.804	-162.19	1.804	-156.43
1.808	-161.64	1.808	-160.9	1.808	-154.5
1.812	-155.85	1.812	-160.25	1.812	-151.92
1.816	-152.62	1.816	-161.54	1.816	-151.28
1.82	-151.34	1.82	-164.12	1.82	-149.99
1.824	-149.4	1.824	-167.34	1.824	-146.77
1.828	-150.05	1.828	-171.21	1.828	-142.9
1.832	-153.27	1.832	-175.07	1.832	-140.33
1.836	-153.91	1.836	-175.07	1.836	-139.04
1.84	-153.91	1.84	-176.36	1.84	-133.88
1.844	-155.85	1.844	-177	1.844	-132.6
1.848	-157.13	1.848	-175.72	1.848	-130.66
1.852	-155.2	1.852	-176.36	1.852	-131.95
1.856	-154.56	1.856	-175.07	1.856	-133.24
1.86	-155.85	1.86	-173.78	1.86	-135.17
1.864	-154.56	1.864	-173.78	1.864	-138.39
1.868	-153.91	1.868	-173.78	1.868	-139.04
1.872	-153.27	1.872	-175.72	1.872	-141.61
1.876	-153.91	1.876	-177	1.876	-142.9
1.88	-155.85	1.88	-177	1.88	-142.9
1.884	-157.78	1.884	-178.94	1.884	-141.61
1.888	-161	1.888	-180.87	1.888	-140.97
1.892	-166.8	1.892	-180.87	1.892	-138.39
1.896	-173.24	1.896	-182.8	1.896	-137.11
1.9	-183.55	1.9	-184.09	1.9	-137.11
1.904	-197.72	1.904	-186.67	1.904	-136.46
1.908	-211.9	1.908	-189.89	1.908	-135.17
1.912	-230.58	1.912	-193.11	1.912	-135.17
1.916	-247.33	1.916	-199.55	1.916	-135.17
1.92	-266.66	1.92	-207.93	1.92	-135.17
1.924	-278.25	1.924	-218.88	1.924	-133.88
1.928	-284.7	1.928	-228.54	1.928	-135.17
1.932	-287.27	1.932	-236.92	1.932	-132.6
1.936	-284.7	1.936	-246.58	1.936	-130.66
1.94	-275.68	1.94	-252.38	1.94	-128.09
1.944	-267.95	1.944	-256.25	1.944	-126.15
1.948	-256.35	1.948	-254.96	1.948	-126.8
1.952	-246.69	1.952	-251.74	1.952	-128.09
1.956	-237.02	1.956	-248.52	1.956	-130.66
1.96	-229.29	1.96	-240.14	1.96	-133.88
1.964	-224.14	1.964	-231.12	1.964	-136.46
1.968	-220.92	1.968	-222.75	1.968	-141.62
1.972	-219.63	1.972	-215.66	1.972	-142.9
1.976	-219.63	1.976	-209.22	1.976	-146.13
1.98	-218.98	1.98	-204.71	1.98	-148.7
1.984	-218.34	1.984	-200.84	1.984	-148.7
1.988	-214.47	1.988	-197.62	1.988	-149.35
1.992	-208.67	1.992	-195.04	1.992	-149.99
1.996	-202.88	1.996	-191.82	1.996	-148.7
2	-197.72	2	-188.6	2	-149.35
2.004	-190.64	2.004	-186.67	2.004	-149.99
2.008	-185.48	2.008	-180.87	2.008	-152.57
2.012	-181.62	2.012	-178.29	2.012	-155.14
2.016	-179.68	2.016	-173.78	2.016	-157.08
2.02	-178.4	2.02	-168.63	2.02	-157.72
2.024	-177.75	2.024	-166.05	2.024	-157.72
2.028	-179.04	2.028	-161.54	2.028	-155.14
2.032	-179.04	2.032	-162.19	2.032	-152.57
2.036	-180.33	2.036	-162.19	2.036	-148.06
2.04	-180.33	2.04	-162.83	2.04	-143.55
2.044	-179.04	2.044	-164.12	2.044	-138.39
2.048	-179.04	2.048	-166.05	2.048	-133.88
2.052	-179.04	2.052	-166.05	2.052	-129.38
2.056	-175.82	2.056	-165.41	2.056	-128.73
2.06	-172.6	2.06	-163.47	2.06	-127.44
2.064	-168.73	2.064	-162.19	2.064	-126.15
2.068	-165.51	2.068	-160.25	2.068	-126.8
2.072	-162.29	2.072	-159.61	2.072	-127.44
2.076	-159.71	2.076	-159.61	2.076	-129.38
2.08	-158.42	2.08	-162.83	2.08	-130.02
2.084	-159.07	2.084	-167.98	2.084	-131.31
2.088	-159.71	2.088	-171.21	2.088	-131.95
2.092	-162.93	2.092	-173.78	2.092	-131.95
2.096	-163.58	2.096	-177.65	2.096	-133.88
2.1	-165.51	2.1	-177	2.1	-133.89
2.104	-168.73	2.104	-176.36	2.104	-133.89
2.108	-168.09	2.108	-173.78	2.108	-136.46
2.112	-166.16	2.112	-170.56	2.112	-139.04
2.116	-166.8	2.116	-166.05	2.116	-143.55
2.12	-167.44	2.12	-164.76	2.12	-147.41
2.124	-164.87	2.124	-160.25	2.124	-150.64
2.128	-165.51	2.128	-159.61	2.128	-155.79
2.132	-168.73	2.132	-157.68	2.132	-157.08
2.136	-170.67	2.136	-157.68	2.136	-157.72
2.14	-174.53	2.14	-159.61	2.14	-157.08
2.144	-178.4	2.144	-157.03	2.144	-153.86
2.148	-182.26	2.148	-160.9	2.148	-147.41
2.152	-184.84	2.152	-162.19	2.152	-143.55
2.156	-187.42	2.156	-162.19	2.156	-137.11
2.16	-190.64	2.16	-164.12	2.16	-134.53
2.164	-191.93	2.164	-164.76	2.164	-129.38
2.168	-191.93	2.168	-165.41	2.168	-129.38
2.172	-191.93	2.172	-166.05	2.172	-131.31
2.176	-192.57	2.176	-165.41	2.176	-134.53
2.18	-191.28	2.18	-164.12	2.18	-139.68
2.184	-189.99	2.184	-163.47	2.184	-145.48
2.188	-187.42	2.188	-163.47	2.188	-147.41
2.192	-184.84	2.192	-162.19	2.192	-151.28
2.196	-179.69	2.196	-160.9	2.196	-154.5
2.2	-172.6	2.2	-164.12	2.2	-155.15
2.204	-167.45	2.204	-164.76	2.204	-155.15
2.208	-162.29	2.208	-165.41	2.208	-155.15
2.212	-156.49	2.212	-166.7	2.212	-157.08
2.216	-151.98	2.216	-168.63	2.216	-155.79
2.22	-150.05	2.22	-168.63	2.22	-155.15
2.224	-147.47	2.224	-167.98	2.224	-155.15
2.228	-148.12	2.228	-168.63	2.228	-157.08
2.232	-149.41	2.232	-167.98	2.232	-158.37
2.236	-153.27	2.236	-165.41	2.236	-159.01
2.24	-153.92	2.24	-163.47	2.24	-160.94
2.244	-156.49	2.244	-161.54	2.244	-160.94
2.248	-157.14	2.248	-161.54	2.248	-161.59
2.252	-158.43	2.252	-160.9	2.252	-158.37
2.256	-159.07	2.256	-162.19	2.256	-159.66
2.26	-159.71	2.26	-162.83	2.26	-152.57
2.264	-160.36	2.264	-164.76	2.264	-148.06
2.268	-160.36	2.268	-164.12	2.268	-144.84
2.272	-162.29	2.272	-166.05	2.272	-142.26
2.276	-164.22	2.276	-163.47	2.276	-142.91
2.28	-166.16	2.28	-162.19	2.28	-144.84
2.284	-164.22	2.284	-159.61	2.284	-146.13
2.288	-164.87	2.288	-155.74	2.288	-151.28
2.292	-166.16	2.292	-154.45	2.292	-155.79
2.296	-165.51	2.296	-153.17	2.296	-159.66
2.3	-164.22	2.3	-154.45	2.3	-162.23
2.304	-164.87	2.304	-155.74	2.304	-162.23
2.308	-161.65	2.308	-156.39	2.308	-160.3
2.312	-161	2.312	-158.96	2.312	-157.08
2.316	-160.36	2.316	-158.96	2.316	-153.21
2.32	-157.78	2.32	-157.68	2.32	-148.7
2.324	-155.85	2.324	-157.68	2.324	-144.19
2.328	-153.92	2.328	-157.03	2.328	-139.68
2.332	-151.34	2.332	-153.17	2.332	-137.11
2.336	-148.12	2.336	-152.52	2.336	-133.89
2.34	-146.83	2.34	-151.23	2.34	-133.24
2.344	-145.54	2.344	-150.59	2.344	-132.6
2.348	-147.47	2.348	-150.59	2.348	-132.6
2.352	-148.12	2.352	-151.23	2.352	-133.89
2.356	-147.47	2.356	-154.45	2.356	-135.17
2.36	-150.7	2.36	-156.39	2.36	-140.33
2.364	-152.63	2.364	-157.03	2.364	-144.19
2.368	-153.27	2.368	-158.96	2.368	-144.19
2.372	-151.98	2.372	-160.25	2.372	-148.7
2.376	-148.76	2.376	-160.9	2.376	-149.99
2.38	-144.25	2.38	-161.54	2.38	-151.93
2.384	-141.03	2.384	-158.96	2.384	-152.57
2.388	-138.46	2.388	-158.96	2.388	-153.21
2.392	-137.17	2.392	-160.25	2.392	-153.86
2.396	-135.88	2.396	-160.25	2.396	-153.21
2.4	-138.46	2.4	-160.25	2.4	-150.64
2.404	-142.97	2.404	-158.96	2.404	-147.42
2.408	-148.12	2.408	-158.32	2.408	-145.48
2.412	-153.92	2.412	-155.74	2.412	-141.62
2.416	-159.72	2.416	-153.16	2.416	-140.33
2.42	-166.8	2.42	-150.59	2.42	-138.4
2.424	-167.45	2.424	-148.01	2.424	-138.4
2.428	-168.74	2.428	-148.66	2.428	-140.33
2.432	-168.09	2.432	-148.01	2.432	-140.33
2.436	-163.58	2.436	-149.3	2.436	-140.33
2.44	-159.72	2.44	-149.94	2.44	-145.48
2.444	-155.21	2.444	-150.59	2.444	-147.42
2.448	-151.34	2.448	-154.45	2.448	-147.42
2.452	-149.41	2.452	-158.32	2.452	-146.77
2.456	-150.7	2.456	-160.9	2.456	-147.42
2.46	-153.27	2.46	-164.76	2.46	-144.84
2.464	-158.43	2.464	-166.69	2.464	-146.77
2.468	-162.29	2.468	-169.27	2.468	-147.42
2.472	-165.51	2.472	-168.63	2.472	-148.7
2.476	-170.02	2.476	-168.63	2.476	-149.35
2.48	-171.96	2.48	-166.05	2.48	-151.93
2.484	-171.96	2.484	-167.34	2.484	-153.86
2.488	-173.25	2.488	-163.47	2.488	-155.79
2.492	-172.6	2.492	-161.54	2.492	-159.01
2.496	-172.6	2.496	-162.18	2.496	-160.95
2.5	-171.96	2.5	-163.47	2.5	-163.52
2.504	-170.67	2.504	-164.76	2.504	-164.17
2.508	-173.25	2.508	-166.69	2.508	-163.52
2.512	-173.25	2.512	-167.98	2.512	-162.23
2.516	-174.53	2.516	-168.63	2.516	-161.59
2.52	-175.82	2.52	-167.34	2.52	-158.37
2.524	-175.82	2.524	-166.69	2.524	-154.5
2.528	-175.18	2.528	-164.12	2.528	-151.28
2.532	-173.89	2.532	-159.61	2.532	-147.42
2.536	-170.67	2.536	-158.96	2.536	-144.2
2.54	-168.74	2.54	-155.1	2.54	-141.62
2.544	-164.87	2.544	-153.81	2.544	-139.04
2.548	-161.65	2.548	-154.45	2.548	-136.46
2.552	-159.72	2.552	-157.03	2.552	-135.82
2.556	-157.78	2.556	-159.61	2.556	-137.11
2.56	-156.5	2.56	-162.18	2.56	-137.75
2.564	-157.78	2.564	-166.69	2.564	-138.4
2.568	-158.43	2.568	-167.34	2.568	-143.55
2.572	-158.43	2.572	-169.27	2.572	-145.48
2.576	-159.72	2.576	-169.27	2.576	-149.35
2.58	-160.36	2.58	-169.27	2.58	-149.35
2.584	-157.78	2.584	-166.69	2.584	-148.06
2.588	-159.07	2.588	-162.83	2.588	-146.13
2.592	-159.07	2.592	-160.25	2.592	-143.55
2.596	-161.01	2.596	-158.96	2.596	-139.69
2.6	-162.94	2.6	-158.96	2.6	-137.75
2.604	-164.23	2.604	-158.32	2.604	-134.53
2.608	-168.09	2.608	-160.9	2.608	-135.18
2.612	-165.52	2.612	-163.47	2.612	-135.18
2.616	-165.52	2.616	-164.12	2.616	-136.46
2.62	-164.87	2.62	-167.98	2.62	-139.69
2.624	-162.3	2.624	-169.27	2.624	-144.2
2.628	-159.72	2.628	-169.91	2.628	-149.35
2.632	-159.07	2.632	-171.2	2.632	-152.57
2.636	-159.72	2.636	-170.56	2.636	-157.08
2.64	-159.07	2.64	-168.63	2.64	-159.66
2.644	-160.36	2.644	-166.69	2.644	-161.59
2.648	-159.72	2.648	-164.12	2.648	-162.88
2.652	-158.43	2.652	-162.83	2.652	-159.66
2.656	-154.56	2.656	-158.96	2.656	-157.72
2.66	-152.63	2.66	-157.03	2.66	-156.44
2.664	-151.99	2.664	-157.03	2.664	-153.22
2.668	-149.41	2.668	-155.1	2.668	-150.64
2.672	-149.41	2.672	-154.45	2.672	-149.99
2.676	-152.63	2.676	-155.74	2.676	-149.35
2.68	-155.85	2.68	-157.03	2.68	-149.35
2.684	-159.72	2.684	-155.1	2.684	-148.71
2.688	-166.16	2.688	-158.96	2.688	-148.06
2.692	-168.74	2.692	-156.38	2.692	-146.77
2.696	-172.6	2.696	-156.38	2.696	-147.42
2.7	-175.82	2.7	-152.52	2.7	-146.77
2.704	-176.47	2.704	-150.59	2.704	-146.77
2.708	-175.82	2.708	-146.72	2.708	-146.77
2.712	-173.89	2.712	-142.86	2.712	-151.28
2.716	-171.96	2.716	-140.28	2.716	-153.86
2.72	-171.32	2.72	-143.5	2.72	-154.5
2.724	-171.32	2.724	-144.79	2.724	-157.08
2.728	-175.83	2.728	-146.72	2.728	-156.44
2.732	-186.13	2.732	-151.23	2.732	-157.08
2.736	-202.24	2.736	-156.38	2.736	-157.73
2.74	-218.99	2.74	-157.67	2.74	-157.08
2.744	-240.89	2.744	-160.25	2.744	-157.73
2.748	-258.93	2.748	-158.96	2.748	-161.59
2.752	-274.39	2.752	-156.38	2.752	-164.17
2.756	-284.06	2.756	-151.87	2.756	-169.97
2.76	-289.86	2.76	-148.01	2.76	-173.19
2.764	-286.64	2.764	-145.43	2.764	-179.63
2.768	-280.19	2.768	-140.28	2.768	-186.72
2.772	-273.11	2.772	-141.57	2.772	-190.58
2.776	-262.8	2.776	-140.28	2.776	-194.45
2.78	-250.56	2.78	-142.21	2.78	-197.02
2.784	-240.25	2.784	-145.43	2.784	-198.96
2.788	-231.23	2.788	-148.01	2.788	-199.6
2.792	-224.14	2.792	-149.3	2.792	-196.38
2.796	-219.63	2.796	-155.1	2.796	-194.45
2.8	-211.9	2.8	-155.74	2.8	-188.65
2.804	-206.75	2.804	-160.25	2.804	-185.43
2.808	-203.53	2.808	-164.12	2.808	-180.92
2.812	-199.66	2.812	-169.91	2.812	-177.7
2.816	-197.09	2.816	-177.64	2.816	-175.12
2.82	-193.22	2.82	-184.73	2.82	-173.19
2.824	-192.58	2.824	-192.46	2.824	-171.25
2.828	-191.29	2.828	-202.77	2.828	-169.32
2.832	-192.58	2.832	-212.43	2.832	-168.03
2.836	-190.64	2.836	-220.16	2.836	-167.39
2.84	-188.07	2.84	-230.47	2.84	-169.32
2.844	-188.71	2.844	-236.91	2.844	-168.03
2.848	-186.78	2.848	-242.07	2.848	-169.32
2.852	-182.91	2.852	-244	2.852	-169.97
2.856	-183.56	2.856	-244	2.856	-172.54
2.86	-182.91	2.86	-238.85	2.86	-175.12
2.864	-184.2	2.864	-234.98	2.864	-175.12
2.868	-185.49	2.868	-225.96	2.868	-174.48
2.872	-188.07	2.872	-220.16	2.872	-175.12
2.876	-189.36	2.876	-209.21	2.876	-174.48
2.88	-191.29	2.88	-204.7	2.88	-172.54
2.884	-191.29	2.884	-198.9	2.884	-169.97
2.888	-190	2.888	-194.39	2.888	-166.1
2.892	-188.07	2.892	-192.46	2.892	-162.24
2.896	-184.2	2.896	-189.24	2.896	-160.95
2.9	-179.69	2.9	-187.95	2.9	-156.44
2.904	-175.83	2.904	-187.31	2.904	-155.15
2.908	-170.03	2.908	-182.8	2.908	-156.44
2.912	-166.16	2.912	-180.22	2.912	-157.08
2.916	-161.65	2.916	-177.64	2.916	-158.37
2.92	-161.65	2.92	-173.78	2.92	-159.01
2.924	-161.01	2.924	-170.56	2.924	-158.37
2.928	-161.01	2.928	-167.98	2.928	-156.44
2.932	-161.65	2.932	-164.11	2.932	-153.86
2.936	-164.87	2.936	-162.83	2.936	-150.64
2.94	-166.16	2.94	-164.76	2.94	-146.77
2.944	-170.03	2.944	-167.34	2.944	-143.55
2.948	-171.96	2.948	-169.91	2.948	-140.98
2.952	-172.61	2.952	-171.2	2.952	-139.04
2.956	-171.96	2.956	-174.42	2.956	-137.75
2.96	-171.96	2.96	-176.36	2.96	-137.75
2.964	-169.38	2.964	-173.78	2.964	-140.98
2.968	-168.74	2.968	-169.91	2.968	-141.62
2.972	-166.81	2.972	-169.27	2.972	-144.2
2.976	-169.38	2.976	-167.34	2.976	-145.49
2.98	-170.03	2.98	-167.34	2.98	-148.06
2.984	-172.61	2.984	-167.98	2.984	-146.77
2.988	-173.89	2.988	-171.85	2.988	-144.2
2.992	-175.83	2.992	-175.07	2.992	-140.98
2.996	-176.47	2.996	-180.22	2.996	-137.11
3	-176.47	3	-184.73	3	-135.18
3.004	-175.18	3.004	-184.73	3.004	-131.31
3.008	-172.61	3.008	-184.73	3.008	-130.67
3.012	-168.74	3.012	-181.51	3.012	-128.09
3.016	-165.52	3.016	-178.29	3.016	-128.74
3.02	-163.59	3.02	-171.85	3.02	-133.25
3.024	-161.65	3.024	-168.62	3.024	-135.82
3.028	-163.59	3.028	-164.11	3.028	-140.98
3.032	-164.23	3.032	-160.89	3.032	-145.49
3.036	-166.81	3.036	-158.96	3.036	-149.35
3.04	-169.39	3.04	-157.67	3.04	-152.57
3.044	-168.1	3.044	-158.96	3.044	-155.79
3.048	-168.74	3.048	-160.89	3.048	-157.73
3.052	-170.03	3.052	-163.47	3.052	-160.3
3.056	-168.1	3.056	-166.05	3.056	-160.3
3.06	-164.23	3.06	-169.91	3.06	-160.3
3.064	-163.59	3.064	-173.78	3.064	-160.3
3.068	-161.01	3.068	-177	3.068	-159.66
3.072	-162.3	3.072	-177.64	3.072	-159.66
3.076	-162.3	3.076	-178.29	3.076	-157.73
3.08	-161.66	3.08	-177.64	3.08	-157.73
3.084	-166.16	3.084	-175.71	3.084	-155.79
3.088	-168.1	3.088	-173.78	3.088	-156.44
3.092	-170.03	3.092	-171.2	3.092	-155.79
3.096	-173.9	3.096	-169.27	3.096	-154.51
3.1	-173.9	3.1	-167.34	3.1	-151.93
3.104	-173.9	3.104	-166.69	3.104	-150.64
3.108	-173.9	3.108	-168.62	3.108	-149.35
3.112	-171.32	3.112	-169.91	3.112	-149.35
3.116	-170.67	3.116	-171.2	3.116	-150
3.12	-170.03	3.12	-173.13	3.12	-150.64
3.124	-170.67	3.124	-175.07	3.124	-153.22
3.128	-173.25	3.128	-177	3.128	-155.15
3.132	-174.54	3.132	-175.07	3.132	-156.44
3.136	-172.61	3.136	-173.13	3.136	-157.08
3.14	-173.25	3.14	-170.56	3.14	-157.08
3.144	-172.61	3.144	-164.76	3.144	-154.51
3.148	-168.1	3.148	-159.6	3.148	-151.93
3.152	-166.17	3.152	-158.32	3.152	-148.71
3.156	-164.88	3.156	-154.45	3.156	-150.64
3.16	-164.88	3.16	-154.45	3.16	-150.64
3.164	-165.52	3.164	-155.09	3.164	-151.93
3.168	-168.1	3.168	-155.09	3.168	-155.79
3.172	-173.9	3.172	-156.38	3.172	-159.02
3.176	-178.41	3.176	-155.74	3.176	-164.17
3.18	-182.27	3.18	-157.67	3.18	-167.39
3.184	-187.43	3.184	-158.32	3.184	-169.32
3.188	-190.65	3.188	-158.32	3.188	-168.68
3.192	-191.94	3.192	-160.89	3.192	-166.1
3.196	-191.29	3.196	-164.76	3.196	-164.81
3.2	-190	3.2	-167.33	3.2	-160.3
3.204	-189.36	3.204	-169.27	3.204	-157.73
3.208	-190	3.208	-170.56	3.208	-153.22
3.212	-189.36	3.212	-171.2	3.212	-153.22
3.216	-190.65	3.216	-172.49	3.216	-151.93
3.22	-192.58	3.22	-171.2	3.22	-149.35
3.224	-194.51	3.224	-169.27	3.224	-150.64
3.228	-197.09	3.228	-167.33	3.228	-150
3.232	-195.8	3.232	-167.33	3.232	-150.64
3.236	-195.8	3.236	-166.69	3.236	-149.35
3.24	-192.58	3.24	-166.05	3.24	-149.35
3.244	-188.71	3.244	-167.98	3.244	-151.93
3.248	-185.49	3.248	-169.91	3.248	-154.51
3.252	-181.63	3.252	-172.49	3.252	-155.8
3.256	-177.76	3.256	-175.71	3.256	-159.02
3.26	-174.54	3.26	-178.29	3.26	-159.02
3.264	-170.68	3.264	-180.86	3.264	-159.66
3.268	-168.74	3.268	-182.15	3.268	-159.66
3.272	-166.81	3.272	-182.8	3.272	-159.66
3.276	-166.81	3.276	-180.86	3.276	-158.37
3.28	-166.17	3.28	-179.58	3.28	-157.73
3.284	-165.52	3.284	-179.58	3.284	-157.08
3.288	-163.59	3.288	-179.58	3.288	-156.44
3.292	-164.88	3.292	-182.15	3.292	-156.44
3.296	-162.3	3.296	-180.22	3.296	-159.02
3.3	-161.01	3.3	-182.15	3.3	-157.08
3.304	-159.08	3.304	-182.8	3.304	-158.37
3.308	-159.72	3.308	-184.73	3.308	-158.37
3.312	-158.44	3.312	-184.08	3.312	-157.08
3.316	-161.01	3.316	-182.8	3.316	-159.02
3.32	-161.66	3.32	-183.44	3.32	-160.31
3.324	-165.52	3.324	-183.44	3.324	-162.24
3.328	-169.39	3.328	-186.66	3.328	-163.53
3.332	-173.25	3.332	-191.17	3.332	-165.46
3.336	-177.12	3.336	-198.26	3.336	-166.1
3.34	-180.34	3.34	-208.57	3.34	-164.17
3.344	-184.21	3.344	-222.1	3.344	-162.88
3.348	-188.07	3.348	-231.11	3.348	-161.59
3.352	-188.07	3.352	-241.42	3.352	-160.31
3.356	-187.43	3.356	-250.44	3.356	-159.02
3.36	-186.14	3.36	-253.66	3.36	-159.02
3.364	-184.21	3.364	-256.88	3.364	-159.02
3.368	-183.56	3.368	-256.24	3.368	-160.31
3.372	-179.7	3.372	-251.73	3.372	-161.59
3.376	-180.34	3.376	-245.93	3.376	-162.24
3.38	-178.41	3.38	-238.2	3.38	-164.17
3.384	-179.05	3.384	-228.54	3.384	-165.46
3.388	-179.7	3.388	-219.52	3.388	-164.82
3.392	-180.99	3.392	-211.79	3.392	-169.33
3.396	-179.7	3.396	-205.34	3.396	-168.04
3.4	-179.7	3.4	-198.26	3.4	-168.68
3.404	-178.41	3.404	-193.75	3.404	-168.04
3.408	-177.12	3.408	-191.82	3.408	-168.04
3.412	-175.19	3.412	-190.53	3.412	-166.75
3.416	-173.9	3.416	-189.24	3.416	-165.46
3.42	-170.68	3.42	-187.31	3.42	-164.82
3.424	-172.61	3.424	-184.73	3.424	-164.17
3.428	-172.61	3.428	-184.73	3.428	-164.17
3.432	-175.19	3.432	-184.08	3.432	-163.53
3.436	-181.63	3.436	-182.15	3.436	-162.88
3.44	-190.65	3.44	-181.51	3.44	-162.88
3.444	-198.38	3.444	-182.8	3.444	-162.24
3.448	-211.27	3.448	-183.44	3.448	-163.53
3.452	-221.57	3.452	-182.15	3.452	-163.53
3.456	-231.88	3.456	-181.51	3.456	-165.46
3.46	-242.83	3.46	-178.93	3.46	-164.17
3.464	-251.21	3.464	-177.64	3.464	-161.59
3.468	-257.01	3.468	-174.42	3.468	-160.31
3.472	-257.01	3.472	-169.91	3.472	-156.44
3.476	-257.65	3.476	-166.05	3.476	-153.22
3.48	-255.72	3.48	-165.4	3.48	-152.58
3.484	-248.63	3.484	-166.05	3.484	-150.64
3.488	-240.9	3.488	-168.62	3.488	-149.35
3.492	-235.75	3.492	-170.55	3.492	-148.07
3.496	-226.73	3.496	-172.49	3.496	-149.35
3.5	-220.93	3.5	-174.42	3.5	-149.35
3.504	-214.49	3.504	-177	3.504	-149.35
3.508	-212.55	3.508	-177.64	3.508	-148.07
3.512	-211.91	3.512	-178.29	3.512	-144.84
3.516	-209.33	3.516	-177	3.516	-144.2
3.52	-206.11	3.52	-177.64	3.52	-144.2
3.524	-202.25	3.524	-178.29	3.524	-143.56
3.528	-195.16	3.528	-178.93	3.528	-144.84
3.532	-188.72	3.532	-178.29	3.532	-146.13
3.536	-182.28	3.536	-180.22	3.536	-148.71
3.54	-175.83	3.54	-180.86	3.54	-151.29
3.544	-172.61	3.544	-179.57	3.544	-154.51
3.548	-172.61	3.548	-177.64	3.548	-156.44
3.552	-178.41	3.552	-173.78	3.552	-159.02
3.556	-182.28	3.556	-171.84	3.556	-160.95
3.56	-187.43	3.56	-168.62	3.56	-162.24
3.564	-190.01	3.564	-165.4	3.564	-160.95
3.568	-191.94	3.568	-164.76	3.568	-160.31
3.572	-193.23	3.572	-164.11	3.572	-159.02
3.576	-190.65	3.576	-163.47	3.576	-155.8
3.58	-187.43	3.58	-166.69	3.58	-153.86
3.584	-183.56	3.584	-167.33	3.584	-153.86
3.588	-180.34	3.588	-169.91	3.588	-155.15
3.592	-179.7	3.592	-174.42	3.592	-156.44
3.596	-179.05	3.596	-180.22	3.596	-158.37
3.6	-180.99	3.6	-186.02	3.6	-159.66
3.604	-179.7	3.604	-195.04	3.604	-160.95
3.608	-184.21	3.608	-202.77	3.608	-159.66
3.612	-185.5	3.612	-215.65	3.612	-159.02
3.616	-188.07	3.616	-222.74	3.616	-157.73
3.62	-187.43	3.62	-231.11	3.62	-154.51
3.624	-189.36	3.624	-238.2	3.624	-153.22
3.628	-188.07	3.628	-244	3.628	-150.64
3.632	-189.36	3.632	-247.86	3.632	-149.35
3.636	-188.07	3.636	-249.15	3.636	-146.13
3.64	-188.07	3.64	-248.51	3.64	-146.13
3.644	-190.01	3.644	-245.29	3.644	-144.85
3.648	-191.3	3.648	-242.07	3.648	-145.49
3.652	-195.81	3.652	-238.2	3.652	-144.2
3.656	-198.38	3.656	-232.4	3.656	-146.78
3.66	-199.67	3.66	-227.25	3.66	-148.07
3.664	-200.96	3.664	-225.31	3.664	-151.29
3.668	-202.25	3.668	-221.45	3.668	-153.86
3.672	-199.03	3.672	-216.3	3.672	-158.37
3.676	-197.74	3.676	-213.72	3.676	-160.95
3.68	-193.87	3.68	-209.85	3.68	-162.24
3.684	-191.94	3.684	-206.63	3.684	-162.24
3.688	-188.72	3.688	-205.99	3.688	-162.88
3.692	-186.14	3.692	-203.41	3.692	-164.17
3.696	-185.5	3.696	-200.83	3.696	-165.46
3.7	-185.5	3.7	-198.9	3.7	-167.39
3.704	-185.5	3.704	-195.04	3.704	-168.68
3.708	-186.14	3.708	-194.39	3.708	-169.33
3.712	-186.14	3.712	-192.46	3.712	-171.9
3.716	-187.43	3.716	-190.53	3.716	-172.55
3.72	-188.72	3.72	-190.53	3.72	-174.48
3.724	-190.01	3.724	-189.88	3.724	-173.19
3.728	-191.94	3.728	-189.88	3.728	-171.9
3.732	-191.3	3.732	-189.24	3.732	-171.26
3.736	-191.94	3.736	-184.08	3.736	-167.39
3.74	-192.58	3.74	-182.79	3.74	-164.82
3.744	-191.94	3.744	-177.64	3.744	-162.88
3.748	-191.3	3.748	-172.49	3.748	-159.02
3.752	-188.72	3.752	-170.55	3.752	-155.8
3.756	-187.43	3.756	-165.4	3.756	-152.58
3.76	-185.5	3.76	-162.18	3.76	-152.58
3.764	-184.21	3.764	-162.82	3.764	-150
3.768	-179.7	3.768	-163.47	3.768	-148.71
3.772	-177.12	3.772	-166.04	3.772	-146.13
3.776	-173.26	3.776	-167.33	3.776	-145.49
3.78	-168.1	3.78	-170.55	3.78	-144.2
3.784	-161.02	3.784	-173.77	3.784	-147.42
3.788	-153.93	3.788	-176.35	3.788	-148.71
3.792	-145.56	3.792	-176.35	3.792	-150.64
3.796	-139.76	3.796	-175.06	3.796	-154.51
3.8	-132.03	3.8	-172.49	3.8	-157.73
3.804	-124.3	3.804	-169.27	3.804	-160.95
3.808	-121.07	3.808	-168.62	3.808	-162.89
3.812	-113.34	3.812	-167.98	3.812	-162.89
3.816	-110.12	3.816	-168.62	3.816	-164.82
3.82	-104.32	3.82	-170.55	3.82	-165.46
3.824	-96.59	3.824	-171.84	3.824	-168.04
3.828	-90.15	3.828	-174.42	3.828	-168.04
3.832	-84.35	3.832	-177	3.832	-169.33
3.836	-77.27	3.836	-177.64	3.836	-169.33
3.84	-72.11	3.84	-178.93	3.84	-167.39
3.844	-63.09	3.844	-177	3.844	-169.33
3.848	-61.16	3.848	-177	3.848	-168.04
3.852	-57.94	3.852	-174.42	3.852	-166.11
3.856	-56.01	3.856	-173.77	3.856	-165.46
3.86	-57.29	3.86	-173.13	3.86	-163.53
3.864	-57.29	3.864	-173.13	3.864	-161.6
3.868	-59.87	3.868	-174.42	3.868	-161.6
3.872	-62.45	3.872	-173.77	3.872	-162.24
3.876	-64.38	3.876	-176.35	3.876	-164.82
3.88	-66.31	3.88	-176.35	3.88	-168.04
3.884	-66.96	3.884	-178.93	3.884	-169.33
3.888	-68.89	3.888	-180.86	3.888	-172.55
3.892	-66.96	3.892	-182.79	3.892	-176.41
3.896	-66.96	3.896	-182.15	3.896	-177.06
3.9	-63.74	3.9	-181.51	3.9	-177.06
3.904	-60.52	3.904	-181.51	3.904	-178.35
3.908	-57.29	3.908	-181.51	3.908	-178.99
3.912	-53.43	3.912	-180.22	3.912	-179.64
3.916	-51.5	3.916	-179.57	3.916	-179.64
3.92	-49.56	3.92	-180.22	3.92	-181.57
3.924	-50.85	3.924	-178.93	3.924	-182.21
3.928	-52.79	3.928	-177	3.928	-182.21
3.932	-53.43	3.932	-175.06	3.932	-183.5
3.936	-52.79	3.936	-170.55	3.936	-182.21
3.94	-56.65	3.94	-167.98	3.94	-177.7
3.944	-57.94	3.944	-165.4	3.944	-175.77
3.948	-59.23	3.948	-163.47	3.948	-171.91
3.952	-57.94	3.952	-162.18	3.952	-169.33
3.956	-56.65	3.956	-164.11	3.956	-166.11
3.96	-54.72	3.96	-164.75	3.96	-164.17
3.964	-54.72	3.964	-167.98	3.964	-163.53
3.968	-53.43	3.968	-169.91	3.968	-161.6
3.972	-50.85	3.972	-172.49	3.972	-160.95
3.976	-50.21	3.976	-174.42	3.976	-162.24
3.98	-46.99	3.98	-175.06	3.98	-161.6
3.984	-46.99	3.984	-174.42	3.984	-163.53
3.988	-45.05	3.988	-176.35	3.988	-164.17
3.992	-45.05	3.992	-177	3.992	-166.11
3.996	-44.41	3.996	-176.35	3.996	-167.4
4	-46.34	4	-178.28	4	-168.68
4.004	-42.48	4.004	-175.71	4.004	-168.68
4.008	-46.99	4.008	-176.35	4.008	-168.68
4.012	-46.99	4.012	-176.35	4.012	-169.97
4.016	-48.92	4.016	-177	4.016	-171.91
4.02	-48.28	4.02	-175.71	4.02	-174.48
4.024	-46.99	4.024	-175.71	4.024	-175.77
4.028	-46.34	4.028	-179.57	4.028	-174.48
4.032	-45.06	4.032	-179.57	4.032	-173.19
4.036	-41.83	4.036	-177	4.036	-170.62
4.04	-40.55	4.04	-173.77	4.04	-169.33
4.044	-39.26	4.044	-166.69	4.044	-162.24
4.048	-38.61	4.048	-158.96	4.048	-160.31
4.052	-38.61	4.052	-149.94	4.052	-155.16
4.056	-39.9	4.056	-139.63	4.056	-151.29
4.06	-40.55	4.06	-131.25	4.06	-148.07
4.064	-39.26	4.064	-120.95	4.064	-145.49
4.068	-39.9	4.068	-113.21	4.068	-144.2
4.072	-39.9	4.072	-108.06	4.072	-143.56
4.076	-38.61	4.076	-101.62	4.076	-144.2
4.08	-38.61	4.08	-97.11	4.08	-146.14
4.084	-37.32	4.084	-93.24	4.084	-149.36
4.088	-36.68	4.088	-86.8	4.088	-151.93
4.092	-37.32	4.092	-83.58	4.092	-154.51
4.096	-36.68	4.096	-81.65	4.096	-155.8
4.1	-39.9	4.1	-79.71	4.1	-157.73
4.104	-36.68	4.104	-79.07	4.104	-162.24
4.108	-34.75	4.108	-79.07	4.108	-162.89
4.112	-34.1	4.112	-79.07	4.112	-166.11
4.116	-30.24	4.116	-78.42	4.116	-166.75
4.12	-29.59	4.12	-75.85	4.12	-168.69
4.124	-27.66	4.124	-74.56	4.124	-171.91
4.128	-27.02	4.128	-72.63	4.128	-170.62
4.132	-30.88	4.132	-68.12	4.132	-171.91
4.136	-32.17	4.136	-66.18	4.136	-169.33
4.14	-34.1	4.14	-63.61	4.14	-166.11
4.144	-33.46	4.144	-62.96	4.144	-160.95
4.148	-36.04	4.148	-62.96	4.148	-153.22
4.152	-36.68	4.152	-66.18	4.152	-144.85
4.156	-38.61	4.156	-68.12	4.156	-136.47
4.16	-36.68	4.16	-69.41	4.16	-126.17
4.164	-37.97	4.164	-70.69	4.164	-121.01
4.168	-37.97	4.168	-70.69	4.168	-113.28
4.172	-37.33	4.172	-68.12	4.172	-107.48
4.176	-38.61	4.176	-64.9	4.176	-102.97
4.18	-42.48	4.18	-61.03	4.18	-97.17
4.184	-44.41	4.184	-59.1	4.184	-92.66
4.188	-46.35	4.188	-54.59	4.188	-89.44
4.192	-45.7	4.192	-50.08	4.192	-86.87
4.196	-42.48	4.196	-50.72	4.196	-84.29
4.2	-41.84	4.2	-49.43	4.2	-83.64
4.204	-37.97	4.204	-50.08	4.204	-82.36
4.208	-33.46	4.208	-52.01	4.208	-83
4.212	-30.24	4.212	-52.65	4.212	-79.78
4.216	-27.02	4.216	-53.94	4.216	-79.78
4.22	-26.37	4.22	-51.37	4.22	-75.91
4.224	-25.09	4.224	-48.14	4.224	-72.05
4.228	-27.02	4.228	-44.92	4.228	-68.83
4.232	-30.24	4.232	-41.7	4.232	-63.67
4.236	-31.53	4.236	-38.48	4.236	-59.16
4.24	-35.39	4.24	-35.26	4.24	-57.23
4.244	-37.97	4.244	-35.9	4.244	-56.59
4.248	-37.33	4.248	-37.19	4.248	-55.3
4.252	-37.33	4.252	-37.84	4.252	-56.59
4.256	-36.04	4.256	-37.84	4.256	-54.65
4.26	-34.11	4.26	-39.77	4.26	-54.01
4.264	-34.11	4.264	-40.41	4.264	-51.43
4.268	-31.53	4.268	-39.77	4.268	-48.86
4.272	-30.88	4.272	-39.77	4.272	-45.63
4.276	-30.24	4.276	-37.84	4.276	-42.41
4.28	-30.24	4.28	-34.62	4.28	-39.84
4.284	-29.6	4.284	-33.97	4.284	-37.9
4.288	-29.6	4.288	-35.9	4.288	-35.97
4.292	-27.66	4.292	-35.26	4.292	-35.97
4.296	-27.02	4.296	-37.84	4.296	-36.62
4.3	-26.37	4.3	-41.06	4.3	-35.33
4.304	-26.37	4.304	-41.7	4.304	-39.19
4.308	-27.02	4.308	-42.99	4.308	-39.19
4.312	-27.02	4.312	-42.35	4.312	-40.48
4.316	-28.95	4.316	-40.41	4.316	-41.13
4.32	-30.88	4.32	-42.35	4.32	-43.06
4.324	-30.24	4.324	-41.7	4.324	-43.06
4.328	-31.53	4.328	-39.13	4.328	-47.57
4.332	-35.39	4.332	-38.48	4.332	-49.5
4.336	-36.04	4.336	-37.84	4.336	-52.08
4.34	-35.39	4.34	-37.19	4.34	-52.08
4.344	-34.11	4.344	-37.84	4.344	-52.08
4.348	-31.53	4.348	-37.19	4.348	-49.5
4.352	-27.66	4.352	-37.84	4.352	-48.21
4.356	-23.8	4.356	-38.48	4.356	-46.92
4.36	-21.87	4.36	-41.06	4.36	-44.99
4.364	-21.22	4.364	-41.06	4.364	-44.99
4.368	-19.29	4.368	-39.77	4.368	-44.99
4.372	-21.87	4.372	-39.77	4.372	-44.99
4.376	-25.73	4.376	-38.48	4.376	-46.28
4.38	-27.02	4.38	-36.55	4.38	-48.86
4.384	-30.89	4.384	-33.33	4.384	-50.15
4.388	-34.11	4.388	-32.68	4.388	-50.15
4.392	-36.04	4.392	-30.75	4.392	-50.79
4.396	-36.68	4.396	-30.75	4.396	-50.79
4.4	-36.04	4.4	-31.39	4.4	-49.5
4.404	-35.4	4.404	-31.39	4.404	-50.15
4.408	-34.75	4.408	-32.68	4.408	-48.86
4.412	-34.11	4.412	-33.33	4.412	-50.15
4.416	-33.46	4.416	-32.68	4.416	-46.92
4.42	-32.82	4.42	-33.33	4.42	-44.99
4.424	-31.53	4.424	-30.11	4.424	-41.77
4.428	-33.46	4.428	-30.11	4.428	-37.9
4.432	-34.11	4.432	-28.82	4.432	-34.04
4.436	-35.4	4.436	-29.46	4.436	-30.82
4.44	-36.04	4.44	-30.75	4.44	-28.89
4.444	-37.97	4.444	-31.39	4.444	-24.38
4.448	-39.91	4.448	-34.61	4.448	-24.38
4.452	-39.26	4.452	-34.61	4.452	-22.44
4.456	-36.04	4.456	-33.97	4.456	-22.44
4.46	-34.75	4.46	-32.68	4.46	-23.73
4.464	-32.17	4.464	-32.04	4.464	-25.66
4.468	-27.66	4.468	-28.82	4.468	-26.31
4.472	-25.09	4.472	-30.11	4.472	-28.89
4.476	-19.29	4.476	-30.1	4.476	-31.46
4.48	-16.07	4.48	-28.82	4.48	-34.04
4.484	-12.85	4.484	-28.82	4.484	-36.62
4.488	-10.91	4.488	-30.1	4.488	-36.62
4.492	-8.98	4.492	-29.46	4.492	-35.97
4.496	-7.05	4.496	-26.88	4.496	-35.33
4.5	-8.34	4.5	-27.53	4.5	-34.04
4.504	-9.63	4.504	-25.6	4.504	-30.82
4.508	-9.63	4.508	-27.53	4.508	-30.17
4.512	-13.49	4.512	-27.53	4.512	-29.53
4.516	-14.78	4.516	-28.82	4.516	-33.4
		4.52	-29.46	4.52	-35.97
		4.524	-30.1	4.524	-39.84
		4.528	-30.1	4.528	-44.35
		4.532	-32.68	4.532	-46.28
		4.536	-31.39	4.536	-43.7
		4.54	-30.1	4.54	-43.06
		4.544	-30.1	4.544	-37.26
		4.548	-30.1	4.548	-34.04
		4.552	-27.53	4.552	-30.17
		4.556	-26.24	4.556	-26.95
		4.56	-26.24	4.56	-28.89
		4.564	-25.59	4.564	-27.6
		4.568	-23.02	4.568	-31.46
		4.572	-22.37	4.572	-33.4
		4.576	-21.73	4.576	-35.97
		4.58	-22.37	4.58	-36.62
		4.584	-24.95	4.584	-37.91
		4.588	-28.82	4.588	-37.91
		4.592	-32.04	4.592	-35.97
		4.596	-35.26	4.596	-32.75
		4.6	-36.55	4.6	-30.17
		4.604	-36.55	4.604	-28.24
		4.608	-32.68	4.608	-26.31
		4.612	-31.39	4.612	-27.6
		4.616	-28.82	4.616	-28.24
		4.62	-25.59	4.62	-28.89
		4.624	-23.66	4.624	-29.53
		4.628	-22.37	4.628	-33.4
		4.632	-23.02	4.632	-35.33
		4.636	-23.02	4.636	-35.33
		4.64	-24.31	4.64	-35.97
		4.644	-24.95	4.644	-36.62
		4.648	-27.53	4.648	-35.97
		4.652	-28.82	4.652	-33.4
		4.656	-30.75	4.656	-33.4
		4.66	-30.1	4.66	-31.46
		4.664	-30.1	4.664	-30.82
		4.668	-30.75	4.668	-29.53
		4.672	-30.1	4.672	-28.24
		4.676	-26.88	4.676	-27.6
		4.68	-23.02	4.68	-27.6
		4.684	-19.15	4.684	-28.89
		4.688	-15.93	4.688	-30.18
		4.692	-11.42	4.692	-30.82
		4.696	-9.49	4.696	-32.11
		4.7	-8.2	4.7	-34.69
		4.704	-8.84	4.704	-34.04
		4.708	-11.42	4.708	-34.69
		4.712	-14	4.712	-32.75
		4.716	-16.57	4.716	-32.75
		4.72	-22.37	4.72	-33.4
		4.724	-28.17	4.724	-33.4
		4.728	-35.26	4.728	-33.4
		4.732	-39.12	4.732	-34.04
		4.736	-43.63	4.736	-34.04
		4.74	-47.5	4.74	-35.33
		4.744	-46.85	4.744	-34.69
		4.748	-45.57	4.748	-34.04
		4.752	-41.7	4.752	-30.82
		4.756	-38.48	4.756	-28.24
		4.76	-33.33	4.76	-24.38
		4.764	-29.46	4.764	-20.51
		4.768	-24.31	4.768	-16.65
		4.772	-20.44	4.772	-17.29
		4.776	-17.86	4.776	-17.29
		4.78	-14.64	4.78	-17.29
		4.784	-15.93	4.784	-18.58
		4.788	-14.64	4.788	-19.87
		4.792	-14.64	4.792	-21.8
		4.796	-15.29	4.796	-25.67
				4.8	-26.31
				4.804	-29.53
				4.808	-29.53
				4.812	-28.89
				4.816	-26.95
				4.82	-25.67
				4.824	-24.38
				4.828	-26.31
				4.832	-24.38
				4.836	-24.38
				4.84	-23.73
				4.844	-23.73
				4.848	-21.8
				4.852	-17.29
				4.856	-14.71
				4.86	-12.14
				4.864	-11.49
